# Supplementary material for: Novel in silico screening system for plant defense activators using deep learning-based prediction of reactive oxygen species accumulation
Source: Plant Methods. 2023 Dec 8;19:142. doi: 10.1186/s13007-023-01118-7 (PMC10704738; doi:10.1186/s13007-023-01118-7)
Supplement: Supplementary file 1 — Additional file 1: Table S1. ROS and chemical features data of the library. [file 13007_2023_1118_MOESM1_ESM.xlsx]

## Sheet: sheet1
Additional Table 1. ROS and chemical features data of the library.
ChemID	ES_Count_dO	ES_Sum_aaN	ES_Sum_dO	Num_AliphaticDoubleBonds	LogD	QED_HBD	ALogP98	QED_HBA	Molecular_Solubility	QED_ALERTS	ES_Count_dssC	QED_AROM	ES_Sum_sF	ES_Sum_sCH3	ES_Sum_ssNH	Num_H_Donors	O_Count	ES_Sum_ssO	ES_Sum_aaaC	Num_AromaticBonds	SAscore_Complexity	ES_Count_ddssS	ES_Sum_dsN	ES_Count_sOH	QED_PSA	HBD_Count	HBA_Count	Num_H_Acceptors	ES_Count_ssNH	ES_Count_dsN	Num_StereoBonds	ES_Count_aaN	Molecular_PolarSASA	ES_Sum_ddssS	ES_Count_ssS	ES_Sum_sNH2	QED_ROTB	ES_Sum_dssC	ES_Count_sCH3	S_Count	Num_H_Acceptors_Lipinski	ES_Sum_aasC	Molecular_FractionalPolarSurfaceArea	Molecular_FractionalPolarSASA	ES_Sum_ssssC	Apol	Molecular_PolarSurfaceArea	log10[ROS]
No0001	0	8.12	0	0	3.625	0.59178	3.307	0.93048	-5.184	0.84246	0	0.25672	0	4.091	0	0	1	0	2.563	14	0.15275	0	0	0	0.73384	0	3	2	0	0	0	2	147.471	0	0	0	0.87038	0	2	2	3	2.393	0.392	0.35	0	11063.5	95.4	3.93064
No0002	0	4.584	0	0	4.177	0.98659	4.399	0.93048	-4.701	0.84246	0	0.93773	0	6.524	3.303	1	0	0	0	11	0.0372253	0	0	0	0.99999	1	1	2	1	0	0	1	88.779	0	0	0	0.99269	0	3	1	2	3.17	0.202	0.205	0.118	10428.7	53.16	4.38027
No0003	2	0	25.114	3	4.932	0.59178	5.119	0.88651	-7.049	0.24139	1	0.93773	0	1.925	0	0	2	0	0	11	0.0571093	1	0	0	0.48227	0	2	4	0	0	1	0	194.76	-3.985	1	0	0.96969	-0.356	1	3	3	1.909	0.339	0.355	0	17121.7	119.84	1.65801
No0004	0	3.997	0	3	3.923	0.79222	3.677	0.9848	-7.945	0.08169	2	0.93773	0	0	6.687	2	0	0	0	12	0.488922	0	0	0	0.75917	2	1	3	2	0	2	1	163.453	0	0	0	0.6885	1.267	0	1	4	2.738	0.251	0.274	0	15647	92.83	3.28937
No0005	2	0	21.078	2	5.371	0.98659	5.601	0.88651	-6.667	0.08169	0	0.93773	0	0	2.679	1	2	0	0	11	0.0503047	0	3.936	0	0.70319	1	1	4	1	1	1	0	156.724	0	0	0	0.96969	0	0	1	5	2.177	0.323	0.314	0	15218.6	98.44	1.62325
No0006	1	0	12.644	7	1	0.98659	1.116	0.88651	-2.028	0.84246	6	0.47245	0	4.038	0	1	1	0	0	0	0.240211	0	4.524	0	0.8446	0	2	4	0	1	5	0	132.268	0	0	0	0.87038	1.39	2	0	6	0	0.267	0.274	0	10966.7	83.54	2.77706
No0007	3	0	37.165	4	2.82	0.98659	3.344	0.9848	-5.213	0.24139	4	0.25672	0	0	2.808	1	4	0	0	17	0.261505	0	0	0	0.87694	1	4	3	1	0	1	0	124.12	0	0	0	0.99269	-0.349	0	0	6	3.324	0.233	0.223	0	16134.2	79.62	4.24703
No0008	1	8.354	12.278	1	3.643	0.98659	3.643	0.72615	-3.532	0.84246	1	0.93773	36.412	0	2.656	1	2	3.791	0	12	0.0711702	0	0	0	0.94046	1	4	5	1	0	0	2	83.3101	0	0	0	0.96969	-0.317	0	0	7	0.665	0.196	0.15	-4.744	12521.1	70.59	1.80277
No0009	1	7.115	11.897	1	4.489	0.59178	4.489	0.88651	-5.919	0.08169	1	0.93773	37.495	0	0	0	1	0	0	12	0.0536867	0	0	0	0.9545	0	3	4	0	0	0	2	100.499	0	1	0	0.84757	-0.201	0	1	3	0.233	0.22	0.203	-4.52	11092	68.15	3.99065
No0010	2	4.427	24.69	2	0.313	0.98659	0.313	0.72615	-2.441	0.84246	2	0.93773	0	0	2.866	1	4	5.34	0	11	0.190295	0	0	0	0.80578	1	5	5	1	0	0	1	112.662	0	0	0	0.84757	-0.196	0	0	8	2.22	0.235	0.191	0	14006.2	87.91	1.78888
No0011	1	12.005	12.034	1	4.865	0.79222	4.872	0.52457	-5.974	0.63972	1	0.25672	0	0	2.739	2	2	0	0	18	0.0711702	0	0	1	0.5488	2	4	6	1	0	0	3	165.313	0	1	0	0.84757	-0.232	0	1	6	2.627	0.302	0.28	0	17792.9	113.3	2.24797
No0012	3	12.826	37.791	4	2.592	0.98659	2.593	0.06191	-5.04	0.08169	2	0.93773	0	2.968	2.676	1	4	4.631	0	12	0.0820652	1	0	0	0.141	1	7	10	1	0	1	3	242.579	-4.277	1	0	0.39983	-1.404	2	2	9	0.806	0.4	0.385	0	16529.4	168.61	2.27416
No0013	1	0	12.06	2	2.982	0.98659	2.982	0.88651	-3.502	0.24139	3	0.93773	0	0	3.343	1	2	5.358	0	12	0.278014	0	0	0	0.97628	1	2	4	1	0	1	0	93.1653	0	1	0	0.39503	1.174	0	1	3	3.603	0.275	0.216	0	12396.3	63.63	1.27875
No0014	0	0	0	2	1.114	0.98659	1.294	0.88651	-3.124	0.84246	4	0.82734	0	0	0	1	2	5.495	0	5	0.16249	0	0	0	0.72824	1	2	4	0	0	2	0	172.825	0	0	5.808	0.87038	1.337	0	0	5	0.539	0.377	0.409	0	8118.28	95.96	1.52504
No0015	2	0	24.486	4	3.914	0.98659	3.914	0.52457	-5.23	0.84246	5	0.93773	0	6.955	2.835	1	4	10.87	0	12	0.201282	0	4.704	0	0.62984	1	5	6	1	1	2	0	130.351	0	1	0	0.99269	1.134	4	1	7	4.969	0.249	0.205	0	17741.6	105.53	3.90328
No0016	2	0	22.388	2	0.101	0.79222	2.464	0.88651	-2.959	0.84246	2	0.82734	0	1.849	0	2	4	0	0	6	0.155947	0	0	2	0.91434	0	2	4	0	0	0	0	141.333	0	0	0	0.6885	-2.169	1	0	4	0.552	0.29	0.332	-1.318	9214.18	74.6	1.93702
No0017	1	3.94	12.619	1	4.321	0.98659	4.325	0.9848	-5.496	0.84246	1	0.93773	38.065	1.863	2.85	1	1	0	0	12	0.0784028	0	0	0	0.99442	1	2	3	1	0	0	1	63.0538	0	0	0	0.99269	-0.252	1	0	5	1.615	0.119	0.104	-4.407	15002.1	48.47	4.43597
No0018	3	0	36.519	3	2.217	0.98659	2.217	0.9848	-4.207	0.84246	1	0.93773	0	4.751	2.755	1	3	0	0	12	0.0571093	1	0	0	0.91252	1	3	3	1	0	0	0	120.003	-3.535	0	0	0.96969	-0.275	3	1	5	1.938	0.226	0.23	0	13699.3	74.86	3.12888
No0019	1	7.625	11.782	2	0.994	0.79222	0.995	0.72615	-4.72	0.08169	2	0.93773	37.716	0	2.064	2	1	0	0	12	0.0571093	0	3.573	0	0.75497	2	4	5	1	1	1	2	148.751	0	0	5.573	0.96969	-0.939	0	0	6	-0.886	0.311	0.306	-4.53	10864.2	93.26	3.09202
No0020	3	0	37.586	3	3.743	0.98659	3.93	0.52457	-5.41	0.24139	1	0.93773	0	4.891	0	1	4	5	0	11	0.0676025	1	0	0	0.24411	1	4	6	0	0	0	0	239.725	-3.614	1	6.045	0.39983	-0.587	3	3	5	1.781	0.371	0.395	0	17179.5	148.38	3.18184
No0021	2	0	25.549	3	5.034	0.59178	5.532	0.9848	-7.39	0.84246	0	0.25672	0	1.933	0	0	2	0	0	18	0.0711702	1	4.298	0	0.91786	0	3	3	0	1	1	0	124.783	-3.68	0	0	0.6885	0	1	2	3	3.46	0.194	0.204	0	17866.4	74.09	1.70329
No0022	0	0	0	2	2.836	0.79222	2.545	0.9848	-5.468	0.63972	2	0.93773	0	0	6.201	2	2	5.42	0	11	0.0536867	0	4.279	0	0.77797	2	3	3	2	1	1	0	140.75	0	0	0	0.6885	1.258	0	1	5	2.729	0.303	0.271	0	12838.9	90.88	3.24291
No0023	2	8.148	24.071	2	2.564	0.79222	2.564	0.72615	-5.613	0.63972	2	0.25672	0	3.827	4.768	2	3	0	0	17	0.0820652	0	0	0	0.68363	2	5	5	2	0	0	2	140.82	0	0	0	0.53315	-0.763	2	0	8	3.553	0.241	0.22	0	16956.5	100.35	2.3483
No0024	0	0	0	0	5.275	0.79222	5.283	0.9848	-6.278	0.84246	0	0.93773	0	4.318	3.19	2	2	5.509	0	12	0.176095	0	0	1	0.96041	2	1	3	1	0	0	0	73.2709	0	0	0	0.53315	0	2	0	3	3.759	0.116	0.129	0	15091.9	41.48	2.8848
No0025	2	0	22.779	3	3.429	0.37866	3.305	0.9848	-6.503	0.63972	1	0.93773	0	4.96	8.632	3	2	0	0	12	0.0605705	1	0	0	0.57581	3	2	3	3	0	0	0	190.178	-3.325	0	0	0.6885	0.435	3	2	5	4.081	0.314	0.338	0	15450.4	110.7	1.89487
No0026	3	4.788	34.928	3	1.875	0.59178	2.386	0.88651	-4.371	0.63972	3	0.93773	0	3.777	0	0	4	4.868	0	11	0.0605705	0	0	0	0.95196	0	4	4	0	0	0	1	112.55	0	0	0	0.96969	-1.749	2	0	6	2.595	0.219	0.221	0	12590.9	68.61	1.63347
No0027	1	0	10.756	3	-0.741	0.79222	0.465	0.88651	-2.222	0.08169	3	0.47245	0	1.755	2.852	2	1	0	0	0	0.0279659	0	0	0	0.64362	2	1	4	1	0	1	0	180.103	0	1	4.996	0.84757	-0.285	1	1	4	0	0.448	0.468	0	7298.18	104.21	3.90355
No0028	4	3.841	44.191	2	4.068	0.59178	4.068	0.52457	-6.251	0.24139	0	0.93773	38.306	0	0	0	4	0	0	12	0.0605705	0	0	0	0.38751	0	1	6	0	0	0	1	205.395	0	1	0	0.84757	0	0	1	7	-3.782	0.411	0.438	-4.941	12043.3	129.82	1.36173
No0029	0	0	0	1	2.6	0.37866	1.967	0.88651	-2.113	0.00855	1	0.82734	0	7.914	5.628	3	0	0	0	6	0.0372253	0	3.964	0	0.98101	3	1	4	2	1	1	0	108.548	0	0	5.305	0.99269	0.556	4	0	4	4.732	0.205	0.246	0	8409.84	62.44	1.44716
No0030	3	0	33.595	2	2.362	0.98659	2.362	0.9848	-4.428	0.24139	1	0.93773	0	0	2.535	1	4	0	0	11	0.0469652	0	0	0	0.8044	1	2	3	1	0	0	0	148.297	0	0	0	0.96969	-0.556	0	0	6	0.393	0.328	0.333	0	11342.3	88.06	3.64532
No0031	2	3.884	22.955	2	-0.033	0.59178	0.488	0.88651	-1.683	0.63972	2	0.82734	0	0	0	0	2	0	0	6	0.0340808	0	0	0	0.90757	0	3	4	0	0	0	1	108.237	0	1	0	0.87038	-0.208	0	1	4	0.929	0.336	0.276	0	9167.9	75.56	1.89763
No0032	2	4.002	21.411	1	3.017	0.59178	3.067	0.88651	-3.849	0.24139	0	0.93773	0	0	0	0	2	0	0	11	0.0340808	0	0	0	0.55968	0	1	4	0	0	0	1	175.229	0	1	0	0.99269	0	0	2	4	1.484	0.497	0.444	0	10654.3	112.25	3.42935
No0033	1	12.197	12.282	1	2.591	0.59178	2.59	0.88651	-4.571	0.84246	1	0.25672	0	5.135	0	0	3	5.058	0	16	0.0571093	0	0	0	0.9431	0	5	4	0	0	0	3	108.937	0	0	0	0.99269	-0.47	3	0	6	3.336	0.223	0.215	0	12121.3	70.15	1.76343
No0034	1	4.344	11.858	1	3.879	0.98659	3.879	0.9848	-5.063	0.84246	1	0.93773	0	0	2.955	1	1	0	0	12	0.0503047	0	0	0	0.95913	1	2	3	1	0	0	1	101.36	0	1	0	0.96969	0.093	0	1	3	3.306	0.239	0.207	0	13574.8	67.28	2.96544
No0035	1	4.109	10.983	1	1.591	0.98659	1.824	0.88651	-2.557	0.63972	1	0.82734	0	3.787	0	1	1	0	0	5	0.0250041	0	0	0	0.34428	1	2	4	0	0	0	1	210.176	0	2	5.212	0.99269	-0.392	2	3	3	2.198	0.597	0.554	0	9856.84	134.82	1.62839
No0036	2	7.121	24.597	3	1.745	0.79222	3.156	0.88651	-6.066	0.63972	2	0.93773	40.621	1.062	2.434	2	3	0	0	11	0.533407	0	0	1	0.83874	1	3	4	1	0	1	2	149.37	0	0	0	0.84757	-1.769	1	0	6	-1.73	0.227	0.26	-4.781	14248.6	84.22	2.81425
No0037	6	0	65.066	4	-1.715	0.37866	0.442	0.19128	-3.827	0.24139	2	0.82734	0	1.081	2.099	3	8	0	0	6	0.172634	0	0	2	0.10834	2	2	8	1	0	0	0	302.381	0	0	0	0.6885	-2.052	1	0	11	-3.047	0.575	0.659	0	10674.8	178.26	1.61805
No0038	0	8.061	0	0	3.697	0.59178	3.697	0.9848	-4.697	0.63972	0	0.93773	0	0	0	0	1	0	0	11	0.0404228	0	0	0	0.97378	0	3	3	0	0	0	2	90.3981	0	1	0	0.96969	0	0	1	3	2.818	0.262	0.205	0	11383.4	64.22	1.47712
No0039	1	0	11.559	2	1.157	0.59178	1.158	0.93048	-2.098	0.84246	2	0.82734	0	1.946	0	0	1	0	0	6	0.030993	0	4.233	0	0.86219	0	2	2	0	1	1	0	47.8062	0	0	0	0.63709	1.079	1	0	3	0.844	0.164	0.126	0	7856.66	32.67	1.80618
No0040	2	3.816	23.68	2	0.985	0.79222	0.985	0.72615	-1.638	0.63972	0	0.82734	0	4.992	0	2	2	0	0	5	0.030993	1	0	0	0.45587	2	3	5	0	0	0	1	199.586	-3.347	1	5.53	0.99269	0	3	2	5	0.666	0.506	0.499	0	9398.64	122.52	2.64048
No0041	3	0	37.226	3	4.573	0.98659	4.616	0.88651	-6.94	0.63972	1	0.25672	0	1.236	2.404	1	4	4.75	0	15	0.0676025	1	0	0	0.15328	1	4	4	1	0	0	0	259.353	-3.997	0	0	0.6885	-0.625	1	4	5	2.128	0.429	0.428	0	20481.8	165.57	1.72016
No0042	1	0	10.66	1	0.331	0.98659	1.775	0.88651	-1.998	0.84246	1	0.82734	0	3.338	0	1	4	10.245	0	6	0.030993	0	0	1	0.99826	0	3	4	0	0	0	0	91.0535	0	0	0	0.96969	-0.979	2	0	4	1.181	0.259	0.239	0	7565.06	55.76	1.716
No0043	1	0	11.303	2	-0.136	0.59178	1.021	0.93048	-2.311	0.24139	1	0.82734	0	3.772	0	0	1	0	0	5	0.0250041	0	0	0	0.99462	0	1	2	0	0	1	0	81.4303	0	0	0	0.99269	0.06	2	1	2	0.762	0.232	0.222	0	8135.68	48.55	3.71709
No0044	1	0	12.698	1	4.737	0.59178	4.737	0.9848	-7.565	0.84246	1	0.25672	0	1.726	0	0	2	5.514	2.544	17	0.19759	0	0	0	0.99923	0	2	3	0	0	0	0	73.2031	0	1	0	0.6885	0.258	1	1	3	3.533	0.13	0.111	0	17843.6	54.84	3.5995
No0045	1	0	11.904	1	2.744	0.79222	2.744	0.93048	-4.484	0.63972	1	0.93773	13.522	0	2.594	2	1	0	0	12	0.0469652	0	0	0	0.99897	2	1	2	1	0	0	0	111.109	0	0	5.689	0.99269	-0.364	0	0	3	0.816	0.203	0.239	0	11809.3	55.12	3.27898
No0046	0	0	0	1	1.605	0.79222	1.28	0.93048	-1.222	0.08169	1	0.82734	0	0	0	2	0	0	0	6	0.0250041	0	0	0	0.91034	1	0	2	0	0	0	0	146.64	0	1	5.202	0.99269	0.221	0	1	2	1.155	0.335	0.402	0	7688.5	75.17	2.48714
No0047	0	4.645	0	1	4.125	0.59178	4.125	0.93048	-6.731	0.63972	1	0.93773	37.829	3.364	0	0	0	0	0	11	0.0605705	0	0	0	0.99992	0	0	2	0	0	1	1	111.75	0	0	0	0.99269	-0.07	2	0	3	1.194	0.157	0.222	-4.402	9931.16	52.51	1.68574
No0048	2	3.725	24.201	3	2.692	0.37866	2.791	0.88651	-5.49	0.02659	1	0.93773	76.914	0	3.428	3	2	0	0	12	0.0747707	1	0	0	0.65289	2	3	4	2	0	0	1	176.253	-4.859	0	0	0.53315	-0.568	0	1	6	-4.846	0.285	0.319	-10.39	13329.8	103.32	3.58001
No0049	1	3.819	11.858	1	2.206	0.79222	1.978	0.93048	-4.802	0.84246	1	0.25672	0	1.813	5.591	2	2	0	2.194	15	0.165829	0	0	0	0.73384	2	3	2	2	0	0	1	147.444	0	0	0	0.99269	-0.256	1	1	5	2.248	0.338	0.303	0	12348	95.4	4.4089
No0050	0	8.466	0	1	3.804	0.98659	3.526	0.72615	-5.157	0.84246	1	0.93773	0	0	3.538	1	1	0	0	11	0.362695	0	4.625	0	0.79932	1	4	5	1	1	1	2	114.676	0	1	0	0.96969	0.999	0	1	5	2.792	0.243	0.203	0	14249.2	88.61	4.04096
No0051	2	0	25.4	3	3.799	0.79222	3.224	0.72615	-5.518	0.63972	1	0.93773	0	0	6.131	2	4	10.632	0	12	0.193927	1	0	0	0.477	2	4	5	2	0	0	0	182.277	-3.431	0	0	0.6885	0.394	0	2	7	3.145	0.31	0.289	0	17398.3	120.37	2.44948
No0052	1	12.627	12.26	1	2.791	0.79222	2.647	0.52457	-4.275	0.24139	1	0.25672	0	5.149	6.158	2	2	5.121	1.115	16	0.179593	0	0	0	0.86528	2	4	6	2	0	0	3	122.373	0	0	0	0.6885	-0.452	3	0	7	2.39	0.237	0.221	0	13156.3	81.07	3.72514
No0053	0	8.135	0	0	1.765	0.59178	2.141	0.52457	-2.605	0.63972	0	0.82734	0	0	0	0	0	0	0	5	0.0279659	0	0	0	0.22061	0	2	6	0	0	0	2	225.904	0	2	0	0.96969	0	0	3	4	1.397	0.647	0.576	0	8007.72	152.19	2.74155
No0054	0	8.17	0	0	3.892	0.98659	3.941	0.88651	-4.256	0.24139	0	0.93773	0	1.82	0	1	1	0	0	12	0.0404228	0	0	1	0.93604	1	2	4	0	0	0	2	109.161	0	1	0	0.99269	0	1	1	3	3.071	0.27	0.245	0	11838.8	71.31	1.44716
No0055	3	4.223	37.496	3	5.048	0.98659	5.048	0.72615	-7.359	0.63972	1	0.25672	0	0	2.725	1	3	0	0	18	0.0820652	1	0	0	0.5852	1	4	5	1	0	0	1	167.661	-3.401	1	0	0.53315	-0.393	0	2	5	2.256	0.259	0.253	0	20996.1	109.8	4.26112
No0056	1	4.173	11.975	3	4.185	0.59178	4.185	0.72615	-6.445	0.08169	3	0.93773	37.732	1.835	0	0	2	5.162	0	12	0.0676025	0	4.144	0	0.89818	0	4	5	0	1	2	1	101.494	0	1	0	0.96969	-0.517	1	1	4	0.901	0.225	0.189	-4.405	14048.8	76.85	1.42325
No0057	0	14.281	0	0	1.708	0.59178	1.703	0.9848	-3.114	0.84246	0	0.93773	36.5	0	0	0	0	0	0	11	0.0340808	0	0	0	0.97441	0	3	3	0	0	0	4	73.5539	0	0	0	0.87038	0	0	0	4	-0.784	0.214	0.201	-4.395	6781.2	43.6	2.00432
No0058	3	3.778	34.373	2	4.645	0.59178	4.554	0.72615	-6.194	0.08169	1	0.25672	0	1.612	0	0	4	5.141	1.572	16	0.176095	0	0	0	0.54931	0	3	5	0	0	0	1	179.542	0	0	0	0.96969	-0.746	1	1	6	0.215	0.353	0.357	0	14827.9	113.25	1.6902
No0059	0	6.757	0	1	4.504	0.98659	4.504	0.88651	-6.36	0.08169	0	0.93773	74.44	0	2.175	1	0	0	0	12	0.0605705	0	3.578	0	0.99785	1	3	4	1	1	1	2	69.3804	0	0	0	0.84757	0	0	0	4	-2.024	0.163	0.142	-9.06	10169.4	50.17	3.41514
No0060	0	0	0	1	5.168	0.98659	4.606	0.9848	-4.024	0.08169	1	0.82734	0	8.515	3.464	1	0	0	0	6	0.0436704	0	4.507	0	0.99705	1	1	3	1	1	1	0	69.4858	0	1	0	0.6885	1.034	4	1	2	3.736	0.14	0.136	0	10768.1	49.69	1.42325
No0061	0	12.855	0	1	2.872	0.59178	3.691	0.52457	-5.523	0.24139	0	0.25672	0	5.848	0	0	0	0	2.131	16	0.172634	0	4.268	0	0.6061	0	4	6	0	1	1	3	135.015	0	1	0	0.96969	0	3	2	5	3.673	0.313	0.251	0	14560.1	107.8	1.87506
No0062	2	7.294	23.062	2	1.984	0.79222	2.189	0.9848	-3.727	0.84246	2	0.93773	26.646	1.391	3.981	2	2	0	0	11	0.0503047	0	0	0	0.90426	2	3	3	2	0	0	2	128.956	0	0	0	0.87038	-2.167	1	0	6	-2.863	0.277	0.278	0	10133.7	76.02	3.48187
No0063	2	0	24.724	3	3.144	0.79222	3.108	0.88651	-4.563	0.08169	1	0.82734	77.5	3.346	1.731	2	3	5.422	0	6	0.261505	1	0	0	0.77806	1	3	4	1	0	0	0	148.095	-4.867	0	0	0.6885	-0.674	2	1	6	-4.765	0.226	0.258	-10.373	13038.4	90.87	4.43223
No0064	2	3.9	21.938	1	3.934	0.59178	3.935	0.88651	-4.965	0.24139	0	0.93773	0	5.694	0	0	3	5.571	0	12	0.0503047	0	0	0	0.95563	0	2	4	0	0	0	1	109.888	0	0	0	0.96969	0	3	0	5	3.788	0.227	0.234	0	11023.3	67.94	4.37274
No0065	0	0	0	2	6.298	0.98659	6.795	0.88651	-7.268	0.63972	2	0.93773	36.474	0	2.691	1	2	9.371	0	12	0.0711702	0	4.097	0	0.88816	1	3	4	1	1	1	0	110.08	0	0	0	0.6885	0.868	0	1	5	1.369	0.219	0.195	-4.735	15351.1	78.18	2.54654
No0066	2	0	24.929	2	3.475	0.59178	3.479	0.72615	-3.782	0.63972	0	0.93773	0	0	0	0	4	10.687	0	12	0.0605705	1	0	0	0.97378	0	2	5	0	0	0	0	90.1383	-3.94	0	0	0.96969	0	0	1	5	1.411	0.198	0.166	0	14852.4	64.22	1.86332
No0067	1	10.967	12.323	2	3.155	0.59178	3.653	0.72615	-5.69	0.84246	1	0.25672	39.128	1.399	0	0	2	0	0.57	16	0.295118	0	3.838	0	0.6826	0	6	5	0	1	1	3	144.738	0	0	0	0.99269	-0.708	1	1	6	-1.088	0.306	0.288	-4.57	12833.2	100.45	1.81624
No0068	1	0	11.519	1	1.805	0.37866	1.855	0.93048	-3.49	0.84246	1	0.93773	0	0	5.311	3	2	0	0	11	0.159195	0	0	1	0.79008	3	1	2	2	0	0	0	151.981	0	0	0	0.96969	-0.313	0	1	4	1.565	0.34	0.326	0	11455.3	89.6	3.88247
No0069	1	16.133	11.198	1	3.481	0.98659	3.481	0.33223	-5.42	0.63972	1	0.25672	0	1.437	2.692	1	3	10.904	0	17	0.193927	0	0	0	0.51634	1	6	7	1	0	0	4	156.099	0	1	0	0.84757	-0.169	1	1	8	4.712	0.299	0.25	0	17137.2	116.46	3.11076
No0070	2	7.648	24.67	2	4.763	0.59178	4.951	0.9848	-6.406	0.84246	0	0.25672	0	0	0	0	2	0	0	16	0.0536867	1	0	0	0.79969	0	3	3	0	0	0	2	154.218	-3.947	0	0	0.99269	0	0	2	4	2.766	0.287	0.292	0	14757.8	88.57	1.94694
No0071	2	0	22.058	2	0.002	0.79222	0.002	0.93048	-1.335	0.84246	0	0.47245	0	7.109	4.823	2	2	0	0	0	0.022113	1	0	0	0.96272	2	2	2	2	0	0	0	113.126	-3.281	0	0	0.96969	0	4	1	4	0	0.323	0.312	0	6506.28	66.58	1.55023
No0072	2	0	24.45	3	3.133	0.79222	3.098	0.88651	-4.612	0.08169	1	0.82734	77.053	0	1.737	2	2	0	0	6	0.0711702	1	0	0	0.6151	1	2	4	1	0	0	0	170.621	-4.798	1	0	0.6885	-0.601	0	2	5	-4.697	0.284	0.306	-10.328	13352	106.94	4.67293
No0073	0	8.983	0	0	3.652	0.98659	3.652	0.88651	-3.327	0.84246	0	0.25672	0	0	3.233	1	1	5.749	1.684	17	0.274719	0	0	0	0.99018	1	3	4	1	0	0	2	66.2207	0	0	0	0.39503	0	0	0	4	2.865	0.22	0.162	0	10469.7	47.04	2.22789
No0074	0	0	0	1	2.56	0.98659	2.563	0.88651	-2.987	0.84246	1	0.82734	0	1.978	3.231	1	1	5.503	0	6	0.0340808	0	4.52	0	0.9922	1	2	4	1	1	1	0	75.5166	0	1	0	0.99269	0.988	1	1	3	1.748	0.254	0.176	0	9432.32	58.92	2.95303
No0075	3	0	35.496	2	5.259	0.98659	5.259	0.52457	-7.254	0.24139	1	0.25672	0	3.005	2.843	1	5	10.43	0	18	0.0857571	0	0	0	0.49387	1	3	6	1	0	0	0	172.177	0	1	0	0.53315	-0.353	2	1	7	3.088	0.275	0.267	0	19109.3	118.68	4.2879
No0076	2	15.443	23.125	2	3.151	0.79222	3.151	0.52457	-5.651	0.63972	2	0.25672	13.132	1.396	5.223	2	2	0	0	17	0.0784028	0	0	0	0.41231	2	5	6	2	0	0	4	185.964	0	1	0	0.6885	-0.565	1	1	8	0.82	0.323	0.298	0	17026.7	127.1	3.07022
No0077	4	0	48.64	4	3.161	0.59178	3.161	0.52457	-4.11	0.63972	2	0.82734	0	5.56	0	0	5	4.767	0	6	0.0676025	1	0	0	0.53714	0	5	6	0	0	0	0	166.343	-3.56	1	0	0.10729	-0.745	3	2	6	0.52	0.278	0.268	0	15460.1	114.43	3.26102
No0078	2	0	22.102	3	-0.241	0.98659	-0.046	0.9848	-1.351	0.84246	3	0.47245	0	3.585	2.068	1	2	0	0	0	0.0279659	0	0	0	0.92386	1	2	3	1	0	1	0	120.979	0	0	0	0.63709	-1.17	2	0	5	0	0.366	0.358	0	5611.92	73.2	1.69461
No0079	1	9.625	12.44	1	3.708	0.59178	3.708	0.88651	-3.798	0.84246	1	0.93773	0	8.046	0	0	1	0	1.872	11	0.179593	0	0	0	0.99636	0	3	4	0	0	0	2	62.1921	0	0	0	0.99269	0.224	4	0	5	2.003	0.13	0.113	-0.32	12775.5	49.33	3.84963
No0080	2	0	23.22	2	0.133	0.79222	1.606	0.72615	-3.092	0.84246	2	0.93773	0	2.806	2.471	2	6	10.13	0	11	0.0536867	0	0	1	0.70766	1	5	5	1	0	0	0	149.719	0	0	0	0.84757	-1.764	2	0	7	0.596	0.33	0.312	0	11338.8	98	1.95182
No0081	4	0	45.671	4	-0.699	0.37866	-0.699	0.52457	-2.585	0.63972	4	0.47245	0	6.572	4.483	3	6	9.633	0	0	0.172634	0	0	0	0.3279	3	6	6	2	0	0	0	218.776	0	0	5.035	0.21184	-3.027	4	0	9	0	0.372	0.413	-0.762	10619.1	136.82	3.82184
No0082	0	0	0	1	0.011	0.79222	0.68	0.93048	-0.747	0.63972	1	0.47245	0	0	6.199	2	0	0	0	0	0.0192991	0	0	0	0.99096	2	0	2	2	0	0	0	103.916	0	0	0	0.63709	0.788	0	1	3	0	0.376	0.324	0	6010.58	59.39	2.21748
No0083	1	4.364	12.756	1	3.907	0.98659	3.907	0.72615	-5.312	0.84246	1	0.25672	0	0	2.906	1	3	11.063	0	18	0.186695	0	0	0	0.8253	1	4	5	1	0	0	1	113.422	0	1	0	0.96969	-0.215	0	1	5	4.193	0.248	0.196	0	16142.3	85.75	3.5989
No0084	1	8.365	12.031	1	3.712	0.79222	3.639	0.88651	-5.257	0.63972	1	0.25672	0	1.98	5.476	2	1	0	1.796	16	0.169211	0	0	0	0.73633	2	3	4	2	0	0	2	144.931	0	0	0	0.99269	-0.258	1	1	5	2.754	0.318	0.29	0	14015.1	95.15	1.84198
No0085	3	0	35.089	3	1.324	0.37866	1.324	0.88651	-4.442	0.63972	3	0.93773	0	0	7.363	3	3	0	0	12	0.0640688	0	0	0	0.55615	3	3	4	3	0	0	0	170.988	0	1	0	0.53315	-0.959	0	1	6	1.162	0.329	0.3	0	14819.8	112.59	1.7364
No0086	0	12.574	0	0	2.383	0.98659	2.383	0.52457	-1.557	0.63972	0	0.82734	0	1.939	0	1	0	0	0	6	0.0340808	0	0	0	0.75527	1	3	6	0	0	0	3	135.542	0	1	5.639	0.87038	0	1	1	5	1.74	0.38	0.324	0	8590.8	93.23	3.61521
No0087	3	0	37.171	4	3.365	0.98659	3.365	0.88651	-5.668	0.24139	3	0.93773	0	1.683	2.507	1	4	4.807	0	12	0.0784028	0	0	0	0.90649	1	4	4	1	0	0	0	113.412	0	0	0	0.29329	-1.399	1	0	6	1.251	0.182	0.179	0	16905.6	75.71	1.4624
No0088	2	0	24.531	2	2.291	0.98659	2.291	0.88651	-3.822	0.84246	0	0.93773	0	2.963	2.556	1	4	10.21	0	12	0.0536867	1	0	0	0.92512	1	4	4	1	0	0	0	110.1	-3.602	0	0	0.6885	0	2	1	5	1.886	0.235	0.213	0	12988.3	73.01	2.17319
No0089	1	0	11.202	2	-0.402	0.59178	1.119	0.93048	-1.731	0.24139	1	0.82734	0	3.706	0	0	2	0	0	5	0.0250041	0	0	0	0.87362	0	2	2	0	0	1	0	55.3544	0	0	0	0.99269	-0.117	2	0	3	0.368	0.169	0.157	0	6795.48	33.45	2.10551
No0090	1	0	10.277	2	1.663	0.37866	2.766	0.9848	-5.019	0.24139	2	0.82734	12.896	0	5.66	3	2	0	0	6	0.0436704	0	0	1	0.75311	2	1	3	2	0	0	0	171.131	0	0	0	0.53315	-0.51	0	1	4	0.077	0.333	0.362	0	11583.1	93.45	2.95713
No0091	0	5.898	0	0	1.668	0.98659	1.771	0.9848	-2.306	0.84246	0	0.93773	36.966	0	0	1	1	0	-0.021	10	0.146518	0	0	1	0.99821	1	2	3	0	0	0	2	83.8016	0	0	0	0.63709	0	0	0	4	-1.682	0.279	0.26	-4.586	6092.52	50.42	2.30535
No0092	2	0	26.548	4	4.696	0.98659	4.696	0.72615	-7.365	0.63972	6	0.93773	13.456	7.36	3.336	1	4	11.293	0	12	0.470829	0	0	0	0.97197	1	4	5	1	0	2	0	97.4785	0	0	0	0.96969	2.115	4	0	5	3.442	0.135	0.139	-0.221	18934	64.63	3.57118
No0093	1	7.316	10.815	1	-1.637	0.37866	-1.74	0.72615	-0.458	0.08169	1	0.82734	0	0	1.9	3	1	0	0	6	0.022113	0	0	0	0.61531	3	3	5	1	0	0	2	192.092	0	0	10.157	0.63709	-0.546	0	0	6	0.102	0.649	0.605	0	5675.36	106.92	3.61616
No0094	1	4.203	12.126	1	3.907	0.59178	4.254	0.9848	-5.195	0.63972	1	0.25672	0	0	0	0	1	0	1.996	16	0.159195	0	0	0	0.84494	0	2	3	0	0	0	1	129.088	0	1	0	0.99269	0.066	0	2	2	1.687	0.327	0.287	0	13136.3	83.5	1.4843
No0095	1	8.175	11.927	1	4.466	0.79222	4.457	0.9848	-5.168	0.84246	1	0.93773	36.234	1.476	5.036	2	2	3.754	0	11	0.0640688	0	0	0	0.95433	2	3	3	2	0	0	2	108.147	0	0	0	0.84757	-0.572	1	0	6	1.079	0.213	0.206	-4.754	11487.6	68.18	3.36163
No0096	1	0	11.912	1	4.917	0.98659	4.917	0.23327	-6.97	0.63972	1	0.93773	102.779	0	1.996	1	1	0	0	12	0.0711702	0	0	0	0.80321	1	1	1	1	0	0	0	58.5778	0	0	0	0.84757	-1.273	0	0	2	-6.288	0.084	0.112	-10.196	11360.4	29.1	4.62525
No0097	1	12.583	12.721	1	3.457	0.98659	3.468	0.72615	-5.35	0.84246	1	0.25672	38.153	3.329	2.828	1	2	5.142	0	17	0.0969994	0	0	0	0.90785	1	4	5	1	0	0	3	97.5358	0	0	0	0.84757	-0.297	2	0	8	1.965	0.163	0.143	-4.421	16522.4	75.52	4.41686
No0098	0	9.525	0	0	3.405	0.59178	3.406	0.9848	-3.395	0.84246	0	0.93773	0	2.151	0	0	0	0	2.013	11	0.155947	0	0	0	0.80176	0	2	3	0	0	0	2	40.2278	0	0	0	0.87038	0	1	0	3	2.23	0.118	0.093	0	9321.76	29.02	4.35094
No0099	0	0	0	0	4.488	0.98659	4.527	0.93048	-6.105	0.84246	0	0.25672	0	3.962	0	1	1	5.556	2.616	16	0.183127	0	0	0	0.78782	1	1	2	0	0	0	0	39.128	0	0	0	0.96969	0	2	0	3	5.153	0.079	0.068	0	14283.3	28.26	1.57403
No0100	1	0	12.471	1	3.638	0.79222	3.638	0.93048	-5.473	0.63972	1	0.82734	0	2.077	6.46	2	1	0	0	6	0.32881	0	0	0	0.96352	2	1	2	2	0	0	0	102.222	0	1	0	0.96969	0.016	1	1	3	2.433	0.202	0.188	0.095	13279.3	66.42	1.96142
No0101	2	0	24.246	4	3.521	0.98659	3.294	0.88651	-5.217	0.24139	4	0.93773	0	1.552	2.715	1	3	5.112	0	11	0.0605705	0	0	0	0.59428	1	3	4	1	0	2	0	162.819	0	1	0	0.96969	0.75	1	2	4	2.14	0.332	0.302	0	15702.7	108.93	1.58546
No0102	1	7.79	11.756	1	3.707	0.59178	3.297	0.88651	-4.597	0.24139	1	0.25672	0	0	0	0	2	5.269	0	16	0.0469652	0	0	0	0.59815	0	4	4	0	0	0	2	163.602	0	0	0	0.96969	-0.336	0	2	4	2.878	0.408	0.349	0	13173.4	108.56	1.98677
No0103	2	0	21.294	2	4.69	0.59178	4.69	0.9848	-5.916	0.08169	0	0.93773	0	1.645	0	0	3	5.423	0	12	0.0536867	0	0	0	0.99904	0	1	3	0	0	0	0	95.6627	0	0	0	0.6885	0	1	0	4	4.142	0.179	0.192	0	12158.9	55.05	3.29181
No0104	3	0	36.933	3	3.508	0.98659	3.144	0.9848	-5.046	0.84246	1	0.93773	0	3.49	2.643	1	3	0	0	11	0.0536867	1	0	0	0.68877	1	3	3	1	0	0	0	167.693	-3.678	0	0	0.96969	-0.222	2	2	4	1.023	0.31	0.322	0	15101.5	99.85	4.12271
No0105	0	0	0	0	3.839	0.59178	3.839	0.93048	-3.741	0.63972	0	0.93773	25.178	0	0	0	2	10.425	0	12	0.0404228	0	0	0	0.57822	0	2	2	0	0	0	0	28.7127	0	0	0	0.96969	0	0	0	2	0.371	0.079	0.067	0	9237.5	18.46	1.80277
No0106	2	0	22.249	2	3.571	0.98659	3.571	0.9848	-5.943	0.63972	2	0.82734	36.401	1.582	1.536	1	3	4.689	0	6	0.0503047	0	0	0	0.99868	1	3	3	1	0	0	0	91.4478	0	0	0	0.84757	-2.949	1	0	4	-1.077	0.186	0.196	-5.077	11452	55.4	3.576
No0107	3	6.64	34.497	4	1.825	0.98659	2.336	0.33223	-3.996	0.24139	4	0.82734	38.911	2.272	2.075	1	4	4.227	0	6	0.0605705	0	0	0	0.67187	1	6	7	1	0	1	2	141.863	0	0	0	0.84757	-2.69	2	0	8	-3.112	0.324	0.302	-4.963	10454.5	101.49	3.55895
No0108	2	7.759	24.429	2	2.728	0.59178	2.728	0.88651	-4.524	0.63972	0	0.25672	12.858	0	0	0	3	0	0	17	0.0571093	1	0	0	0.86224	0	5	4	0	0	0	2	128.142	-3.651	0	0	0.96969	0	0	1	5	0.54	0.277	0.256	0	13174.1	81.44	1.72428
No0109	1	0	10.829	2	1.325	0.98659	2.026	0.9848	-2.326	0.24139	2	0.82734	0	0	0	1	3	4.823	0	6	0.14349	0	0	1	0.98835	1	2	3	0	0	1	0	85.0228	0	0	0	0.39503	-0.694	0	0	3	1.248	0.271	0.252	0	8372.5	46.53	1.66276
No0110	1	3.664	12.239	2	4.32	0.79222	4.32	0.88651	-6.836	0.63972	2	0.93773	37.791	0	5.469	2	2	5.519	0	12	0.193927	0	0	0	0.97784	2	3	4	2	0	1	1	93.9215	0	0	0	0.6885	0.11	0	0	5	0.908	0.162	0.155	-4.513	16206.6	63.25	2.46538
No0111	4	0	47.155	3	4.345	0.98659	4.462	0.72615	-5.981	0.24139	2	0.93773	0	0	2.238	1	5	5.512	0	12	0.0784028	0	0	0	0.64101	1	3	5	1	0	0	0	159.554	0	0	0	0.96969	-1.24	0	0	8	0.268	0.267	0.267	0	16974.8	104.46	4.09276
No0112	0	0	0	1	3.986	0.98659	4.341	0.93048	-5.736	0.63972	1	0.93773	26.485	0	2.745	1	0	0	0	12	0.0503047	0	0	0	0.90506	1	0	2	1	0	1	0	72.1751	0	0	0	0.99269	0.336	0	0	2	-0.381	0.128	0.152	0	11230.3	35.82	3.46953
No0113	0	8.72	0	0	4.123	0.59178	4.014	0.9848	-5.824	0.84246	0	0.25672	0	1.977	0	0	1	5.642	0	17	0.0503047	0	0	0	0.97784	0	3	3	0	0	0	2	93.948	0	0	0	0.99269	0	1	1	3	4.912	0.217	0.191	0	13867.1	63.25	4.24567
No0114	2	0	24.096	2	0.964	0.59178	0.964	0.88651	-1.443	0.84246	0	0.82734	0	0	0	0	3	5.308	0	6	0.271472	1	0	0	0.99909	0	3	4	0	0	0	0	84.1076	-3.087	0	0	0.63709	0	0	1	4	1.463	0.231	0.197	0	10019	54.99	1.7364
No0115	2	0	23.903	3	3.045	0.98659	3.474	0.9848	-4.303	0.84246	1	0.93773	0	1.461	2.579	1	2	0	0	11	0.159195	1	3.734	0	0.73633	1	3	3	1	1	0	0	150.044	-2.655	0	0	0.87038	-0.596	1	2	4	1.234	0.349	0.315	0	12649.5	95.15	3.14566
No0116	0	0	0	1	2.723	0.37866	2.656	0.9848	-4.541	0.24139	1	0.82734	0	7.785	9.09	3	1	5.131	0	6	0.0404228	0	0	0	0.894	3	1	3	3	0	0	0	129.909	0	0	0	0.6885	0.521	4	1	4	1.679	0.264	0.28	-0.042	10519.6	77.41	4.34276
No0117	2	3.76	24.448	3	2.277	0.98659	2.377	0.72615	-4.9	0.63972	1	0.93773	0	0	2.748	1	2	0	0	12	0.0536867	1	0	0	0.77462	1	3	5	1	0	1	1	152.701	-3.93	0	0	0.96969	-0.421	0	1	5	1.005	0.302	0.305	0	13213.6	91.23	1.43933
No0118	2	0	24.011	3	1.275	0.98659	1.295	0.52457	-1.866	0.02659	3	0.47245	0	3.389	0	1	5	9.957	0	0	0.0436704	0	3.136	1	0.83026	0	5	6	0	1	1	0	127.083	0	0	0	0.6885	-0.486	2	0	6	0	0.3	0.275	-1.236	8622.02	85.19	1.68124
No0119	2	7.532	21.789	2	-0.408	0.79222	1.162	0.33223	-2.928	0.63972	2	0.82734	38.216	0	2.666	2	3	0	0	6	0.0747707	0	0	1	0.70095	1	4	7	1	0	0	2	139.62	0	0	0	0.29329	-1.295	0	0	8	-0.872	0.247	0.234	-4.492	12172.1	98.66	2.02325
No0120	5	0	63.247	5	3.329	0.59178	3.794	0.52457	-4.853	0.63972	1	0.25672	0	1.513	0	0	5	0	0	17	0.093225	2	0	0	0.3279	0	5	6	0	0	0	0	209.156	-7.552	0	0	0.6885	-0.003	1	3	7	1.723	0.3	0.301	0	21231.1	136.82	1.41497
No0121	0	13.563	0	0	5.22	0.98659	5.22	0.72615	-7.178	0.63972	0	0.01222	0	1.647	3.219	1	1	5.194	6.102	27	0.30582	0	0	0	0.98944	1	4	5	1	0	0	3	80.4463	0	0	0	0.99269	0	1	0	5	2.144	0.177	0.143	0	15899.2	59.93	2.45712
No0122	3	3.33	37.282	3	3.217	0.59178	3.404	0.52457	-4.704	0.63972	1	0.93773	37.767	1.164	0	0	5	4.613	0	10	0.186695	1	0	0	0.224	0	6	6	0	0	0	1	213.283	-4.003	1	0	0.6885	-0.682	1	3	7	-1.305	0.404	0.38	-4.683	15414.1	151.62	3.6288
No0123	1	0	12.18	1	4.229	0.98659	4.002	0.93048	-6.429	0.63972	1	0.93773	78.069	0.894	2.256	1	2	4.616	0	11	0.0676025	0	0	0	0.96282	1	2	2	1	0	0	0	107.423	0	0	0	0.6885	-1.175	1	1	3	-4.368	0.188	0.202	-10.178	12433.9	66.56	3.27149
No0124	2	11.362	24.181	2	3.077	0.79222	3.077	0.88651	-6.621	0.63972	2	0.93773	37.732	3.296	4.1	2	2	0	0	11	0.0711702	0	0	0	0.79653	2	4	4	2	0	0	3	143.181	0	0	0	0.84757	-1.775	2	0	7	-1.352	0.231	0.246	-4.645	12851.3	88.91	3.55823
No0125	0	17.046	0	0	3.426	0.59178	3.426	0.88651	-6.686	0.84246	0	0.01222	0	0	0	0	1	0	3.857	27	0.250705	0	0	0	0.97166	0	5	4	0	0	0	4	90.2927	0	0	0	0.87038	0	0	0	5	2.728	0.209	0.173	0	14645	64.7	2.80652
No0126	1	0	12.519	1	4.897	0.59178	4.897	0.23327	-6.279	0.63972	1	0.25672	0	0	0	0	1	0	0	18	0.236789	0	0	0	0.54627	0	1	1	0	0	0	0	43.4905	0	0	0	0.87038	0.092	0	0	1	6.664	0.065	0.092	0	13128.8	17.07	2.54777
No0127	2	4.567	21.483	1	5.068	0.59178	4.976	0.52457	-7.736	0.24139	0	0.25672	0	0	0	0	3	5.854	0	17	0.0747707	0	0	0	0.25465	0	2	6	0	0	0	1	209.816	0	2	0	0.6885	0	0	3	5	4.784	0.374	0.343	0	18479.1	146.77	1.63849
No0128	4	0	46.146	4	2.717	0.59178	2.717	0.19128	-5.506	0.08169	4	0.25672	0	5.039	0	0	8	21.118	1.74	16	0.268859	0	0	0	0.63339	0	8	8	0	0	0	0	148.131	0	0	0	0.39983	-2.146	4	0	8	0.896	0.259	0.244	0	16408.4	105.19	2.52699
No0129	2	3.761	22.784	2	1.995	0.59178	1.995	0.88651	-3.246	0.84246	0	0.82734	37.615	1.117	0	0	2	0	0	6	0.0536867	1	0	0	0.98304	0	3	4	0	0	0	1	87.4277	-3.264	0	0	0.99269	0	1	1	5	-0.777	0.194	0.18	-4.496	11624.8	61.89	3.0408
No0130	2	0	24.305	3	0.946	0.59178	1.066	0.52457	-2.01	0.63972	2	0.47245	0	4.964	0	0	3	5.234	0	0	0.0436704	1	0	0	0.64497	0	3	6	0	0	1	0	153.101	-3.535	1	0	0.96969	0.418	3	2	5	0	0.332	0.319	0	10259.3	104.08	3.40458
No0131	2	7.661	21.932	2	2.383	0.98659	2.383	0.52457	-4.324	0.08169	0	0.93773	0	4.467	2.546	1	3	5.046	0	11	0.0536867	0	3.94	0	0.71516	1	3	6	1	1	1	2	148.392	0	0	0	0.84757	0	3	0	8	1.57	0.312	0.297	0	11068.9	97.26	3.45309
No0132	1	0	10.829	2	0.159	0.59178	0.199	0.72615	-0.16	0.84246	2	0.47245	0	0	0	0	2	5.195	0	0	0.0250041	0	3.923	0	0.95955	0	3	5	0	1	1	0	82.3936	0	1	0	0.63709	0.865	0	1	4	0	0.362	0.231	0	6889.5	67.2	3.74111
No0133	3	0	36.436	3	2.279	0.79222	2.051	0.88651	-4.33	0.84246	1	0.93773	12.823	3.092	2.55	2	3	0	0	11	0.0571093	1	0	0	0.4238	2	3	4	1	0	0	0	220.224	-3.543	0	5.816	0.96969	-0.529	2	2	5	0.005	0.382	0.422	0	14107.4	125.87	3.16152
No0134	0	9.734	0	0	3.58	0.98659	3.579	0.93048	-4.964	0.63972	0	0.25672	0	0	0	1	1	0	1.819	16	0.165829	0	0	1	0.93002	1	1	2	0	0	0	2	80.6042	0	0	0	0.84757	0	0	0	3	1.775	0.135	0.162	0	11630	38.04	4.25636
No0135	2	7.604	22.074	2	3.24	0.59178	4.059	0.33223	-5.595	0.02659	0	0.93773	38.02	3.539	0	0	2	0	0	11	0.0640688	0	4.021	0	0.29738	0	3	7	0	1	1	2	193.77	0	1	0	0.6885	0	2	2	7	-0.993	0.384	0.363	-4.649	13545.8	140.74	2.67715
No0136	1	0	11.763	2	2.909	0.98659	3.721	0.72615	-6.285	0.08169	1	0.93773	0	0	2.576	1	1	0	0	11	0.0784028	0	3.974	0	0.67197	1	2	5	1	1	1	0	129.39	0	1	0	0.29329	-0.049	0	2	5	3.025	0.23	0.186	0	18692.7	101.48	2.5302
No0137	0	8.384	0	0	2.078	0.59178	2.078	0.72615	-2.646	0.84246	0	0.93773	0	0	0	0	0	0	0	12	0.0536867	0	0	0	0.99787	0	2	5	0	0	0	2	75.7894	0	0	0	0.99269	0	0	0	5	2.455	0.183	0.152	0	10512.6	56.05	1.68124
No0138	0	9.078	0	0	1.943	0.98659	1.942	0.9848	-2.39	0.84246	0	0.93773	0	0	0	1	1	0	1.775	10	0.32962	0	0	1	0.97744	1	1	3	0	0	0	2	109.161	0	1	0	0.39503	0	0	1	3	0.774	0.323	0.292	0	8778.3	63.35	1.64345
No0139	2	7.305	21.877	1	2.827	0.98659	2.827	0.52457	-3.896	0.24139	0	0.25672	0	1.559	3.108	1	4	5.242	0.384	16	0.169211	0	0	0	0.62493	1	4	6	1	0	0	2	155.94	0	0	0	0.96969	0	1	0	8	1.733	0.387	0.34	0	11154.3	106	1.39794
No0140	3	4.006	37.717	3	1.989	0.98659	3.459	0.88651	-5.145	0.84246	1	0.25672	0	1.193	0	1	4	0	0	17	0.0747707	1	0	1	0.80504	0	3	4	0	0	0	1	154.643	-4.019	0	0	0.53315	-1.281	1	1	6	1.022	0.229	0.255	0	16585.7	87.99	2.68305
No0141	2	8.349	21.092	1	2.819	0.59178	2.819	0.72615	-3.407	0.24139	0	0.25672	0	0	0	0	2	0	0.992	16	0.16249	0	0	0	0.67373	0	2	5	0	0	0	2	149.837	0	1	0	0.99269	0	0	1	6	1.427	0.389	0.35	0	11636.4	101.31	3.24267
No0142	1	0	11.68	4	1.949	0.59178	2.337	0.88651	-4.701	0.24139	3	0.82734	0	3.225	0	0	1	0	0	6	0.0503047	0	8.132	0	0.9939	0	3	4	0	2	3	0	52.1218	0	0	0	0.99269	0.163	2	0	5	1.545	0.157	0.105	0	13134.6	48.27	3.84519
No0143	5	0	61.824	5	3.489	0.79222	3.262	0.33223	-5.368	0.24139	1	0.93773	39.485	2.643	3.804	2	6	4.553	0	11	0.0857571	2	0	0	0.16167	2	6	7	2	0	0	0	255.111	-8.698	0	0	0.21184	-0.949	2	3	8	-3.539	0.374	0.388	-4.944	18026.6	163.63	1.57403
No0144	1	0	10.601	1	1.705	0.98659	1.705	0.23327	-3.288	0.84246	1	0.82734	0	1.51	2.733	1	1	0	0	6	0.0250041	0	0	0	0.80321	1	1	1	1	0	0	0	58.5778	0	0	0	0.87038	-0.009	1	0	2	2.117	0.147	0.157	0	6380.3	29.1	2.85156
No0145	3	0	33.259	4	2.324	0.37866	2.007	0.72615	-5.219	0.00855	2	0.82734	0	0	7.686	3	3	0	0	6	0.0536867	0	0	0	0.19711	3	1	5	3	0	0	0	252.254	0	1	0	0.29329	-0.084	0	2	7	0.413	0.476	0.482	0	13655.5	156.37	3.84877
No0146	2	3.789	22.726	2	1.087	0.59178	1.087	0.72615	-2.251	0.63972	2	0.82734	0	3.417	0	0	4	9.583	0	6	0.0372253	0	0	0	0.96803	0	5	5	0	0	0	1	96.6168	0	0	0	0.6885	-0.998	2	0	5	0.486	0.265	0.231	0	8393.24	65.49	1.56229
No0147	1	0	11.945	2	2.786	0.59178	2.321	0.88651	-2.02	0.63972	2	0.82734	12.727	1.943	0	0	1	0	0	6	0.0436704	0	4.289	0	0.99444	0	2	4	0	1	1	0	76.3629	0	1	0	0.96969	0.897	1	1	3	0.215	0.188	0.167	0	10119.1	57.97	2.65706
No0148	0	0	0	1	5.429	0.98659	4.483	0.23327	-7.304	0.63972	1	0.93773	0	1.822	3.017	1	0	0	0	11	0.0503047	0	0	0	0.90735	1	0	1	1	0	0	0	131.643	0	0	0	0.6885	0.689	1	2	2	3.369	0.224	0.247	0	15924.8	75.59	1.5682
No0149	2	0	25.838	2	3.788	0.59178	3.788	0.9848	-5.113	0.84246	0	0.25672	0	0	0	0	2	0	0	18	0.261505	1	0	0	0.99567	0	2	3	0	0	0	0	73.202	-3.424	0	0	0.99269	0	0	1	4	5.607	0.132	0.122	0	17359.7	49	1.49136
No0150	2	0	21.709	2	2.738	0.59178	2.738	0.52457	-4.103	0.08169	0	0.82734	37.622	0	0	0	3	5.09	0	6	0.0536867	0	7.441	0	0.84912	0	3	6	0	2	1	0	109.169	0	0	0	0.96969	0	0	0	7	-2.055	0.286	0.232	-4.649	9172.48	83.01	3.13529
No0151	2	0	23.511	4	2.722	0.37866	2.594	0.88651	-4.881	0.08169	4	0.82734	0	7.266	7.375	3	2	0	0	6	0.0571093	0	0	0	0.62952	3	2	4	3	0	1	0	172.681	0	0	0	0.6885	-0.09	4	1	6	1.477	0.296	0.319	0	13370.8	105.56	4.66837
No0152	0	13.205	0	1	3.627	0.59178	3.627	0.72615	-5.083	0.08169	0	0.93773	0	3.136	0	0	2	10.461	0	11	0.0571093	0	0	0	0.91524	0	4	5	0	0	0	3	99.9464	0	1	0	0.39983	0	2	1	5	2.53	0.208	0.179	0	14156.6	74.47	1.42325
No0153	1	4.172	11.542	1	2.815	0.98659	2.815	0.93048	-5.297	0.63972	1	0.93773	0	0	2.527	1	1	0	1.548	11	0.155947	0	0	0	0.96409	1	2	2	1	0	0	1	72.8035	0	0	0	0.87038	-0.708	0	0	3	0.513	0.166	0.171	-1.99	12646.2	41.99	4.16071
No0154	1	0	11.601	2	3.729	0.59178	3.688	0.72615	-5.168	0.08169	1	0.93773	0	3.006	0	0	4	15.08	0	11	0.0536867	0	3.64	0	0.82876	0	5	5	0	1	1	0	113.588	0	0	0	0.6885	-0.516	2	1	5	2.259	0.268	0.217	0	13803.5	85.36	2.76193
No0155	2	3.724	21.75	2	0.127	0.79222	1.346	0.52457	-3.444	0.63972	2	0.82734	37.63	1.335	2.299	2	3	0	0	6	0.0536867	0	0	1	0.60579	1	3	6	1	0	0	1	158.826	0	1	0	0.53315	-1.594	1	1	6	-0.963	0.34	0.327	-4.501	10792.7	107.83	1.57403
No0156	2	0	24.838	3	4.697	0.59178	4.697	0.9848	-6.458	0.84246	4	0.93773	0	0	0	0	2	0	0	12	0.169211	0	0	0	0.99082	0	2	3	0	0	1	0	98.8864	0	1	0	0.87038	-0.26	0	1	2	2.461	0.2	0.199	0	14147.6	59.44	1.34242
No0157	2	0	21.71	2	1.337	0.59178	1.337	0.9848	-2.291	0.08169	2	0.82734	0	2.735	0	0	3	4.846	0	6	0.0279659	0	0	0	0.97306	0	3	3	0	0	0	0	76.3604	0	0	0	0.99269	-0.537	2	0	3	0.75	0.222	0.215	0	7329.6	43.37	1.79239
No0158	3	4.353	37.614	3	0.08	0.59178	0.08	0.72615	-1.96	0.63972	1	0.82734	0	5.87	0	0	5	9.878	0	5	0.0536867	1	0	0	0.82111	0	5	5	0	0	0	1	131.203	-3.811	0	0	0.96969	-0.699	4	1	7	0.533	0.256	0.255	0	11590.6	86.22	1.72835
No0159	0	0	0	1	3.335	0.37866	2.754	0.93048	-5.257	0.08169	1	0.82734	36.873	0	4.659	3	0	0	0	6	0.0372253	0	0	0	0.85619	3	0	2	2	0	0	0	161.322	0	0	4.992	0.96969	0.057	0	1	3	-0.667	0.338	0.394	-4.422	9806.06	82.17	4.31917
No0160	1	0	11.775	1	2.702	0.98659	3.302	0.93048	-4.928	0.63972	1	0.82734	76.276	0	2.113	1	1	0	0	6	0.0605705	0	0	0	0.85719	1	1	2	1	0	0	0	53.703	0	0	0	0.84757	-0.64	0	0	3	-3.427	0.101	0.108	-9.87	9694.82	32.34	3.36689
No0161	1	0	11.308	2	1.268	0.98659	2.396	0.88651	-4.711	0.02659	2	0.82734	0	1.695	2.92	1	2	4.739	0	6	0.0469652	0	0	0	0.9822	1	2	4	1	0	1	0	105.045	0	0	0	0.53315	-0.637	1	0	4	1.824	0.207	0.213	0	10584.4	62.12	3.94483
No0162	3	7.475	36.526	3	1.576	0.79222	1.576	0.52457	-4.34	0.63972	1	0.93773	0	2.916	4.147	2	5	11.219	0	11	0.0747707	1	0	0	0.48137	2	6	6	2	0	0	2	180.478	-4.017	0	0	0.53315	-0.638	2	1	9	0.892	0.31	0.292	0	15085.7	119.93	1.46982
No0163	4	0	47.304	4	0.274	0.98659	0.274	0.52457	-1.907	0.84246	0	0.82734	0	1.455	0	1	6	4.921	0	6	0.230067	2	0	1	0.53641	1	5	6	0	0	0	0	190.784	-7.371	0	0	0.99269	0	1	2	6	0.479	0.415	0.415	0	11977.4	114.5	1.5966
No0164	1	0	11.933	1	4.413	0.98659	4.185	0.9848	-7.864	0.63972	1	0.25672	0	0	2.513	1	2	0	0	16	0.0711702	0	0	0	0.50011	1	2	3	1	0	0	0	199.004	0	0	0	0.96969	-0.668	0	1	5	2.925	0.315	0.346	0	15892.8	118.06	1.38021
No0165	2	12.012	23.151	2	-0.107	0.98659	0.154	0.52457	-1.903	0.63972	2	0.93773	0	5.241	2.438	1	3	4.724	0.571	10	0.165829	0	0	0	0.70278	1	6	6	1	0	0	3	137.322	0	0	0	0.84757	-0.986	3	0	8	1.473	0.333	0.295	0	10013.3	98.48	3.4133
No0166	0	15.845	0	0	1.055	0.59178	1.055	0.88651	-3.465	0.84246	0	0.25672	0	5.331	0	0	3	0	0	15	0.0436704	0	0	0	0.77701	0	7	4	0	0	0	4	123.77	0	0	0	0.87038	0	3	0	7	3.978	0.36	0.292	0	9108.9	90.98	3.27068
No0167	1	3.919	11.894	1	3.709	0.59178	3.709	0.88651	-4.678	0.63972	1	0.93773	27.036	3.295	0	0	2	4.893	0	12	0.0536867	0	0	0	0.97892	0	3	4	0	0	0	1	104.183	0	0	0	0.99269	-1.237	2	0	4	-2.036	0.213	0.224	0	9995.3	62.98	2.10209
No0168	6	0	72.689	5	4.372	0.59178	4.373	0.33223	-6.142	0.08169	0	0.25672	26.915	0	0	0	7	4.676	0	18	0.0857571	2	0	0	0.30237	0	3	7	0	0	0	0	228.263	-9.144	0	0	0.6885	0	0	2	8	-6.038	0.357	0.376	0	18127.9	140.08	1.62839
No0169	4	0	47.532	4	0.309	0.59178	0.774	0.88651	-2.68	0.84246	0	0.82734	0	5.429	0	0	4	0	0	5	0.0436704	2	0	0	0.48306	0	4	4	0	0	0	0	182.317	-7.424	0	0	0.96969	0	4	3	6	-0.36	0.372	0.383	0	13617.3	119.76	2.84696
No0170	1	0	11.143	1	2.253	0.98659	2.253	0.9848	-3.748	0.24139	1	0.82734	0	4.565	0	1	3	4.575	0	6	0.0372253	0	0	1	0.98835	0	2	3	0	0	0	0	85.0228	0	0	0	0.96969	-0.374	3	0	3	1.228	0.184	0.207	-1.013	7733.52	46.53	1.72016
No0171	0	8.527	0	3	3.456	0.79222	2.997	0.72615	-5.36	0.02659	2	0.82734	0	0	5.796	2	0	0	0	6	0.15275	0	0	0	0.30819	2	2	5	2	0	0	2	227.763	0	1	0	0.99269	1.023	0	3	4	2.111	0.546	0.527	0	12243.7	139.32	1.35218
No0172	3	0	39.74	5	4.797	0.59178	4.444	0.52457	-6.562	0.08169	6	0.25672	0	1.724	0	0	4	5.28	0	17	0.324274	0	4.591	0	0.64289	0	5	6	0	1	2	0	150.33	0	0	0	0.84757	-0.716	1	1	6	2.173	0.252	0.232	0	19445.9	104.28	1.85733
No0173	2	0	25.183	5	1.334	0.98659	1.334	0.72615	-4.744	0.84246	5	0.47245	39.034	5.344	2.875	1	3	5.375	0	0	0.384384	0	0	0	0.96975	1	3	5	1	0	3	0	76.8232	0	0	0	0.96969	-1.596	3	0	7	0	0.145	0.124	-5.154	15084.8	65.12	1.58546
No0174	1	0	11.118	1	2.271	0.98659	2.271	0.9848	-3.31	0.24139	1	0.82734	37.964	1.555	0	1	3	4.395	0	6	0.268274	0	0	1	0.98835	0	2	3	0	0	0	0	85.0228	0	0	0	0.63709	-1.708	1	0	3	-0.306	0.224	0.243	-8.642	7272.16	46.53	1.50515
No0175	1	3.935	11.211	1	0.706	0.98659	0.939	0.88651	-1.623	0.63972	1	0.82734	0	3.488	0	1	2	4.795	0	5	0.0250041	0	0	0	0.75311	1	3	4	0	0	0	1	159.093	0	0	5.527	0.99269	-0.388	2	1	4	1.462	0.461	0.443	0	7344.9	93.45	3.88358
No0176	1	0	12.349	1	3.815	0.59178	3.918	0.93048	-4.564	0.84246	1	0.82734	0	4.246	0	0	1	0	0	6	0.16249	0	0	0	0.98462	0	1	2	0	0	0	0	67.1724	0	1	0	0.63709	0.287	2	1	2	3.661	0.157	0.142	0.052	11447	45.61	2.61172
No0177	1	4.709	13.287	1	4.952	0.59178	4.861	0.88651	-7.263	0.84246	1	0.03452	0	0	0	0	2	5.614	0	23	0.335674	0	0	0	0.91908	0	3	4	0	0	0	1	96.8118	0	0	0	0.99269	0.031	0	1	5	10.09	0.162	0.137	0	21057.1	73.91	1.7364
No0178	2	0	24.82	3	6.339	0.98659	6.339	0.9848	-8.293	0.63972	4	0.82734	0	2.242	3.094	1	2	0	0	6	0.186695	0	0	0	0.98696	1	2	3	1	0	1	0	85.4171	0	0	0	0.10729	-0.184	1	0	3	0.832	0.115	0.131	0	15242.7	46.17	1.77452
No0179	1	0	11.426	2	1.393	0.98659	1.496	0.23327	-1.467	0.84246	2	0.82734	0	1.807	2.754	1	1	0	0	6	0.14349	0	0	0	0.85719	1	1	1	1	0	0	0	53.703	0	0	0	0.63709	0.593	1	0	3	1.718	0.177	0.157	0	7571.1	32.34	2.5302
No0180	1	0	10.378	1	-1.552	0.79222	0.874	0.9848	-2.051	0.84246	1	0.82734	0	0	0	2	2	0	0	6	0.140529	0	0	1	0.97756	1	1	3	0	0	0	0	131.524	0	0	5.348	0.99269	-0.96	0	0	3	0.951	0.354	0.383	0	6795.48	63.32	1.78533
No0181	2	0	26.043	2	4.563	0.98659	4.563	0.9848	-6.38	0.84246	2	0.82734	0	5.859	3.048	1	3	5.658	0	6	0.436051	0	0	0	0.9929	1	3	3	1	0	0	0	86.5729	0	0	0	0.84757	-0.27	3	0	5	1.276	0.13	0.132	-0.345	17057	58.64	3.69758
No0182	1	3.979	13.039	1	1.606	0.59178	1.606	0.52457	-3.96	0.84246	1	0.93773	0	4.496	0	0	4	15.913	0	12	0.0711702	0	0	0	0.83474	0	5	6	0	0	0	1	111.37	0	0	0	0.39983	-0.226	3	0	7	2.549	0.211	0.188	0	13042.8	84.68	3.80096
No0183	3	0	34.045	3	-0.018	0.98659	0.507	0.9848	-1.923	0.63972	3	0.82734	0	2.814	2.563	1	3	0	0	6	0.15275	0	0	0	0.96322	1	3	3	1	0	0	0	107.381	0	0	0	0.63709	-0.869	2	0	5	1.225	0.297	0.284	0	8678	66.48	1.70757
No0184	1	3.93	12.229	1	4.727	0.98659	4.618	0.93048	-6.047	0.84246	1	0.25672	39.912	0	2.494	1	1	0	0	17	0.0640688	0	0	0	0.94268	1	2	2	1	0	0	1	115.618	0	0	0	0.96969	-0.62	0	1	3	-0.116	0.217	0.22	-4.529	13931.7	70.22	4.26665
No0185	1	0	12.313	2	4.063	0.59178	4.063	0.93048	-4.793	0.63972	2	0.93773	0	0	0	0	2	5.587	0	12	0.16249	0	0	0	0.74989	0	2	2	0	0	1	0	49.5212	0	0	0	0.63709	0.678	0	0	2	2.893	0.103	0.109	0	12423.7	26.3	3.46864
No0186	2	0	24.818	3	3.119	0.59178	3.765	0.52457	-5.247	0.08169	1	0.82734	77.516	1.497	0	0	3	5.11	0	6	0.0747707	1	3.454	0	0.76092	0	4	6	0	1	1	0	121.855	-4.802	1	0	0.6885	-0.038	1	2	5	-4.615	0.234	0.209	-10.303	13776.8	92.65	3.68471
No0187	4	0	44.055	3	2.415	0.59178	2.416	0.72615	-4.131	0.00855	2	0.93773	0	1.337	0	0	6	5.009	0	11	0.0503047	0	0	0	0.66327	0	4	5	0	0	0	0	166.08	0	0	0	0.84757	-1.176	1	0	7	-0.558	0.378	0.378	0	10729.6	102.32	1.74036
No0188	1	4.075	11.74	2	1.894	0.79222	1.046	0.93048	-2.425	0.63972	2	0.93773	0	0	2.814	2	1	0	0	11	0.15275	0	0	0	0.99485	2	2	2	1	0	1	1	94.1243	0	0	0	0.63709	0.575	0	0	4	2.534	0.282	0.243	0	9291.72	57.78	4.06079
No0189	1	0	10.922	2	3.245	0.98659	3.433	0.88651	-5.586	0.00855	2	0.82734	0	0	0	1	2	4.372	0	6	0.0404228	0	3.35	0	0.97179	1	3	4	0	1	1	0	111.243	0	0	5.556	0.96969	-1.047	0	0	4	0.855	0.238	0.245	0	13282.2	64.67	3.6848
No0190	1	0	12.249	1	2.551	0.79222	3.621	0.93048	-4.525	0.84246	1	0.93773	0	2.14	3.023	2	1	0	2.138	10	0.172634	0	0	0	0.99353	2	1	2	1	0	0	0	75.0238	0	0	0	0.84757	-0.009	1	0	4	1.949	0.147	0.138	0	11969.7	48.13	1.90037
No0191	1	4.077	12.995	1	4.73	0.98659	4.502	0.93048	-7.164	0.84246	1	0.25672	0	3.781	2.951	1	2	0	0	16	0.30582	0	0	0	0.8176	1	3	2	1	0	0	1	127.482	0	0	0	0.87038	-0.199	2	1	5	5.39	0.22	0.21	0	18071.5	86.61	3.53358
No0192	2	3.696	24.631	2	0.746	0.59178	0.746	0.9848	-2.115	0.84246	0	0.82734	0	3.295	0	0	3	0	0	5	0.0372253	1	0	0	0.93302	0	4	3	0	0	0	1	109.041	-3.403	0	0	0.87038	0	2	1	5	1.07	0.288	0.254	0	9024.18	71.79	2.52375
No0193	1	3.83	12.498	2	2.21	0.79222	2.314	0.9848	-3.456	0.24139	2	0.82734	0	3.502	2.865	2	2	0	0	5	0.325349	0	0	0	0.88198	1	3	3	1	0	0	1	138.443	0	0	0	0.99269	0.188	2	0	5	1.593	0.259	0.282	-0.08	10890.4	78.98	3.73815
No0194	1	8.172	12.01	2	2.805	0.37866	2.251	0.9848	-5.165	0.24139	2	0.93773	0	3.6	8.065	3	1	0	0	11	0.0536867	0	0	0	0.65549	3	2	3	3	0	0	2	179.168	0	0	0	0.6885	-0.108	2	1	6	1.758	0.326	0.34	0	12782.9	103.07	2.19866
No0195	0	0	0	1	4.419	0.59178	4.605	0.93048	-6.194	0.24139	1	0.93773	25.907	1.674	0	0	1	5.202	0	12	0.0503047	0	3.898	0	0.64941	0	2	2	0	1	1	0	31.8725	0	0	0	0.96969	0.487	1	0	2	0.666	0.073	0.063	0	10369.1	21.59	2.46015
No0196	2	9.56	23.35	2	3.007	0.98659	4.478	0.88651	-5.972	0.84246	2	0.93773	0	12.619	0	1	3	0	0	11	0.193927	0	0	1	0.9085	0	3	4	0	0	0	2	129.408	0	0	0	0.84757	-1.104	6	0	6	3.138	0.172	0.216	-0.305	14908.6	75.43	2.64738
No0197	0	0	0	1	5.374	0.59178	5.562	0.93048	-6.91	0.24139	0	0.93773	0	2.058	0	0	0	0	0	11	0.0404228	0	4.35	0	0.96612	0	1	2	0	1	1	0	97.2132	0	1	0	0.99269	0	1	2	1	4.3	0.233	0.203	0	14465	65.89	1.62325
No0198	2	0	23.138	2	1.433	0.59178	1.433	0.93048	-2.184	0.84246	0	0.82734	0	4.968	0	0	2	0	0	6	0.0279659	1	0	0	0.98526	0	2	2	0	0	0	0	78.0769	-3.261	0	0	0.87038	0	3	1	3	1.389	0.208	0.209	0	8415.94	45.76	2.66699
No0199	1	7.934	12.08	1	2.663	0.59178	2.436	0.9848	-3.674	0.84246	1	0.93773	0	0	0	0	1	0	0	10	0.0404228	0	0	0	0.8149	0	2	3	0	0	0	2	155.193	0	0	0	0.87038	-0.386	0	1	4	1.488	0.371	0.37	0	9330.52	86.91	1.6902
No0200	2	0	24.534	2	4.269	0.79222	4.268	0.93048	-6.167	0.84246	0	0.25672	0	0	2.581	2	2	0	2.135	16	0.176095	1	0	0	0.94196	2	2	2	1	0	0	0	119.36	-3.61	0	0	0.84757	0	0	1	4	1.707	0.213	0.218	0	16402.3	70.34	3.26647
No0201	0	15.83	0	0	0.528	0.37866	0.534	0.72615	-1.376	0.84246	0	0.93773	0	5.367	3.027	3	0	0	0	10	0.0340808	0	0	0	0.71334	3	3	5	1	0	0	4	162.494	0	0	5.383	0.87038	0	3	0	7	3.069	0.42	0.406	0	7573.74	97.44	1.76343
No0202	3	11.735	37.469	3	0.614	0.59178	0.614	0.52457	-3.834	0.84246	1	0.25672	0	3.421	0	0	5	0	0	16	0.183127	1	0	0	0.40603	0	8	6	0	0	0	3	181.071	-3.924	0	0	0.99269	-0.612	2	1	9	1.978	0.386	0.346	0	14092.3	127.78	1.5682
No0203	2	0	20.622	3	1.772	0.79222	1.867	0.88651	-4.053	0.02659	1	0.82734	0	0	2.347	2	2	0	0	5	0.030993	0	3.66	0	0.1961	2	1	4	1	1	1	0	271.221	0	0	5.111	0.96969	0.048	0	2	6	0.724	0.697	0.694	0	9579.48	156.56	1.39794
No0204	2	0	24.268	2	2.475	0.98659	2.475	0.9848	-5.141	0.63972	2	0.82734	0	0	2.482	1	2	0	0	6	0.0536867	0	0	0	0.91357	1	2	3	1	0	0	0	109.099	0	1	0	0.99269	-0.919	0	1	4	0.74	0.223	0.209	-2.072	15410.2	74.71	2.22401
No0205	2	0	23.313	2	-0.336	0.37866	-0.334	0.88651	-2.162	0.84246	2	0.82734	0	1.584	8.475	3	3	5.034	0	6	0.16249	0	0	0	0.87829	3	3	4	3	0	0	0	121.622	0	0	0	0.96969	-0.324	1	0	6	1.41	0.292	0.258	0	10028.5	79.45	3.10975
No0206	0	8.915	0	0	3.567	0.59178	3.327	0.9848	-5.103	0.84246	0	0.25672	0	1.661	0	0	1	5.156	0	17	0.0469652	0	0	0	0.97784	0	3	3	0	0	0	2	93.948	0	0	0	0.99269	0	1	1	3	4.664	0.232	0.2	0	12375.5	63.25	4.10423
No0207	4	8.272	46.392	5	-1.241	0.79222	-1.243	0.03975	-2.673	0.63972	5	0.82734	0	3.494	2.279	2	8	21.209	0	5	0.465829	0	3.937	0	0.12359	2	10	11	1	1	1	2	253.392	0	0	5.567	0.39983	-2.825	3	0	13	-0.306	0.431	0.425	0	13781.3	173.42	1.80618
No0208	2	0	22.991	5	2.411	0.79222	2.231	0.9848	-5.091	0.08169	4	0.82734	0	0	4.733	2	2	0	0	6	0.0436704	0	0	0	0.78357	2	2	3	2	0	2	0	162.469	0	0	0	0.87038	-0.896	0	1	4	0.987	0.361	0.367	0	11651.6	90.29	1.37107
No0209	1	0	10.789	2	4.055	0.59178	4.055	0.88651	-3.573	0.24139	2	0.82734	0	0	0	0	2	4.814	0	6	0.030993	0	3.801	0	0.9749	0	3	4	0	1	1	0	87.2684	0	1	0	0.63709	-0.314	0	1	3	1.27	0.312	0.229	0	10896.6	63.96	3.33856
No0210	1	0	11.67	3	4.639	0.79222	4.151	0.93048	-7.14	0.24139	2	0.93773	0	0	5.429	2	1	0	0	11	0.0503047	0	0	0	0.67218	2	1	2	2	0	1	0	178.444	0	0	0	0.84757	-0.082	0	2	3	2.199	0.333	0.346	0	15202	101.46	3.19562
No0211	0	16.596	0	0	4.489	0.59178	5.24	0.52457	-6.88	0.63972	0	0.25672	0	0	0	0	1	0	0	16	0.0640688	0	0	0	0.2769	0	5	6	0	0	0	4	190.221	0	2	0	0.53315	0	0	3	5	4.586	0.402	0.327	0	17192.8	143.54	2.4624
No0212	1	9.171	12.76	1	4.228	0.59178	4.031	0.88651	-6.252	0.84246	1	0.03452	0	0	0	0	1	0	2.117	21	0.19759	0	0	0	0.62691	0	3	4	0	0	0	2	147.821	0	0	0	0.99269	0.134	0	2	5	4.142	0.257	0.23	0	18662.3	105.81	2.10209
No0213	1	0	11.031	2	4.168	0.98659	4.168	0.9848	-7.075	0.08169	1	0.93773	77.278	0	1.989	1	2	0	0	11	0.0747707	0	3.451	0	0.88655	1	3	3	1	1	1	0	124.944	0	0	0	0.6885	-0.701	0	0	5	-3.653	0.216	0.228	-9.949	11198.7	78.39	3.77804
No0214	1	3.957	11.457	2	0.499	0.37866	0.599	0.9848	-1.879	0.08169	2	0.93773	0	0	4.784	3	2	0	0	11	0.0404228	0	0	0	0.77673	2	3	3	2	0	0	1	153.53	0	0	0	0.96969	-0.444	0	0	6	0.609	0.389	0.362	0	9469.6	91.01	1.74036
No0215	0	11.101	0	0	0.906	0.79222	1.194	0.72615	-0.705	0.84246	0	0.93773	0	0	0	2	2	0	0.764	11	0.140529	0	0	2	0.8808	2	3	5	0	0	0	3	130.331	0	0	0	0.39503	0	0	0	5	-0.976	0.497	0.418	0	6331.6	79.13	1.89487
No0216	1	3.458	11.421	1	1.765	0.79222	1.765	0.93048	-3.21	0.84246	1	0.93773	0	0	5.083	2	2	0	0	11	0.0372253	0	0	0	0.95976	2	3	2	2	0	0	1	104.63	0	0	0	0.87038	-0.404	0	0	5	1.536	0.302	0.253	0	9927.74	67.16	3.87216
No0217	2	3.58	23.596	2	2.208	0.79222	2.208	0.88651	-6.036	0.63972	2	0.25672	0	1.686	4.688	2	3	0	2.368	16	0.183127	0	0	0	0.58812	2	4	4	2	0	0	1	160.026	0	1	0	0.6885	-0.789	1	1	6	1.834	0.312	0.28	0	15169.9	109.52	1.61278
No0218	1	0	12.327	2	4.816	0.98659	4.816	0.88651	-5.875	0.24139	2	0.93773	0	7.502	2.856	1	2	5.096	0	12	0.0605705	0	4.598	0	0.90448	1	3	4	1	1	1	0	102.356	0	1	0	0.84757	0.384	4	1	4	4.335	0.21	0.182	0	14423.2	75.99	1.39794
No0219	1	3.965	11.389	1	0.734	0.79222	0.733	0.93048	-2.686	0.84246	1	0.82734	0	5.823	5.584	2	1	0	0	6	0.0340808	0	0	0	0.99977	2	2	2	2	0	0	1	87.8908	0	0	0	0.99269	-0.161	3	0	4	0.987	0.213	0.213	-0.21	8116.06	54.02	1.62839
No0220	1	4.15	12.096	1	3.081	0.59178	3.081	0.9848	-4.653	0.84246	1	0.93773	0	0	0	0	1	0	0	12	0.169211	0	0	0	0.99323	0	2	3	0	0	0	1	81.398	0	1	0	0.96969	0.197	0	1	3	3.012	0.188	0.16	0	14088.1	58.5	2.7767
No0221	1	0	11.631	1	3.597	0.98659	3.77	0.52457	-3.109	0.84246	1	0.82734	36.316	1.751	0	1	5	14.11	0	6	0.190295	0	0	1	0.93504	1	4	6	0	0	0	0	87.3345	0	0	0	0.29329	-0.335	1	0	7	-0.009	0.178	0.146	-4.741	12421.1	71.47	4.52741
No0222	0	12.697	0	0	3.347	0.79222	3.778	0.52457	-3.297	0.84246	0	0.25672	0	3.502	3.071	2	2	5.001	0.286	16	0.172634	0	0	1	0.8357	2	4	6	1	0	0	3	119.145	0	0	0	0.96969	0	2	0	7	3.245	0.268	0.238	0	12771.1	84.57	2.74312
No0223	1	0	12.389	2	3.704	0.59178	3.704	0.72615	-4.284	0.84246	1	0.93773	0	3.197	0	0	3	10.507	0	12	0.176095	0	8.079	0	0.97686	0	5	5	0	2	1	0	69.0581	0	0	0	0.84757	-0.129	2	0	6	3.569	0.198	0.129	0	12634.6	63.49	4.491
No0224	2	0	22.837	2	1.689	0.98659	2.134	0.93048	-3.281	0.84246	0	0.82734	0	1.693	2.328	1	2	0	0	5	0.0279659	1	0	0	0.85098	1	2	2	1	0	0	0	140.854	-3.477	0	0	0.99269	0	1	2	3	0.596	0.366	0.35	0	11229.8	82.79	2.72632
No0225	4	0	50.706	4	3.007	0.98659	3.057	0.52457	-4.9	0.84246	0	0.25672	13.84	0	2.373	1	6	10.486	0	17	0.201282	2	0	0	0.27534	1	6	6	1	0	0	0	219.216	-7.854	0	0	0.6885	0	0	3	7	0.46	0.351	0.335	0	19557.7	143.76	3.49499
No0226	1	6.786	11.573	1	3.426	0.37866	3.322	0.88651	-5.029	0.63972	1	0.93773	37.385	0	6.707	3	1	0	0	12	0.0571093	0	0	0	0.88229	3	3	4	3	0	0	2	117.204	0	0	0	0.96969	-0.72	0	0	6	-0.679	0.263	0.237	-4.595	11755.6	78.94	2.9941
No0227	1	0	12.313	2	4.866	0.98659	4.062	0.93048	-6.894	0.63972	2	0.93773	0	2.109	2.797	1	1	0	0	11	0.288158	0	0	0	0.76082	1	1	2	1	0	0	0	158.482	0	0	0	0.99269	0.188	1	2	3	3.566	0.277	0.298	0	15773.1	92.66	4.3857
No0228	2	17.869	21.972	1	3.526	0.98659	3.529	0.33223	-4.948	0.24139	0	0.25672	39.65	1.2	0	1	3	0	0	16	0.0711702	0	0	1	0.30389	1	3	7	0	0	0	5	224.818	0	1	0	0.84757	0	1	1	9	-4.329	0.387	0.418	-4.765	13326	139.88	2.93222
No0229	1	10.918	11.82	2	1.015	0.98659	1.203	0.33223	-4.709	0.02659	2	0.93773	37.537	1.251	0	1	2	4.585	0	12	0.0605705	0	3.375	0	0.65257	1	6	7	0	1	1	3	153.92	0	0	5.546	0.84757	-1.195	1	0	7	-1.219	0.324	0.31	-4.596	10981.3	103.35	1.49831
No0230	1	0	13.047	2	5.14	0.98659	4.854	0.93048	-6.46	0.63972	2	0.93773	0	2.275	3.265	1	1	0	0	11	0.355736	0	0	0	0.76082	1	1	2	1	0	0	0	158.482	0	0	0	0.63709	0.479	1	2	3	5.173	0.301	0.31	0	14654	92.66	1.61278
No0231	0	13.09	0	0	3.974	0.59178	3.747	0.93048	-5.674	0.84246	0	0.03452	0	0	0	0	1	0	0	21	0.0536867	0	0	0	0.93111	0	3	2	0	0	0	3	118.882	0	0	0	0.99269	0	0	1	4	3.766	0.256	0.239	0	13495.9	72.09	1.85733
No0232	1	8.07	11.739	1	2.678	0.59178	2.673	0.9848	-3.867	0.24139	1	0.93773	25.663	1.566	0	0	1	0	0	11	0.0436704	0	0	0	0.98867	0	2	3	0	0	0	2	100.499	0	1	0	0.96969	-0.303	1	1	3	-1.41	0.223	0.223	0	10498	60.19	2.05881
No0233	2	3.635	23.051	2	1.016	0.37866	2.456	0.72615	-4.961	0.63972	2	0.93773	37.247	0	5.285	3	3	0	0	12	0.0676025	0	0	1	0.77376	2	3	5	2	0	0	1	150.232	0	0	0	0.53315	-1.766	0	0	6	-0.704	0.267	0.279	-4.448	12477.1	91.32	1.79588
No0234	1	4.328	11.546	1	2.634	0.79222	2.576	0.88651	-5.29	0.08169	1	0.93773	0	8.295	2.12	2	2	5.726	0	11	0.0571093	0	0	0	0.63046	2	3	4	1	0	0	1	174.18	0	0	5.144	0.84757	-0.324	4	1	5	3.965	0.296	0.327	0.12	13200.7	105.47	3.72742
No0235	1	3.708	11.452	1	2.656	0.98659	2.656	0.9848	-3.83	0.84246	1	0.93773	0	1.768	2.567	1	3	4.97	0	11	0.0436704	0	0	0	0.97317	1	4	3	1	0	0	1	95.573	0	0	0	0.96969	-0.558	1	0	5	2.456	0.247	0.211	0	10865.8	64.36	3.8263
No0236	2	4.235	23.735	3	2.658	0.79222	2.919	0.33223	-5.1	0.00855	3	0.93773	0	3.306	5.619	2	4	9.714	1.528	11	0.183127	0	0	0	0.79055	2	5	7	2	0	1	1	126.791	0	0	0	0.29329	-1.763	2	0	7	1.279	0.245	0.219	0	14634.1	89.55	3.60342
No0237	1	3.603	11.949	1	4.87	0.37866	4.766	0.9848	-6.547	0.63972	1	0.25672	39.052	0	7.31	3	1	0	0.588	17	0.186695	0	0	0	0.96534	3	2	3	3	0	0	1	102.978	0	0	0	0.96969	-0.665	0	0	5	-0.113	0.193	0.186	-4.608	14604.9	66.05	1.63849
No0238	2	0	25.504	2	5.302	0.59178	5.074	0.93048	-7.097	0.63972	2	0.25672	0	0	0	0	2	0	0	17	0.179593	0	0	0	0.98124	0	2	2	0	0	0	0	113.144	0	0	0	0.6885	-0.089	0	1	2	2.689	0.184	0.203	0	16585.7	62.38	1.38917
No0239	3	0	36.225	3	1.912	0.79222	1.962	0.9848	-4.064	0.84246	1	0.93773	0	4.726	5.36	2	3	0	0	11	0.0571093	1	0	0	0.52994	2	3	3	2	0	0	0	177.905	-3.539	0	0	0.96969	-0.413	3	2	6	2.081	0.336	0.331	0	14476.5	115.13	1.5682
No0240	3	0	34.92	3	3.425	0.59178	2.699	0.88651	-3.583	0.63972	1	0.82734	0	4.492	0	0	4	4.357	0	6	0.0404228	1	0	0	0.95079	0	4	4	0	0	0	0	115.822	-3.675	0	0	0.96969	-0.781	3	1	4	1.786	0.248	0.26	0	11299.7	68.82	2.00217
No0241	0	0	0	2	4.044	0.79222	3.796	0.23327	-5.955	0.24139	1	0.82734	12.895	0	6.629	2	0	0	0	6	0.583362	0	0	0	0.99773	2	0	1	2	0	1	0	108.79	0	0	0	0.96969	0.65	0	1	2	0.599	0.204	0.223	0	12264.4	56.15	3.00817
No0242	0	0	0	1	2.036	0.79222	1.774	0.93048	-2.58	0.63972	1	0.82734	0	0	6.197	2	0	0	0	6	0.030993	0	0	0	0.99096	2	0	2	2	0	0	0	103.916	0	0	0	0.87038	0.744	0	1	3	1.323	0.272	0.26	0	9007.54	59.39	3.77703
No0243	0	0	0	2	3.919	0.05547	3.713	0.9848	-3.26	0.24139	2	0.93773	0	0	5.085	5	1	5.738	0	12	0.0605705	0	0	0	0.61436	3	1	3	2	0	0	0	203.189	0	0	5.172	0.6885	-0.484	0	0	6	2.302	0.293	0.373	0	14601	107.01	2.16286
No0244	1	0	12.242	1	2.162	0.98659	2.162	0.72615	-2.919	0.84246	1	0.93773	0	0	2.85	1	5	21.804	0	12	0.359197	0	0	0	0.96549	1	5	5	1	0	0	0	82.7007	0	0	0	0.99269	-0.211	0	0	6	3.595	0.228	0.163	0	12457.6	66.02	4.26142
No0245	1	0	11.647	2	3.174	0.98659	3.36	0.9848	-4.157	0.08169	2	0.93773	0	1.75	0	1	2	4.839	0	11	0.0436704	0	3.768	0	0.99952	1	3	3	0	1	1	0	80.0325	0	0	0	0.96969	0.083	1	0	4	1.777	0.21	0.176	0	11348.9	54.45	3.30016
No0246	2	0	26.126	2	3.315	0.59178	3.315	0.9848	-4.394	0.84246	0	0.93773	0	3.799	0	0	3	5.461	0	12	0.176095	1	0	0	0.99909	0	3	3	0	0	0	0	84.1076	-3.543	0	0	0.84757	0	2	1	4	3.082	0.165	0.155	0	14042.5	54.99	2.72632
No0247	2	3.734	21.362	2	-1.001	0.37866	0.368	0.52457	-2.832	0.63972	2	0.82734	0	0	4.739	3	4	4.575	0	6	0.0436704	0	0	1	0.68157	2	4	6	2	0	0	1	156.262	0	0	0	0.6885	-1.726	0	0	7	0.753	0.369	0.341	0	11216.5	100.55	2.49831
No0248	2	8.236	24.83	3	2.265	0.98659	2.296	0.52457	-5.258	0.63972	1	0.93773	0	3.581	2.652	1	2	0	0	12	0.0605705	1	0	0	0.64455	1	4	6	1	0	1	2	166.927	-3.935	0	0	0.96969	-0.442	2	1	6	2.076	0.302	0.311	0	13932.4	104.12	2.00647
No0249	1	3.697	11.102	1	2.361	0.59178	2.361	0.72615	-3.628	0.63972	1	0.82734	38.366	2.901	0	0	3	9.418	0	6	0.0503047	0	0	0	0.9304	0	4	5	0	0	0	1	110.214	0	0	0	0.6885	-0.757	2	0	5	-2.415	0.241	0.242	-4.708	8061.38	72.2	3.4068
No0250	0	0	0	0	3.945	0.59178	3.945	0.02838	-5.547	0.84246	0	0.25672	0	0	0	0	0	0	2.747	17	0.305465	0	0	0	0.21777	0	0	0	0	0	0	0	0	0	0	0	0.39503	0	0	0	0	5.496	0	0	0	10307	0	4.46709
No0251	4	0	47.309	3	3.071	0.98659	3.731	0.72615	-4.873	0.08169	2	0.82734	0	9.993	3.085	1	4	0	0	6	0.186695	0	0	0	0.73563	1	2	5	1	0	0	0	153.523	0	0	0	0.96969	-0.422	5	0	7	3.039	0.239	0.284	-0.474	13216.1	95.22	3.3293
No0252	0	0	0	2	3.222	0.05547	3.015	0.93048	-2.438	0.24139	2	0.82734	0	0	5.257	5	0	0	0	6	0.0503047	0	0	0	0.71	3	0	2	2	0	0	0	197.159	0	0	5.159	0.84757	-0.228	0	0	5	2.217	0.303	0.39	0	10329.1	97.77	3.43056
No0253	1	7.854	12.229	1	4.709	0.59178	4.664	0.88651	-5.273	0.24139	1	0.25672	0	0	0	0	2	5.308	0	17	0.0536867	0	0	0	0.87144	0	4	4	0	0	0	2	120.787	0	0	0	0.96969	-0.481	0	1	4	2.737	0.278	0.243	0	14321.2	80.31	1.79239
No0254	2	0	24.686	3	3.25	0.14694	2.932	0.88651	-6.366	0.24139	3	0.82734	0	5.304	10.917	4	3	5.264	0	6	0.190295	0	0	0	0.4456	4	3	4	4	0	0	0	198.674	0	0	0	0.15134	-0.695	3	1	7	0.919	0.296	0.314	-0.649	15313.2	123.58	1.58546
No0255	1	6.912	11.602	1	2.734	0.98659	2.737	0.72615	-3.438	0.63972	1	0.93773	38.787	1.47	0	1	3	4.571	-0.166	11	0.165829	0	0	1	0.92969	1	4	5	0	0	0	2	113.474	0	0	0	0.96969	-1.156	1	0	5	-2.613	0.265	0.262	-4.811	9339.12	72.31	3.82151
No0256	0	0	0	2	2.931	0.79222	3.028	0.52457	-6.12	0.24139	2	0.82734	0	7.492	2.948	2	2	5.06	0	6	0.0640688	0	4.08	1	0.67249	2	2	6	1	1	2	0	163.334	0	0	0	0.6885	0.109	4	0	6	1.309	0.25	0.284	-0.041	10389.4	101.43	1.75967
No0257	1	4.241	11.266	1	3.199	0.59178	3.199	0.88651	-4.384	0.24139	1	0.93773	0	1.382	0	0	2	4.651	0	12	0.0436704	0	0	0	0.97264	0	3	4	0	0	0	1	92.3036	0	1	0	0.84757	-0.307	1	1	3	2.719	0.238	0.2	0	11622.2	64.48	4.52182
No0258	1	0	10.249	1	-0.631	0.79222	0.842	0.9848	-1.643	0.84246	1	0.82734	0	0	0	2	3	0	0	6	0.137638	0	0	2	0.99536	1	1	3	0	0	0	0	114.494	0	0	0	0.87038	-1.226	0	0	3	0.402	0.367	0.366	0	6193.74	57.53	2.03543
No0259	0	8.468	0	0	3.219	0.98659	3.039	0.88651	-3.946	0.84246	0	0.93773	37.835	4.074	0	1	0	0	0	11	0.0676025	0	0	0	0.99331	1	2	4	0	0	0	2	56.6737	0	0	0	0.84757	0	2	0	5	3.052	0.129	0.101	-4.344	11920.8	48.05	4.11944
No0260	0	0	0	0	4.107	0.59178	4.107	0.9848	-5.182	0.84246	0	0.82734	0	4.346	0	0	1	6.023	0	6	0.155947	0	0	0	0.98973	0	1	3	0	0	0	0	79.7954	0	2	0	0.63709	0	2	2	1	3.965	0.22	0.177	0.005	11562.8	59.83	3.76901
No0261	0	4.205	0	1	4.598	0.98659	4.595	0.72615	-4.24	0.24139	0	0.93773	0	3.652	0	1	0	0	0	12	0.0469652	0	8.356	0	0.68528	0	3	5	0	2	1	1	157.652	0	0	0	0.87038	0	2	1	4	3.709	0.341	0.331	0	10965.5	100.19	2.79099
No0262	1	0	11.993	1	3.772	0.79222	4.365	0.93048	-5.321	0.84246	1	0.93773	0	0	2.581	2	2	0	0	12	0.0469652	0	0	1	0.99636	2	1	2	1	0	0	0	94.0794	0	0	0	0.87038	-0.502	0	0	3	1.503	0.178	0.201	0	14126.5	49.33	1.43933
No0263	3	0	37.668	3	1.341	0.98659	1.341	0.72615	-3.417	0.84246	1	0.93773	0	1.581	2.777	1	6	10.575	0	11	0.190295	1	0	0	0.62012	1	6	5	1	0	0	0	148.804	-3.692	0	0	0.84757	-0.392	1	1	8	2.464	0.288	0.251	0	15164.1	106.46	3.15412
No0264	1	8.224	11.513	1	1.517	0.98659	1.517	0.88651	-3.066	0.63972	1	0.93773	0	1.724	0	1	2	4.837	0	11	0.0436704	0	0	0	0.94316	1	3	4	0	0	0	2	130.504	0	0	5.77	0.84757	-0.547	1	0	5	1.127	0.262	0.285	0	9975.9	70.14	1.43933
No0265	0	3.9	0	1	0.347	0.98659	0.547	0.88651	-2.355	0.63972	1	0.82734	0	0	2.726	1	0	0	0	5	0.0250041	0	0	0	0.67961	1	1	4	1	0	1	1	169.652	0	0	0	0.87038	0.032	0	1	4	0.664	0.524	0.487	0	5693.32	100.74	1.49831
No0266	2	0	21.38	1	3.427	0.59178	3.427	0.88651	-3.579	0.24139	0	0.93773	0	0	0	0	2	0	0	12	0.0571093	0	0	0	0.99985	0	0	4	0	0	0	0	79.8822	0	0	0	0.96969	0	0	0	5	2.544	0.167	0.157	0	12225.2	52.3	1.41497
No0267	3	0	36.638	3	2.923	0.59178	3.448	0.88651	-4.899	0.24139	3	0.93773	24.19	0	0	0	4	4.195	0	12	0.179593	0	0	0	0.97608	0	4	4	0	0	0	0	98.3248	0	0	0	0.84757	-1.531	0	0	5	0.627	0.206	0.198	0	12600.7	63.68	3.9998
No0268	0	0	0	1	3.244	0.98659	3.299	0.9848	-3.911	0.84246	1	0.82734	0	6.524	3.35	1	0	0	0	6	0.0340808	0	4.481	0	0.99705	1	1	3	1	1	1	0	69.4858	0	1	0	0.87038	1.033	3	1	2	2.39	0.2	0.167	0.242	9600.78	49.69	1.62325
No0269	2	0	24.228	3	3.992	0.79222	3.854	0.9848	-5.67	0.08169	1	0.93773	76.721	0	1.663	2	2	0	0	11	0.0676025	1	0	0	0.61834	1	2	3	1	0	0	0	189.754	-4.819	0	0	0.6885	-0.666	0	2	4	-4.613	0.308	0.359	-10.348	13548	106.63	4.59183
No0270	2	0	24.221	3	5.662	0.59178	5.696	0.72615	-7.552	0.24139	1	0.93773	0	0	0	0	3	4.546	0	12	0.0640688	1	3.356	0	0.80587	0	2	5	0	1	1	0	138.609	-4.307	0	0	0.96969	-0.395	0	1	5	0.243	0.246	0.245	0	17600	87.9	2.29667
No0271	0	8.022	0	0	2.644	0.79222	2.72	0.72615	-3.656	0.84246	0	0.25672	12.877	0	0	2	1	5.699	1.167	17	0.165829	0	0	0	0.81363	2	3	5	0	0	0	2	156.196	0	0	11.423	0.87038	0	0	0	5	1.006	0.33	0.347	0	11108	87.05	4.49011
No0272	0	3.92	0	0	2.738	0.98659	2.739	0.88651	-3.207	0.63972	0	0.93773	0	1.834	0	1	2	0	0	11	0.0372253	0	0	1	0.73434	1	2	4	0	0	0	1	152.11	0	1	0	0.87038	0	1	1	4	1.7	0.396	0.376	0	9074.84	95.35	1.56229
No0273	3	0	37.186	3	0.922	0.98659	0.922	0.72615	-2.971	0.84246	1	0.93773	0	1.548	2.637	1	6	10.193	0	11	0.0676025	1	0	0	0.62012	1	6	5	1	0	0	0	148.804	-3.767	0	0	0.84757	-0.534	1	1	8	0.867	0.301	0.262	0	14278.3	106.46	2.00432
No0274	2	0	23.589	3	4.272	0.59178	4.272	0.88651	-4.009	0.08169	3	0.82734	0	7.404	0	0	3	5.415	0	6	0.169211	0	0	0	0.93226	0	3	4	0	0	1	0	100.042	0	1	0	0.96969	0.508	4	1	4	3.339	0.216	0.197	0	12701.3	71.91	3.7362
No0275	2	0	20.727	2	-1.652	0.79222	1.295	0.88651	-2.013	0.84246	2	0.82734	13.012	0	0	2	4	0	0	6	0.0279659	0	0	2	0.91434	0	2	4	0	0	0	0	141.333	0	0	0	0.87038	-2.971	0	0	4	-2.498	0.427	0.432	0	6712.1	74.6	1.8451
No0276	2	15.534	23.011	2	-1.866	0.79222	-0.397	0.33223	-2.725	0.84246	2	0.93773	0	3.459	2.47	2	3	0	0	12	0.0503047	0	0	1	0.50112	1	6	7	1	0	0	4	177.821	0	0	0	0.99269	-2.022	2	0	8	0.803	0.412	0.392	0	10414.9	117.96	3.16017
No0277	1	4.186	12.433	1	4.95	0.98659	4.95	0.88651	-6.643	0.84246	1	0.25672	0	0	2.813	1	3	11.089	0	18	0.190295	0	0	0	0.98787	1	4	4	1	0	0	1	84.8649	0	0	0	0.96969	-0.214	0	0	5	4.443	0.167	0.143	0	17440.5	60.45	1.93197
No0278	2	0	22.726	2	2.737	0.98659	3.262	0.9848	-4.668	0.24139	2	0.82734	76.125	0	2.256	1	2	0	0	6	0.0605705	0	0	0	0.99652	1	2	3	1	0	0	0	80.5422	0	0	0	0.84757	-1.073	0	0	4	-3.442	0.161	0.171	-9.923	9635.7	49.41	3.91918
No0279	0	0	0	2	1.902	0.98659	1.902	0.88651	-3.882	0.84246	4	0.82734	0	5.313	3.093	1	1	5.138	0	6	0.0503047	0	0	0	0.95068	1	1	4	1	0	2	0	118.642	0	0	0	0.87038	2.754	3	0	4	1.667	0.23	0.255	0	9255.4	68.84	2.27068
No0280	1	12.139	12.35	2	4.706	0.37866	4.117	0.88651	-7.515	0.24139	2	0.25672	0	3.516	8.07	3	1	0	0	17	0.0747707	0	0	0	0.52144	3	3	4	3	0	0	3	193.394	0	0	0	0.6885	-0.302	2	1	7	3.2	0.299	0.313	0	17336.3	115.96	1.8893
No0281	1	0	11.642	2	0.443	0.98659	0.444	0.93048	-1.657	0.84246	1	0.82734	0	5.496	0	1	1	0	0	5	0.14349	0	3.965	0	0.99439	1	2	2	0	1	1	0	69.1269	0	0	0	0.39503	-0.043	3	0	4	3.573	0.246	0.197	0	6948.78	48.46	1.66276
No0282	1	0	11.616	2	2.164	0.59178	2.164	0.88651	-2.429	0.24139	3	0.47245	0	0	0	0	1	0	0	0	0.0279659	0	0	0	0.77242	0	1	4	0	0	1	0	141.04	0	2	0	0.87038	1.466	0	2	2	0	0.449	0.383	0	8033.72	91.46	3.79159
No0283	0	8.421	0	0	3.387	0.59178	3.387	0.9848	-5.151	0.84246	0	0.93773	0	1.905	0	0	0	0	0	11	0.0436704	0	0	0	0.96104	0	1	3	0	0	0	2	114.096	0	1	0	0.96969	0	1	1	3	3.642	0.235	0.24	0	11336.7	66.91	4.34469
No0284	2	0	22.946	2	1.201	0.79222	3.91	0.52457	-4.859	0.84246	2	0.25672	0	0	0	2	7	11.143	0	17	0.0747707	0	0	2	0.62284	0	5	6	0	0	0	0	170.133	0	0	0	0.39983	-2.898	0	0	7	-0.182	0.296	0.295	0	15133.1	106.2	3.39585
No0285	0	0	0	1	0.414	0.59178	3.391	0.02838	-2.719	0.24139	1	0.82734	37.943	7.811	0	0	0	0	0	6	0.159195	0	0	0	0.99984	0	0	0	0	0	1	0	35.9536	0	0	0	0.63709	1.061	4	0	1	1.015	0.167	0.089	-4.482	8258.8	52.27	1.66745
No0286	0	0	0	2	2.688	0.98659	1.969	0.9848	-4.494	0.24139	1	0.47245	0	0	3.534	1	1	5.709	0	0	0.505028	0	0	0	0.87087	1	1	3	1	0	1	0	135.296	0	0	0	0.53315	0.797	0	1	4	0	0.255	0.261	0	10644.9	80.38	3.21722
No0287	2	0	23.813	3	3.896	0.98659	4.348	0.72615	-5.761	0.02659	3	0.82734	0	7.528	3.011	1	4	9.81	0	6	0.0640688	0	0	0	0.97197	1	4	5	1	0	1	0	97.4785	0	0	0	0.15134	-1.533	4	0	5	3.16	0.168	0.163	0	13041.7	64.63	4.21763
No0288	1	0	11.462	1	1.392	0.98659	1.392	0.93048	-2.521	0.84246	1	0.82734	0	0	2.87	1	1	0	0	6	0.14349	0	0	0	0.99956	1	1	2	1	0	0	0	87.1346	0	1	0	0.63709	0.141	0	1	2	1.101	0.283	0.234	0	8508.18	54.4	3.68029
No0289	2	0	26.069	2	3.112	0.59178	3.112	0.9848	-3.864	0.84246	0	0.93773	0	0	0	0	3	5.459	0	12	0.240211	1	0	0	0.99909	0	3	3	0	0	0	0	84.1076	-3.52	0	0	0.87038	0	0	1	4	4.046	0.19	0.166	0	13388.5	54.99	1.41497
No0290	1	23.888	11.72	1	0.447	0.98659	0.308	0.33223	-2.467	0.63972	1	0.25672	0	3.191	0	1	2	4.875	0.796	15	0.169211	0	0	0	0.54425	1	6	7	0	0	0	6	187.407	0	0	5.844	0.96969	-0.595	2	0	9	0.103	0.38	0.387	0	10686.5	113.74	4.15792
No0291	1	8.708	12.199	2	3.795	0.98659	4.125	0.9848	-6.215	0.24139	1	0.25672	0	1.761	2.479	1	1	0	0	16	0.0605705	0	3.934	0	0.80944	1	3	3	1	1	1	2	139.034	0	0	0	0.96969	-0.331	1	1	5	2.866	0.261	0.249	0	15356.2	87.51	1.72835
No0292	2	16.206	21.252	1	1.694	0.59178	1.329	0.72615	-4.575	0.24139	0	0.25672	0	1.611	0	0	3	0	0	15	0.0536867	0	0	0	0.37879	0	4	5	0	0	0	4	206.088	0	0	0	0.84757	0	1	1	8	1.905	0.428	0.419	0	11872.2	130.8	2.30211
No0293	0	0	0	1	2.552	0.59178	3.349	0.93048	-3.673	0.63972	0	0.82734	13.648	2.204	0	0	0	0	0	6	0.419891	0	4.574	0	0.51263	0	1	2	0	1	1	0	20.967	0	0	0	0.87038	0	1	0	2	0.543	0.043	0.042	0	10870.6	15.6	1.74429
No0294	3	3.633	31.273	2	-0.605	0.98659	0.86	0.52457	-2.141	0.24139	1	0.82734	0	1.591	0	1	5	4.711	0	6	0.0340808	0	0	1	0.63287	0	3	6	0	0	0	1	172.229	0	0	0	0.96969	-1.204	1	0	7	-0.159	0.481	0.469	0	7426.24	105.24	4.10679
No0295	2	7.567	25.006	3	4.526	0.59178	4.299	0.9848	-6.175	0.84246	0	0.25672	0	0	0	0	2	0	0	16	0.0571093	1	0	0	0.7996	0	3	3	0	0	1	2	154.218	-3.985	0	0	0.96969	0	0	2	4	1.727	0.282	0.286	0	16169.4	88.58	2.77048
No0296	2	0	23.84	2	2.109	0.98659	2.111	0.52457	-3.174	0.63972	2	0.93773	0	1.573	2.937	1	4	11.061	0	12	0.19759	0	0	0	0.93728	1	4	6	1	0	0	0	87.7287	0	0	0	0.84757	0.033	1	0	7	3.919	0.176	0.139	0	15655	71.11	1.75205
No0297	1	12.306	11.648	1	2.774	0.79222	2.773	0.72615	-2.911	0.63972	1	0.93773	0	5.384	2.598	2	2	5.157	0	11	0.0536867	0	0	0	0.60579	1	4	5	1	0	0	3	175.243	0	0	0	0.84757	-0.535	3	1	6	1.174	0.32	0.341	-0.557	12379.7	107.83	0.977724
No0298	2	0	23.014	2	0.7	0.37866	0.7	0.9848	-2.372	0.63972	2	0.82734	0	1.986	8.224	3	2	0	0	6	0.0503047	0	0	0	0.69982	3	2	3	3	0	0	0	139.274	0	1	0	0.84757	-0.331	1	1	6	1.851	0.32	0.274	0	11801.9	98.77	2.97566
No0299	0	0	0	2	4.917	0.98659	5.399	0.9848	-6.594	0.63972	2	0.93773	0	2.001	3.343	1	0	0	0	12	0.0536867	0	0	0	0.92742	1	0	3	1	0	1	0	117.385	0	1	0	0.99269	1.815	1	2	2	3.916	0.234	0.228	0	15948.2	72.66	3.87976
No0300	1	0	12.056	1	3.651	0.98659	3.424	0.88651	-6.388	0.84246	1	0.25672	0	0	2.953	1	3	10.635	2.589	16	0.250705	0	0	0	0.6759	1	3	4	1	0	0	0	142.011	0	1	0	0.6885	0.043	0	2	4	3.805	0.287	0.243	0	16479.2	101.1	1.89763
No0301	0	0	0	1	4.728	0.98659	4.765	0.93048	-6.04	0.02659	0	0.93773	76.353	0	0	1	2	0	0	11	0.0571093	0	2.647	1	0.98514	0	2	2	0	1	1	0	78.0821	0	0	0	0.96969	0	0	0	3	-3.508	0.158	0.169	-9.866	9699.96	45.73	3.77214
No0302	1	0	12.025	1	2.897	0.98659	2.897	0.93048	-3.962	0.84246	1	0.93773	0	0	2.948	1	1	0	0	12	0.271472	0	0	0	0.99956	1	1	2	1	0	0	0	87.1346	0	1	0	0.63709	0.055	0	1	2	3.083	0.24	0.207	0	11364.4	54.4	3.96121
No0303	1	19.297	11.746	2	1.042	0.98659	1.04	0.33223	-3.044	0.24139	1	0.93773	0	0	2.373	1	1	0	0	11	0.0605705	0	3.842	0	0.67497	1	6	7	1	1	1	5	134.022	0	0	0	0.84757	-0.419	0	0	9	1.303	0.313	0.242	0	11573.8	101.19	2.4133
No0304	2	0	22.743	4	1.328	0.79222	1.158	0.9848	-3.533	0.08169	4	0.82734	0	0	4.645	2	3	0	0	5	0.0340808	0	0	0	0.65174	2	3	3	2	0	1	0	179.208	0	0	0	0.63709	-1.069	0	1	5	0.433	0.503	0.475	0	9314.08	103.43	1.38917
No0305	3	12.933	34.707	4	2.41	0.79222	2.092	0.52457	-5.7	0.24139	1	0.25672	0	0	2.677	2	3	0	0	16	0.0784028	1	0	0	0.09826	2	5	6	1	0	0	3	291.458	-3.772	1	5.049	0.39983	-0.291	0	3	8	2.153	0.438	0.448	0	18915.6	181.89	1.50515
No0306	1	8.199	12.078	1	5.394	0.79222	5.364	0.9848	-6.448	0.84246	1	0.25672	36.418	1.435	5.018	2	2	3.767	0	17	0.0747707	0	0	0	0.95433	2	3	3	2	0	0	2	108.147	0	0	0	0.84757	-0.617	1	0	6	1.543	0.188	0.187	-4.77	13971.3	68.18	3.93692
No0307	1	3.958	11.788	1	2.015	0.98659	2.015	0.9848	-5.064	0.63972	1	0.93773	0	0	2.855	1	2	0	0	11	0.0469652	0	0	0	0.87047	1	3	3	1	0	0	1	118.099	0	1	0	0.6885	-0.105	0	1	4	2.31	0.268	0.233	0	11157.2	80.43	1.716
No0308	0	11.862	0	0	3.528	0.98659	3.527	0.88651	-3.495	0.63972	0	0.93773	0	0	0	1	0	0	0	11	0.0404228	0	0	0	0.75458	0	2	4	0	0	0	3	167.722	0	0	0	0.87038	0	0	1	4	1.665	0.348	0.378	0	11494.1	93.3	1.39794
No0309	1	0	12.195	2	4.416	0.59178	4.516	0.88651	-4.986	0.24139	2	0.82734	0	5.919	0	0	1	0	0	6	0.0469652	0	4.126	0	0.99444	0	2	4	0	1	1	0	76.3629	0	1	0	0.84757	0.262	3	1	3	0.895	0.174	0.148	0	13692.2	57.97	3.52634
No0310	3	0	37.057	3	1.697	0.98659	2.209	0.72615	-3.874	0.84246	3	0.93773	0	3.01	2.332	1	5	10.353	0	12	0.183127	0	0	0	0.83246	1	5	5	1	0	0	0	119.443	0	0	0	0.96969	-1.587	2	0	7	2.097	0.252	0.223	0	13763.6	84.94	1.52504
No0311	2	0	22.846	3	1.671	0.98659	1.671	0.88651	-2.679	0.24139	3	0.82734	0	1.55	2.616	1	3	5.044	0	6	0.0404228	0	0	0	0.86829	1	3	4	1	0	1	0	120.004	0	1	0	0.99269	0.385	1	1	4	1.176	0.327	0.28	0	10648.3	80.7	4.23147
No0312	1	0	11.482	2	3.676	0.98659	3.863	0.88651	-5.754	0.02659	2	0.93773	0	5.517	2.65	1	3	10.088	2.156	11	0.176095	0	3.893	0	0.98947	1	4	4	1	1	1	0	79.8298	0	0	0	0.53315	0.122	3	0	5	1.728	0.173	0.142	0	12768.4	59.92	2.90822
No0313	0	0	0	1	3.416	0.79222	3.027	0.93048	-5.719	0.63972	1	0.47245	0	7.19	7.034	2	1	5.638	0	0	0.501646	0	0	0	0.96854	2	1	2	2	0	0	0	114.821	0	0	0	0.84757	0.808	3	1	3	0	0.203	0.231	0.46	10913.9	65.38	1.53782
No0314	0	0	0	1	5.454	0.59178	5.109	0.93048	-6.288	0.84246	1	0.82734	0	11.265	0	0	0	0	0	6	0.0469652	0	4.552	0	0.92595	0	1	2	0	1	1	0	54.3985	0	1	0	0.99269	1.351	5	1	1	8.847	0.107	0.107	0	11220.5	37.65	3.59533
No0315	4	0	42.831	2	2.44	0.98659	2.44	0.72615	-3.814	0.24139	0	0.82734	0	1.682	2.592	1	4	0	0	6	0.0372253	0	0	0	0.64935	1	0	5	1	0	0	0	177.7	0	0	0	0.96969	0	1	0	7	-0.969	0.429	0.456	0	9028.74	103.66	1
No0316	0	0	0	2	4.101	0.59178	4.13	0.93048	-6.683	0.63972	0	0.93773	0	0	0	0	2	0	0	10	0.0571093	0	8.995	0	0.99892	0	4	2	0	2	2	0	68.5099	0	0	0	0.6885	0	0	0	4	1.668	0.158	0.122	0	11945.8	51	4.06887
No0317	2	4.363	22.926	2	3.349	0.59178	2.861	0.52457	-4.312	0.08169	2	0.82734	0	7.345	0	0	3	4.726	0	6	0.0536867	0	0	0	0.63172	0	4	6	0	0	0	1	159.579	0	1	0	0.53315	-0.757	4	1	5	3.73	0.302	0.308	0	11202.8	105.35	1.74036
No0318	2	6.115	22.706	2	1.803	0.98659	1.613	0.52457	-3.453	0.08169	2	0.82734	36.824	2.686	0	1	3	4.646	0	5	0.16249	0	0	0	0.5806	1	5	6	0	0	0	2	154.689	0	1	0	0.53315	-1.377	2	1	6	-1.568	0.38	0.348	-4.666	9223.8	110.24	1.45484
No0319	1	0	10.955	1	1.378	0.98659	1.15	0.9848	-1.919	0.63972	1	0.82734	0	3.203	0	1	2	4.521	0	5	0.022113	0	0	0	0.86942	1	2	3	0	0	0	0	144.867	0	0	5.588	0.87038	-0.361	2	1	3	1.946	0.431	0.428	0	7139.32	80.56	2.499
No0320	2	4.273	23.883	2	1.07	0.79222	2.152	0.88651	-2.141	0.84246	2	0.93773	0	3.035	3.113	2	2	0	0	11	0.169211	0	0	0	0.86323	2	3	4	1	0	0	1	111.214	0	0	0	0.99269	-0.776	2	0	7	2.223	0.273	0.236	0	11324.3	81.32	1.79239
No0321	2	0	21.624	1	1.574	0.59178	1.574	0.88651	-1.61	0.24139	0	0.82734	0	0	0	0	3	5.21	0	6	0.0340808	0	0	0	0.99373	0	1	4	0	0	0	0	90.7878	0	0	0	0.87038	0	0	0	5	0.852	0.27	0.237	0	7740.76	58.29	1.8893
No0322	3	8.175	37.785	3	1.886	0.59178	1.886	0.52457	-2.835	0.63972	1	0.93773	0	1.741	0	0	4	5.024	0.949	10	0.29162	1	0	0	0.42182	0	6	6	0	0	0	2	182.213	-3.711	0	0	0.84757	-0.333	1	2	7	0.146	0.375	0.338	0	13910.5	126.08	1.4843
No0323	1	0	11.45	3	5.857	0.79222	5.138	0.9848	-8.569	0.24139	3	0.93773	0	1.491	6.252	2	2	6.003	0	12	0.093225	0	0	0	0.82584	2	2	3	2	0	1	0	136.786	0	0	0	0.10729	2.16	1	1	5	2.534	0.177	0.182	0	19136.4	85.69	2.52956
No0324	2	8.296	25.379	2	2.339	0.98659	2.339	0.33223	-3.943	0.84246	0	0.25672	0	0	0	1	4	11.461	0	18	0.302219	1	0	0	0.55429	1	6	7	0	0	0	2	175.996	-3.788	0	5.919	0.99269	0	0	1	7	1.357	0.333	0.316	0	15601.6	112.77	3.06707
No0325	1	0	11.797	1	5.281	0.98659	5.281	0.93048	-5.294	0.84246	1	0.82734	36.739	4.885	2.345	1	2	3.828	0	6	0.0469652	0	0	0	0.93296	1	2	2	1	0	0	0	64.6086	0	0	0	0.96969	-0.466	3	0	3	-0.766	0.128	0.144	-5.625	10019.5	38.33	1.63347
No0326	2	0	23.864	3	2.556	0.98659	2.556	0.72615	-4.279	0.63972	3	0.82734	13.426	3.681	2.446	1	2	0	0	6	0.0536867	0	3.78	0	0.85494	1	3	5	1	1	1	0	135.044	0	0	0	0.87038	-0.875	2	0	5	-0.78	0.268	0.285	-0.372	9844.42	82.32	2.00217
No0327	1	8.483	10.904	1	0.511	0.79222	0.995	0.72615	-2.704	0.02659	1	0.93773	0	0	2.07	2	1	0	1.742	10	0.149605	0	0	0	0.34745	2	3	5	1	0	0	2	210.932	0	1	4.969	0.99269	-0.216	0	2	5	0.826	0.582	0.516	0	10325.7	134.44	2.81856
No0328	2	0	25.653	2	2.284	0.98659	2.225	0.72615	-3.293	0.84246	0	0.93773	0	0	2.725	1	4	10.868	0	12	0.183127	1	0	0	0.90259	1	4	5	1	0	0	0	105.226	-3.684	0	0	0.96969	0	0	1	6	3.361	0.227	0.185	0	14679.8	76.25	1.49136
No0329	2	0	22.593	2	1.402	0.79222	1.402	0.9848	-3.721	0.63972	2	0.82734	0	1.47	5.643	2	3	5.608	0	6	0.0536867	0	0	0	0.95835	2	3	3	2	0	0	0	106.535	0	0	0	0.53315	0.069	1	0	5	1.435	0.219	0.203	0	11135	67.43	2.04727
No0330	2	0	21.19	3	4.017	0.59178	4.017	0.9848	-6.152	0.02659	1	0.93773	0	0	0	0	2	0	0	12	0.0536867	0	0	0	0.94627	0	0	3	0	0	2	0	130.068	0	0	0	0.96969	0.455	0	0	4	1.7	0.237	0.27	0	11545.1	69.61	1.39794
No0331	5	0	56.543	5	-0.268	0.37866	1.593	0.06191	-4.076	0.00274	4	0.82734	0	3.11	4.767	3	8	9.457	0	6	0.0711702	0	0	1	0.17969	2	5	10	2	0	1	0	247.887	0	0	0	0.15134	-3.642	2	0	11	-0.862	0.426	0.436	0	13247.8	159.77	1.77815
No0332	1	4.263	12.758	2	4.04	0.59178	4.04	0.19128	-5.175	0.63972	2	0.25672	0	4.404	0	0	6	27.516	0	18	0.201282	0	4.516	0	0.80062	0	8	8	0	1	1	1	97.0602	0	0	0	0.6885	-0.569	3	0	8	2.635	0.218	0.154	0	16605.1	88.47	3.0251
No0333	0	8.717	0	1	1.66	0.98659	1.685	0.9848	-3.187	0.08169	0	0.82734	0	9.645	0	1	1	0	0	5	0.030993	0	3.004	1	0.9982	0	2	3	0	1	1	2	89.7947	0	0	0	0.87038	0	5	0	4	2.324	0.203	0.225	-0.296	7265.76	50.41	3.51713
No0334	0	8.314	0	1	1.307	0.98659	1.054	0.9848	-2.362	0.24139	1	0.82734	0	0	0	1	1	0	0	5	0.146518	0	3.352	1	0.9982	0	2	3	0	1	1	2	89.7947	0	0	0	0.87038	0.886	0	0	4	0	0.24	0.222	0	7125	50.41	3.80584
No0335	1	3.439	11.925	1	3.112	0.98659	2.885	0.93048	-5.727	0.84246	1	0.93773	37.495	1.392	2.682	1	1	0	0	11	0.0536867	0	0	0	0.94268	1	2	2	1	0	0	1	115.618	0	0	0	0.84757	-0.412	1	1	3	0.375	0.227	0.233	-4.502	11588.7	70.22	1.4624
No0336	1	0	12.204	2	4.025	0.59178	4.027	0.9848	-5.014	0.84246	2	0.93773	0	0	0	0	1	0	0	12	0.16249	0	4.495	0	0.99932	0	2	3	0	1	1	0	81.2377	0	1	0	0.99269	0.895	0	1	2	3.099	0.207	0.173	0	12477.8	54.73	3.38057
No0337	1	0	11.435	2	0.202	0.59178	1.724	0.93048	-2.32	0.24139	1	0.82734	0	3.767	0	0	1	0	0	6	0.0279659	0	0	0	0.62053	0	1	2	0	0	1	0	38.6157	0	0	0	0.99269	0.036	2	0	2	0.722	0.096	0.103	0	7791.84	20.31	1.96379
No0338	2	7.847	25.228	2	3.797	0.59178	3.793	0.52457	-6.171	0.63972	2	0.25672	0	5.984	0	0	4	10.715	0	18	0.0784028	0	0	0	0.88663	0	6	6	0	0	0	2	110.842	0	0	0	0.53315	-1.149	3	0	6	1.983	0.195	0.186	-0.284	15851	78.38	2.01072
No0339	3	0	33.233	3	1.557	0.98659	1.54	0.9848	-2.54	0.08169	1	0.47245	0	0	2.803	1	3	0	0	0	0.268274	0	0	0	0.9121	1	1	3	1	0	1	0	131.558	0	0	0	0.87038	-0.044	0	0	5	0	0.332	0.327	0	7734.08	74.92	1.74036
No0340	2	3.539	22.852	2	0.803	0.79222	0.803	0.72615	-3.923	0.24139	2	0.82734	38.318	1.261	1.211	2	4	4.131	0	6	0.165829	0	0	1	0.80015	1	4	5	1	0	0	1	141.175	0	0	0	0.6885	-3.324	1	0	6	-0.251	0.309	0.319	-9.549	9019.18	88.52	3.25212
No0341	0	8.022	0	0	3.699	0.98659	3.872	0.9848	-4.398	0.84246	0	0.25672	0	1.99	0	1	1	0	1.588	16	0.155947	0	0	1	0.91676	1	2	3	0	0	0	2	123.419	0	0	0	0.63709	0	1	1	3	3.379	0.31	0.295	0	11034.3	74.25	3.863
No0342	2	0	25.376	5	2.225	0.59178	3.123	0.52457	-5.991	0.84246	5	0.93773	14.418	0	0	0	4	10.885	0	12	0.280101	0	8.171	0	0.84245	0	6	6	0	2	3	0	91.0224	0	0	0	0.6885	-1.155	0	0	8	1.826	0.198	0.136	0	17526.8	83.79	4.53297
No0343	0	0	0	2	6.684	0.59178	6.743	0.52457	-6.902	0.84246	2	0.93773	28.211	3.918	0	0	0	0	0	12	0.469521	0	9.419	0	0.85927	0	2	6	0	2	2	0	82.396	0	2	0	0.6885	1.495	2	2	4	1.04	0.182	0.123	0	20119.4	81.8	3.93862
No0344	2	0	21.721	1	3.268	0.59178	3.268	0.88651	-3.693	0.24139	0	0.93773	0	1.515	0	0	4	10.649	0	12	0.0436704	0	0	0	0.97352	0	2	4	0	0	0	0	101.693	0	0	0	0.96969	0	1	0	5	1.07	0.257	0.238	0	10136	64.28	3.62526
No0345	1	8.99	12.067	2	3.513	0.79222	4.446	0.52457	-6.241	0.02659	2	0.03452	0	1.82	2.635	2	2	4.85	0.634	21	0.19759	0	3.66	0	0.34162	2	5	6	1	1	1	2	200.794	0	0	5.807	0.84757	-0.651	1	1	8	4.002	0.338	0.321	0	18368.2	135.14	1.35218
No0346	2	4.17	24.085	2	4.222	0.37866	4.473	0.52457	-5.615	0.24139	2	0.93773	13.056	3.629	7.021	3	2	0	0	11	0.0640688	0	0	0	0.16924	3	3	6	3	0	0	1	229.745	0	2	0	0.84757	-1.306	2	3	6	1.379	0.429	0.392	0	17129.4	161.96	3.04258
No0347	1	4.991	12.548	1	4.321	0.79222	4.321	0.9848	-6.513	0.84246	1	0.25672	0	6.869	5.608	2	3	10.776	0	17	0.0784028	0	0	0	0.97246	2	3	3	2	0	0	1	99.9522	0	0	0	0.84757	-0.417	4	0	6	4.784	0.156	0.157	0	16949.3	64.52	2.2418
No0348	2	0	23.944	2	1.117	0.79222	2.538	0.88651	-4.246	0.84246	2	0.93773	0	0	2.791	2	3	0	0	12	0.352313	0	0	1	0.77011	1	2	4	1	0	0	0	149.475	0	1	0	0.99269	-1.261	0	1	4	2.266	0.33	0.314	0	13189.8	91.7	3.24452
No0349	0	4.761	0	0	6.081	0.98659	6.429	0.9848	-7.001	0.84246	0	0.03452	13.533	0	0	1	0	0	4.176	20	0.265167	0	0	0	0.97723	1	1	3	0	0	0	1	85.2627	0	0	0	0.84757	0	0	1	4	2.845	0.154	0.132	0	17992.1	63.4	1.57978
No0350	1	0	11.913	3	4.306	0.37866	3.988	0.9848	-7.685	0.08169	2	0.82734	0	0	8.665	3	1	0	0	6	0.481754	0	0	0	0.57737	3	1	3	3	0	1	0	179.274	0	1	0	0.39983	0.309	0	2	4	2.075	0.294	0.295	0	17896.6	110.55	3.05115
No0351	1	0	11.81	2	3.187	0.79222	2.992	0.93048	-6.055	0.63972	2	0.93773	12.74	0	5.471	2	1	0	0	12	0.0503047	0	0	0	0.92373	2	1	2	2	0	0	0	135.63	0	0	0	0.84757	-0.319	0	1	3	1.178	0.255	0.276	0	12602.8	73.22	4.38373
No0352	0	7.829	0	1	0.012	0.59178	0.08	0.88651	-1.066	0.24139	0	0.82734	0	3.79	0	0	0	0	0	6	0.022113	0	3.984	0	0.95966	0	3	4	0	1	1	2	49.4183	0	0	0	0.87038	0	2	0	4	0.487	0.218	0.144	0	5901.4	41.38	1.38021
No0353	0	0	0	0	3.182	0.98659	2.955	0.93048	-3.082	0.84246	0	0.93773	0	0	3.325	1	1	5.75	0	11	0.262042	0	0	0	0.9967	1	1	2	1	0	0	0	80.584	0	0	0	0.63709	0	0	1	2	3.22	0.266	0.214	0	9400.62	49.5	1.35218
No0354	1	0	11.62	2	2.107	0.59178	2.107	0.88651	-2.396	0.24139	2	0.82734	0	2.044	0	0	3	10.593	0	6	0.16249	0	0	0	0.9372	0	3	4	0	0	1	0	50.6771	0	0	0	0.87038	0.76	1	0	4	2.872	0.145	0.11	0	10253	38.76	4.47576
No0355	1	8.516	12.775	1	3.886	0.98659	3.886	0.9848	-6.163	0.84246	1	0.03452	0	1.724	2.837	1	2	0	1.844	22	0.183127	0	0	0	0.9552	1	4	3	1	0	0	2	103.768	0	0	0	0.99269	-0.292	1	0	5	2.73	0.21	0.192	0	14632.7	68.02	1.51851
No0356	2	0	22.629	3	2.385	0.59178	2.385	0.72615	-2.72	0.24139	3	0.82734	0	3.534	0	0	5	15.236	0	6	0.16249	0	0	0	0.98326	0	5	5	0	0	1	0	88.4219	0	0	0	0.84757	-0.112	2	0	5	1.476	0.23	0.195	0	10246.1	61.83	2.47276
No0357	2	0	22.764	2	0.484	0.37866	1.585	0.9848	-3.936	0.84246	2	0.93773	0	0	5.342	3	3	0	0	11	0.165829	0	0	1	0.61792	2	2	3	2	0	0	0	178.821	0	0	0	0.84757	-1.38	0	1	5	1.449	0.373	0.364	0	12422.7	106.67	1.69461
No0358	2	9.136	25.156	2	4.92	0.59178	5.445	0.88651	-6.128	0.84246	2	0.25672	0	2.929	0	0	3	5.841	0	17	0.201282	0	0	0	0.95708	0	4	4	0	0	0	2	95.062	0	0	0	0.84757	-1.051	2	0	7	2.808	0.156	0.149	0	18615	67.67	1.56229
No0359	0	16.036	0	0	1.436	0.59178	1.436	0.88651	-2.507	0.63972	0	0.93773	0	5.377	0	0	1	0	0	10	0.030993	0	0	0	0.85728	0	4	4	0	0	0	4	118.849	0	1	0	0.87038	0	3	1	5	2.43	0.36	0.304	0	8303.7	82.04	1.6902
No0360	3	0	35.781	3	1.484	0.79222	1.525	0.88651	-4.584	0.63972	3	0.93773	0	1.513	5.928	2	3	0	0	12	0.0784028	0	0	0	0.8857	2	3	4	2	0	0	0	122.469	0	0	0	0.6885	-0.132	1	0	6	1.97	0.198	0.196	0	15560.3	78.5	3.90679
No0361	1	6.207	11.48	1	3.252	0.59178	3.025	0.93048	-4.16	0.84246	1	0.93773	36.547	0	0	0	1	0	0	10	0.0372253	0	0	0	0.97833	0	2	2	0	0	0	2	114.757	0	0	0	0.87038	-0.815	0	1	3	-0.95	0.284	0.293	-4.59	8707.8	63.13	2.90009
No0362	4	0	44.793	4	3.873	0.14694	3.578	0.72615	-7.228	0.08169	3	0.93773	0	4.18	9.572	4	4	0	0	11	0.0747707	0	0	0	0.08273	4	2	5	4	0	0	0	308.439	0	0	0	0.53315	-1.49	2	2	9	1.755	0.471	0.508	0	16769.9	188.41	3.33214
No0363	4	0	46.296	4	-0.425	0.59178	-0.425	0.88651	-0.946	0.84246	0	0.47245	0	3.508	0	0	4	0	0	0	0.149605	2	0	0	0.80237	0	4	4	0	0	0	0	144.377	-6.553	0	0	0.96969	0	2	2	5	0	0.347	0.339	0	9378.16	88.28	1.66276
No0364	2	0	24.053	3	1.838	0.79222	2.477	0.72615	-2.839	0.63972	4	0.82734	0	3.88	2.801	2	5	10.511	0	6	0.359197	0	0	1	0.83316	1	4	5	1	0	1	0	132.98	0	0	0	0.99269	0.948	2	0	6	1.79	0.27	0.262	0	12078.4	84.86	3.75055
No0365	2	0	24.458	4	1.871	0.98659	1.872	0.72615	-3.634	0.63972	6	0.82734	0	6.236	3.067	1	4	9.794	0	6	0.0571093	0	0	0	0.97197	1	4	5	1	0	2	0	97.4785	0	0	0	0.84757	1.247	4	0	5	0.836	0.198	0.193	0	12189	64.63	3.83604
No0366	1	0	12.15	2	2.007	0.79222	2.679	0.93048	-3.851	0.84246	3	0.93773	0	1.944	2.822	2	2	0	0	12	0.16249	0	0	1	0.99636	2	1	2	1	0	1	0	94.0794	0	0	0	0.63709	0.073	1	0	3	3.06	0.199	0.215	0	11365.3	49.33	1.66745
No0367	0	0	0	2	1.299	0.98659	1.452	0.88651	-3.968	0.84246	4	0.93773	0	0	0	1	3	5.422	0	10	0.169211	0	0	0	0.59251	1	3	4	0	0	2	0	189.564	0	0	5.807	0.87038	0.479	0	0	6	0.807	0.387	0.417	0	9605.62	109.1	2.37199
No0368	2	11.701	25.4	2	4.673	0.59178	4.569	0.88651	-6.469	0.84246	0	0.03452	27.083	0	0	0	2	0	0	22	0.0747707	1	0	0	0.67208	0	4	4	0	0	0	3	168.443	-4.599	0	0	0.96969	0	0	2	5	-1.142	0.283	0.286	0	17040.1	101.47	3.4216
No0369	1	0	12.123	2	2.436	0.59178	4.496	0.93048	-6.45	0.24139	1	0.93773	0	7.934	0	0	1	0	2.455	9	0.159195	0	0	0	0.8987	0	1	2	0	0	1	0	124.245	0	0	0	0.99269	0.088	4	2	2	4.349	0.243	0.254	0	11977.2	76.78	4.28885
No0370	1	12.364	12.098	1	4.136	0.59178	4.323	0.88651	-5.867	0.24139	1	0.25672	0	1.572	0	0	2	0	0	15	0.0571093	0	0	0	0.53683	0	4	4	0	0	0	3	174.278	0	1	0	0.84757	-0.09	1	2	5	2.57	0.335	0.321	0	16275.3	114.46	3.77546
No0371	2	0	20.579	2	1.629	0.98659	1.66	0.9848	-3.953	0.08169	1	0.82734	0	0	0	1	2	0	0	6	0.0279659	0	0	0	0.64653	1	0	3	0	0	0	0	204.128	0	0	5.319	0.99269	0.383	0	1	4	0.962	0.512	0.576	0	8282.14	103.93	3.8576
No0372	0	8.977	0	0	5.031	0.59178	4.803	0.72615	-6.722	0.24139	0	0.25672	0	1.888	0	0	1	5.722	0	17	0.0640688	0	0	0	0.55875	0	3	5	0	0	0	2	162.941	0	1	0	0.84757	0	1	2	4	4.347	0.307	0.286	0	15995	112.34	3.8418
No0373	2	11.573	24.243	2	2.602	0.98659	2.652	0.52457	-3.291	0.24139	0	0.93773	12.827	0	0	1	3	0	0	11	0.0571093	1	0	1	0.49307	1	4	6	0	0	0	3	189.687	-3.493	1	0	0.6885	0	0	2	6	-0.514	0.381	0.363	0	13321.9	118.76	1.5966
No0374	4	0	44.472	4	1.012	0.98659	0.992	0.88651	-3.071	0.84246	0	0.82734	0	0.869	2.201	1	4	0	0	6	0.0404228	2	0	0	0.71708	1	4	4	1	0	0	0	164.339	-7.383	0	0	0.84757	0	1	2	5	1.249	0.354	0.356	0	12327	97.07	2.39358
No0375	3	0	38.005	3	3.126	0.59178	3.126	0.88651	-4.948	0.63972	1	0.25672	0	1.771	0	0	5	5.049	3.076	15	0.257873	1	0	0	0.83017	0	5	4	0	0	0	0	127.686	-3.622	0	0	0.84757	-0.236	1	1	6	0.246	0.231	0.218	0	15727.2	85.2	2.48785
No0376	1	0	12.865	3	5.271	0.98659	5.271	0.9848	-6.812	0.63972	3	0.25672	0	1.94	0	1	1	0	2.311	16	0.190295	0	4.525	0	0.9201	1	2	3	0	1	2	0	97.6836	0	1	0	0.84757	1.134	1	1	4	2.78	0.191	0.161	0	17890.8	73.76	2.33244
No0377	2	0	21.297	2	-2.438	0.37866	0.316	0.52457	-1.345	0.84246	2	0.47245	0	3.429	2.543	3	4	0	0	0	0.217183	0	0	2	0.563	1	2	6	1	0	0	0	184.977	0	1	0	0.87038	-2.039	2	1	5	0	0.532	0.542	-0.589	7308.98	111.93	3.1784
No0378	2	4.082	23.976	2	2.765	0.98659	2.765	0.88651	-3.709	0.84246	2	0.93773	0	4.216	2.77	1	3	5.057	0	12	0.176095	0	0	0	0.93466	1	4	4	1	0	0	1	100.799	0	0	0	0.96969	-0.901	2	0	6	2.617	0.226	0.198	0	12657	71.53	2.48714
No0379	1	0	11.018	2	1.057	0.59178	1.057	0.88651	-1.951	0.08169	3	0.47245	0	1.293	0	0	2	4.487	0	0	0.0250041	0	0	0	0.90878	0	2	4	0	0	1	0	118.514	0	1	0	0.87038	0.617	1	1	3	0	0.376	0.336	0	6321.02	75.39	1.61278
No0380	2	8.539	26.161	2	2.999	0.59178	3.187	0.52457	-5.243	0.24139	0	0.25672	0	1.88	0	0	3	0	0	16	0.0747707	1	0	0	0.16901	0	5	6	0	0	0	2	235.075	-3.761	1	0	0.39983	0	1	3	7	2.763	0.39	0.375	0	17041.4	162.01	2.83759
No0381	3	0	36.806	3	2.034	0.79222	1.952	0.72615	-4.278	0.84246	1	0.93773	0	1.352	5.18	2	4	5.358	0	12	0.0747707	1	0	0	0.72674	2	4	5	2	0	0	0	141.121	-3.848	0	0	0.84757	-0.287	1	1	7	1.802	0.248	0.229	0	16854.8	96.11	1.47712
No0382	0	0	0	0	2.215	0.98659	1.853	0.93048	-1.698	0.84246	0	0.82734	0	0	0	1	1	0	0	6	0.149605	0	0	1	0.69082	1	0	2	0	0	0	0	47.278	0	0	0	0.87038	0	0	0	2	1.334	0.093	0.116	0	7740.36	23.47	2.18041
No0383	1	7.816	13.35	1	4.679	0.59178	4.683	0.88651	-6.703	0.63972	1	0.25672	52.852	1.564	0	0	2	0	0	17	0.0969994	0	0	0	0.9809	0	4	4	0	0	0	2	78.9309	0	0	0	0.96969	-0.384	1	0	6	-0.552	0.136	0.118	-4.456	17211.7	62.47	1.62325
No0384	4	0	48.988	4	3.017	0.59178	3.542	0.72615	-4.585	0.08169	2	0.82734	0	1.883	0	0	5	5.058	0	6	0.190295	1	0	0	0.79448	0	3	5	0	0	0	0	137.786	-3.767	0	0	0.53315	-0.165	1	1	6	1.111	0.224	0.224	-0.088	15033.4	89.13	3.97004
No0385	0	8.801	0	0	5.062	0.59178	5.323	0.93048	-5.585	0.84246	0	0.25672	41.457	0	0	0	0	0	0.291	16	0.295118	0	0	0	0.82234	0	2	2	0	0	0	2	48.3001	0	0	0	0.87038	0	0	0	3	2.642	0.104	0.1	-4.454	11915.2	30.19	2.07918
No0386	2	0	24.454	4	2.868	0.59178	2.869	0.72615	-4.093	0.63972	5	0.82734	0	6.835	0	0	3	5.189	0	6	0.176095	0	4.634	0	0.83831	0	4	5	0	1	2	0	109.233	0	1	0	0.84757	0.949	4	1	5	0.893	0.233	0.201	0	13734.8	84.27	3.86835
No0387	4	0	46.819	5	2.169	0.59178	2.169	0.19128	-4.757	0.24139	5	0.93773	0	3.684	0	0	8	20.67	0	12	0.19759	0	0	0	0.63339	0	8	8	0	0	1	0	148.131	0	0	0	0.53315	-1.929	3	0	8	0.941	0.273	0.251	0	15895.2	105.19	2.32118
No0388	1	8.874	13.111	1	5.04	0.59178	5.372	0.72615	-6.607	0.63972	1	0.03452	0	1.795	0	0	2	0	2.064	21	0.205002	0	0	0	0.77959	0	4	5	0	0	0	2	121.746	0	0	0	0.84757	0.042	1	1	6	4.363	0.207	0.182	0	19327	90.71	3.81361
No0389	2	7.414	23.742	3	-0.594	0.98659	0.591	0.52457	-2.47	0.00855	4	0.82734	0	6.16	2.764	1	3	4.6	0	5	0.0404228	0	0	0	0.58916	1	5	6	1	0	1	2	162.714	0	0	0	0.84757	-0.663	4	1	6	0.852	0.39	0.368	0	9859.04	109.42	1.80618
No0390	2	0	21.608	2	-0.137	0.79222	1.337	0.88651	-2.882	0.63972	2	0.82734	0	1.949	2.656	2	3	0	0	6	0.0372253	0	0	1	0.77011	1	2	4	1	0	0	0	149.475	0	1	0	0.84757	-1.242	1	1	4	1.748	0.367	0.347	0	9961.14	91.7	1.41497
No0391	0	11.695	0	0	4.06	0.98659	4.306	0.72615	-5.434	0.63972	0	0.93773	0	1.661	0	1	1	0	0	12	0.0436704	0	0	1	0.83891	1	3	5	0	0	0	3	123.387	0	1	0	0.99269	0	1	1	4	3.989	0.289	0.254	0	9898.72	84.2	4.18054
No0392	2	0	24.278	5	0.839	0.98659	0.839	0.9848	-3.096	0.24139	4	0.82734	0	0	2.871	1	2	0	0	6	0.155947	0	0	0	0.98696	1	2	3	1	0	3	0	85.4171	0	0	0	0.39503	0.559	0	0	3	1	0.22	0.215	0	10133.5	46.17	1.44716
No0393	1	0	11.962	1	4.62	0.79222	4.529	0.23327	-6.867	0.84246	1	0.25672	0	2.087	5.662	2	1	0	2.492	16	0.172634	0	0	0	0.94766	2	1	1	2	0	0	0	116.48	0	0	0	0.99269	-0.237	1	1	3	3.669	0.217	0.219	0	15143.7	69.37	3.76466
No0394	1	0	10.31	2	2.098	0.98659	3.543	0.93048	-4.406	0.63972	1	0.93773	26.178	0	0	1	3	0	0	11	0.0436704	0	0	1	0.99824	0	2	2	0	0	1	0	95.7308	0	0	0	0.99269	-1.111	0	0	3	-0.813	0.21	0.227	0	9691.64	50.44	3.75584
No0395	1	7.604	11.182	1	1.473	0.79222	1.278	0.88651	-4.114	0.08169	1	0.93773	37.073	0	1.911	2	1	0	0	11	0.0469652	0	0	0	0.59209	2	3	4	1	0	0	2	182.375	0	0	4.944	0.99269	-0.575	0	1	5	-0.155	0.408	0.417	-4.432	10174.6	109.14	3.86756
No0396	2	0	19.633	2	1.51	0.59178	1.107	0.93048	-2.848	0.24139	0	0.82734	0	0	0	0	2	0	0	5	0.0192991	0	0	0	0.91806	0	0	2	0	0	1	0	132.447	0	0	0	0.87038	0	0	1	3	0.876	0.466	0.424	0	6735.4	74.06	2.26245
No0397	1	4.131	12.043	1	2.088	0.59178	2.088	0.9848	-3.097	0.84246	1	0.93773	0	0	0	0	1	0	0	12	0.159195	0	0	0	0.99323	0	2	3	0	0	0	1	81.398	0	1	0	0.87038	0.152	0	1	3	2.012	0.232	0.186	0	11570	58.5	3.84155
No0398	3	0	36.716	3	4.855	0.79222	4.765	0.9848	-8.103	0.63972	1	0.25672	39.154	1.807	3.694	2	3	0	1.791	16	0.19759	1	0	0	0.56352	2	3	3	2	0	0	0	182.78	-4.618	0	0	0.6885	-0.71	1	2	5	-0.229	0.276	0.293	-4.857	18269	111.88	3.5402
No0399	3	0	32.714	4	-0.517	0.98659	-0.517	0.88651	-0.816	0.24139	1	0.47245	0	0.993	2.581	1	4	4.688	0	0	0.0340808	1	0	0	0.83987	1	2	4	1	0	0	0	126.034	-3.425	0	0	0.96969	-0.234	1	1	6	0	0.35	0.309	0	8505.62	84.09	1.79239
No0400	3	0	33.355	3	1.074	0.98659	1.058	0.72615	-2.62	0.63972	1	0.82734	0	3.247	0	1	5	10.06	0	6	0.159195	1	0	0	0.64508	1	5	5	0	0	0	0	174.384	-3.721	0	4.953	0.6885	-0.479	2	1	6	0.348	0.375	0.382	0	10586.2	104.07	1.38021
No0401	2	0	22.319	2	1.321	0.79222	2.77	0.9848	-4.508	0.84246	2	0.93773	0	0	2.85	2	3	0	0	12	0.0536867	0	0	1	0.96362	1	2	3	1	0	0	0	120.919	0	0	0	0.6885	-1.049	0	0	4	2.715	0.227	0.24	0	12158.9	66.4	3.77532
No0402	3	4.001	35.373	3	2.421	0.59178	2.329	0.88651	-4.303	0.63972	1	0.93773	0	1.395	0	0	3	0	0	11	0.0469652	1	0	0	0.67982	0	4	4	0	0	0	1	166.831	-3.465	0	0	0.96969	-0.175	1	2	4	1.37	0.346	0.348	0	13847.3	100.72	1.8451
No0403	1	3.932	12.497	1	3.948	0.59178	4.131	0.88651	-5.114	0.63972	1	0.25672	37.927	0	0	0	2	0	1.577	16	0.193927	0	0	0	0.99685	0	3	4	0	0	0	1	64.7052	0	0	0	0.84757	-0.086	0	0	5	0.093	0.131	0.112	-4.388	14109.1	49.58	3.90945
No0404	2	0	23.037	2	2.134	0.79222	2.134	0.88651	-4.497	0.84246	2	0.82734	0	5.279	2.502	2	3	5.115	0	6	0.169211	0	0	0	0.6174	2	3	4	1	0	0	0	172.536	0	1	5.305	0.39983	-1.201	3	1	5	1.155	0.304	0.328	-0.608	12447.5	106.72	3.55624
No0405	4	0	45.626	4	2.373	0.98659	2.388	0.33223	-4.322	0.00274	3	0.82734	0	4.953	2.608	1	6	9.558	0	6	0.0605705	0	0	0	0.57841	1	4	7	1	0	1	0	170.459	0	0	0	0.29329	-2.105	3	0	8	0.75	0.317	0.321	0	12015.5	110.45	4.07613
No0406	1	0	10.214	2	-3.497	0.05547	-1.352	0.88651	0.311	0.08169	2	0.47245	0	0	2.552	5	2	0	0	0	0.14349	0	0	1	0.42993	3	1	4	1	0	0	0	248.043	0	0	10.214	0.6885	-1.114	0	0	6	0	0.511	0.658	0	5839.32	125.22	3.84609
No0407	0	16.504	0	0	3.659	0.59178	3.722	0.72615	-4.028	0.84246	0	0.25672	37.871	0	0	0	0	0	1.485	16	0.186695	0	0	0	0.99771	0	3	5	0	0	0	4	63.8042	0	0	0	0.96969	0	0	0	6	-0.182	0.142	0.115	-4.365	12614.9	50.08	3.01494
No0408	1	0	12.276	3	2.787	0.59178	3.175	0.88651	-3.42	0.63972	3	0.82734	0	5.505	0	0	1	0	0	6	0.0469652	0	4.343	0	0.98544	0	2	4	0	1	2	0	71.488	0	1	0	0.99269	0.911	3	1	4	1.393	0.2	0.15	0	12807.7	61.2	1.46982
No0409	1	3.684	11.012	1	0.824	0.98659	0.824	0.9848	-1.808	0.84246	1	0.82734	0	5.214	2.541	1	3	4.705	0	5	0.0279659	0	0	0	0.97317	1	4	3	1	0	0	1	95.573	0	0	0	0.99269	-0.489	3	0	5	1.8	0.308	0.258	0	6517.96	64.36	2.96731
No0410	2	3.451	24.812	2	4.262	0.59178	4.263	0.88651	-5.245	0.63972	0	0.93773	73.65	0	0	0	4	8.87	0	11	0.0711702	1	0	0	0.96602	0	4	4	0	0	0	1	109.239	-4.658	0	0	0.39983	0	0	1	5	-2.144	0.185	0.198	-9.448	12545.7	65.91	4.58701
No0411	2	0	22.597	2	0.425	0.37866	0.261	0.88651	-2.135	0.24139	2	0.82734	0	0	4.242	3	3	0	0	6	0.268274	0	0	1	0.64862	2	2	4	2	0	0	0	164.563	0	1	0	0.87038	-0.779	0	1	5	1.69	0.473	0.407	0	9740.4	103.73	1.87795
No0412	2	8.404	23.827	3	0.042	0.98659	0.891	0.72615	-1.668	0.24139	3	0.82734	0	8.009	2.66	1	2	0	0	5	0.16249	0	3.979	0	0.85064	1	4	5	1	1	1	2	113.309	0	0	0	0.87038	-0.146	5	0	8	0.493	0.274	0.249	0	9501.58	82.83	2.81023
No0413	1	0	12.238	1	2.364	0.98659	2.364	0.88651	-3.574	0.84246	1	0.93773	0	3.305	3.024	1	3	10.94	0	12	0.47822	0	0	0	0.9987	1	3	4	1	0	0	0	65.7644	0	0	0	0.87038	0.036	2	0	5	5.912	0.155	0.124	0	13227.8	50.8	2.44012
No0414	0	9.124	0	0	6.275	0.59178	6.275	0.19128	-7.109	0.08169	0	0.25672	0	5.175	0	0	2	10.574	0	18	0.0784028	0	0	0	0.2742	0	4	8	0	0	0	2	183.271	0	3	0	0.53315	0	3	3	5	5.731	0.33	0.284	0	18387.6	143.92	1.8893
No0415	3	0	33.924	2	3.659	0.98659	3.659	0.9848	-5.191	0.24139	1	0.93773	0	1.792	2.646	1	3	0	0	12	0.0503047	0	0	0	0.9121	1	1	3	1	0	0	0	131.558	0	0	0	0.99269	-0.526	1	0	5	1.705	0.264	0.285	0	12338.7	74.92	3.56738
No0416	0	8.526	0	0	1.412	0.98659	2.235	0.9848	-3.943	0.84246	0	0.93773	0	0	3.324	1	1	0	0	11	0.0469652	0	0	0	0.99887	1	3	3	1	0	0	2	76.9287	0	0	0	0.87038	0	0	0	4	3.033	0.173	0.163	0	10644.9	50.95	2.93044
No0417	1	0	12.182	2	3.579	0.79222	2.631	0.93048	-4.362	0.63972	2	0.93773	0	0	5.867	2	1	0	0	12	0.16249	0	0	0	0.90105	2	1	2	2	0	0	0	130.755	0	0	0	0.63709	0.246	0	1	4	2.09	0.304	0.291	0	12317.9	76.46	3.06427
No0418	1	4.361	11.397	2	4.102	0.59178	4.102	0.9848	-5.924	0.08169	2	0.93773	37.688	1.134	0	0	2	4.459	0	11	0.0605705	0	0	0	0.99907	0	2	3	0	0	1	1	104.183	0	0	0	0.84757	-1.096	1	0	4	-0.359	0.17	0.207	-4.434	10800.5	55.02	4.03119
No0419	0	4.044	0	0	2.174	0.98659	1.946	0.23327	-2.147	0.84246	0	0.93773	0	0	0	1	0	0	0	10	0.0192991	0	0	0	0.99651	1	1	1	0	0	0	1	95.0124	0	0	0	0.63709	0	0	1	2	2.232	0.384	0.298	0	7034.48	56.92	2.29557
No0420	0	0	0	1	4.349	0.59178	4.349	0.88651	-5.714	0.63972	0	0.93773	0	8.946	0	0	3	15.989	0	12	0.0571093	0	4.507	0	0.94888	0	4	4	0	1	1	0	43.9339	0	0	0	0.84757	0	5	0	4	6.08	0.116	0.081	0	12540.4	40.04	1.46982
No0421	1	3.918	11.58	1	5.464	0.59178	5.464	0.9848	-6.725	0.24139	1	0.25672	38.227	0	0	0	1	0	0.137	16	0.179593	0	0	0	0.99018	0	2	3	0	0	0	1	89.4703	0	1	0	0.84757	-1.941	0	1	3	1.295	0.178	0.173	-4.956	14595.4	59.67	4.56694
No0422	1	0	11.692	3	1.994	0.98659	1.979	0.88651	-3.456	0.84246	4	0.82734	0	1.789	2.615	1	1	0	0	6	0.0404228	0	4.277	0	0.78111	1	2	4	1	1	2	0	136.762	0	1	0	0.87038	0.608	1	1	4	0.823	0.362	0.321	0	9785.92	90.55	1.58546
No0423	1	12.054	11.167	1	1.739	0.59178	1.648	0.88651	-3.271	0.63972	1	0.93773	0	3.243	0	0	1	0	0	10	0.0340808	0	0	0	0.67363	0	3	4	0	0	0	3	157.539	0	1	0	0.87038	-0.332	2	2	4	2.009	0.416	0.378	0	10405.7	101.32	1.75967
No0424	0	4.012	0	2	2.512	0.98659	3.008	0.88651	-4.471	0.63972	2	0.93773	0	1.639	2.838	1	1	5.164	0	12	0.0503047	0	4.279	0	0.85894	1	3	4	1	1	1	1	118.275	0	0	0	0.99269	1.296	1	1	5	2.674	0.291	0.248	0	12501.1	81.84	1.5563
No0425	2	4.912	25.145	2	3.005	0.79222	3.006	0.88651	-5.884	0.63972	2	0.25672	0	6.664	4.856	2	4	10.691	0	17	0.0820652	0	0	0	0.86101	2	4	4	2	0	0	1	126.791	0	0	0	0.6885	-0.966	4	0	7	3.24	0.196	0.198	0	16425	81.59	1.58546
No0426	1	16.13	12.022	1	3.425	0.98659	3.424	0.52457	-5.9	0.63972	1	0.25672	36.532	1.473	2.749	1	2	4.562	0	17	0.0820652	0	0	0	0.61206	1	5	6	1	0	0	4	150.068	0	1	0	0.39983	-0.222	1	1	7	1.44	0.26	0.239	-4.441	15634.2	107.23	4.36475
No0427	2	0	21.338	2	0.21	0.37866	1.661	0.9848	-2.733	0.63972	2	0.47245	0	2.141	5.347	3	3	0	0	0	0.0372253	0	0	1	0.88624	2	2	3	2	0	0	0	136.006	0	0	0	0.29329	-1.039	1	0	5	0	0.288	0.288	0	7906.26	78.43	1.66745
No0428	3	0	36.015	3	1.657	0.79222	1.657	0.9848	-4.807	0.63972	1	0.93773	0	3.453	5.051	2	4	0	0	11	0.0605705	1	0	0	0.71991	2	4	3	2	0	0	0	156.704	-3.623	0	0	0.6885	-0.301	2	1	6	2.206	0.278	0.282	0	14707.9	96.79	3.83145
No0429	2	0	25.222	3	4.006	0.59178	4.53	0.9848	-6.849	0.84246	3	0.93773	38.962	0	0	0	2	0	0	12	0.0784028	0	0	0	0.97295	0	2	3	0	0	1	0	101.016	0	0	0	0.96969	-2.061	0	0	5	-0.038	0.169	0.181	-4.602	14548.4	64.41	1.82282
No0430	0	0	0	2	2.414	0.79222	2.518	0.88651	-5.437	0.84246	3	0.82734	38.021	2.48	2.087	2	2	5.432	0	6	0.169211	0	3.258	1	0.99984	1	2	4	1	1	2	0	82.4614	0	0	0	0.99269	-1.358	2	0	4	0.806	0.179	0.176	-6.809	11117.6	53.85	1.77815
No0431	2	0	24.99	2	3.383	0.98659	3.279	0.93048	-4.867	0.84246	0	0.82734	12.949	6.686	2.868	1	2	0	0	6	0.467838	1	0	0	0.99945	1	2	2	1	0	0	0	98.0391	-3.588	0	0	0.99269	0	3	1	3	-0.297	0.173	0.203	0.146	11791.5	54.55	1.69461
No0432	0	8.663	0	0	3.053	0.98659	3.054	0.33223	-3.948	0.84246	0	0.25672	0	3.201	3.339	1	4	21.657	1.623	17	0.250705	0	0	0	0.91343	1	6	7	1	0	0	2	84.3128	0	0	0	0.84757	0	2	0	7	4.506	0.22	0.154	0	13557.2	74.73	4.5374
No0433	1	7.736	11.627	2	1.177	0.98659	1.365	0.52457	-3.878	0.02659	2	0.93773	0	0	0	1	2	4.697	0	12	0.0469652	0	3.502	0	0.78196	1	5	6	0	1	1	2	139.695	0	0	5.594	0.96969	-0.668	0	0	6	1.172	0.336	0.303	0	11561.4	90.46	4.18328
No0434	4	7.138	47.315	4	-0.181	0.98659	-0.182	0.52457	-2.076	0.84246	0	0.93773	0	0	2.392	1	5	0	0.451	10	0.281354	2	0	0	0.33471	1	7	6	1	0	0	2	209.53	-7.023	0	0	0.99269	0	0	2	8	-0.069	0.511	0.448	0	12137.7	135.98	2.8651
No0435	2	0	24.839	3	1.457	0.59178	1.457	0.88651	-1.709	0.08169	4	0.47245	0	3.232	0	0	4	10.684	0	0	0.786095	0	0	0	0.99994	0	4	4	0	0	1	0	82.3911	0	0	0	0.39503	0.526	2	0	4	0	0.227	0.211	-1.126	9934.14	52.6	1.97081
No0436	2	15.984	24.742	2	3.674	0.59178	3.674	0.33223	-5.188	0.63972	2	0.93773	40.401	8.348	0	0	3	4.402	0	11	0.0969994	0	0	0	0.75311	0	6	7	0	0	0	4	123.513	0	0	0	0.6885	-1.472	5	0	9	-1.393	0.184	0.182	-5.132	15432.5	93.45	4.34331
No0437	2	0	22.034	2	2.247	0.98659	3.696	0.9848	-4.275	0.24139	2	0.82734	0	0	0	1	3	0	0	6	0.0436704	0	0	1	0.99957	0	2	3	0	0	0	0	105.831	0	0	0	0.29329	-0.532	0	0	3	0.78	0.197	0.219	0	9895.9	54.37	3.05729
No0438	3	7.707	36.067	3	1.922	0.79222	1.696	0.52457	-4.522	0.63972	3	0.25672	0	1.893	4.462	2	5	5.154	0	16	0.19759	0	0	0	0.20516	2	7	6	2	0	0	2	216.504	0	0	0	0.6885	-1.783	1	1	10	2.792	0.4	0.355	0	16466.9	154.89	1.40654
No0439	0	0	0	1	3.169	0.98659	2.962	0.9848	-3.667	0.08169	0	0.93773	0	0	0	1	2	5.61	0	11	0.0340808	0	2.985	1	0.94363	0	2	3	0	1	1	0	110.189	0	0	0	0.99269	0	0	1	3	2.258	0.327	0.267	0	9973.12	70.06	4.11931
No0440	0	7.715	0	0	3.253	0.79222	3.992	0.88651	-2.282	0.63972	0	0.93773	0	2.056	3.147	2	0	0	0	11	0.030993	0	0	0	0.63694	1	2	4	1	0	0	2	170.962	0	0	0	0.87038	0	1	2	3	3.682	0.471	0.427	0	10266.2	104.85	2.07918
No0441	2	0	24.4	2	4.808	0.98659	4.773	0.93048	-4.885	0.63972	0	0.93773	0	0	2.43	1	2	0	0	12	0.0503047	1	0	0	0.99945	1	2	2	1	0	0	0	98.0391	-3.74	0	0	0.99269	0	0	1	3	1.454	0.189	0.196	0	13742.1	54.55	1.53148
No0442	2	3.908	23.04	2	0.168	0.37866	1.534	0.52457	-3.411	0.63972	2	0.93773	0	0	4.821	3	3	0	0	12	0.0536867	0	0	1	0.53014	2	3	6	2	0	0	1	190.668	0	0	0	0.96969	-1.835	0	0	7	0.329	0.409	0.405	0	10674.3	115.11	2.40569
No0443	2	0	21.102	2	-2.034	0.79222	0.908	0.52457	-1.654	0.84246	2	0.82734	0	1.413	0	2	6	9.717	0	6	0.0372253	0	0	2	0.75693	0	4	6	0	0	0	0	153.394	0	0	0	0.84757	-2.373	1	0	6	0.251	0.404	0.388	0	8364	93.06	1.47712
No0444	3	8.884	34.133	2	5.456	0.59178	5.453	0.72615	-7.232	0.02659	1	0.25672	38.879	3.51	0	0	3	0	0.372	16	0.19759	0	0	0	0.62482	0	2	5	0	0	0	2	173.479	0	1	0	0.53315	-0.376	2	1	6	-0.705	0.258	0.291	-4.499	15670.5	106.01	3.66191
No0445	1	0	11.988	3	4.94	0.59178	4.94	0.9848	-5.996	0.84246	2	0.93773	0	6.4	0	0	1	0	0	12	0.179593	0	4.804	0	0.86219	0	2	3	0	1	2	0	47.8062	0	0	0	0.96969	0.877	3	0	3	4.911	0.093	0.085	0	14107.1	32.67	2.01494
No0446	4	0	43.842	3	0.159	0.79222	3.102	0.33223	-4.432	0.24139	2	0.93773	0	0	0	2	6	0	0	12	0.0571093	0	0	2	0.26172	0	2	7	0	0	0	0	242.87	0	1	0	0.84757	-2.458	0	1	7	0.021	0.487	0.512	0	13242.5	145.72	2.98543
No0447	1	4.115	13.065	1	4.355	0.98659	4.355	0.72615	-5.876	0.84246	1	0.25672	39.996	0	2.621	1	3	11.041	0	18	0.093225	0	0	0	0.97603	1	4	5	1	0	0	1	79.9901	0	0	0	0.6885	-0.627	0	0	6	0.327	0.15	0.122	-4.543	16623	63.69	2.4257
No0448	1	8.179	12.34	1	4.856	0.59178	4.856	0.9848	-6.35	0.84246	1	0.25672	0	1.783	0	0	1	0	0	17	0.0571093	0	0	0	0.98867	0	2	3	0	0	0	2	100.499	0	1	0	0.99269	-0.374	1	1	3	3.632	0.19	0.19	0	15230.6	60.19	3.64929
No0449	0	7.958	0	0	1.386	0.59178	1.387	0.93048	-2.869	0.84246	0	0.82734	0	3.666	0	0	0	0	0	5	0.022113	0	0	0	0.96137	0	1	2	0	0	0	2	85.5391	0	0	0	0.63709	0	2	0	3	2.453	0.213	0.243	0	4206.94	41.61	2.34439
No0450	1	0	12.184	3	4.034	0.59178	4.034	0.23327	-4.578	0.24139	2	0.82734	0	0	0	0	1	0	0	6	0.271472	0	0	0	0.54627	0	1	1	0	0	2	0	43.4905	0	0	0	0.63709	1.251	0	0	1	2.097	0.075	0.101	0	9957.98	17.07	3.19465
No0451	3	7.155	35.622	3	1.873	0.59178	1.873	0.52457	-3.654	0.63972	1	0.93773	0	1.625	0	0	5	4.669	0	11	0.0536867	1	0	0	0.60673	0	7	6	0	0	0	2	161.012	-3.651	0	0	0.6885	-0.792	1	1	7	0.012	0.35	0.322	0	13057.5	107.74	1.75967
No0452	3	8.225	37.334	3	2.276	0.59178	2.276	0.72615	-3.743	0.84246	1	0.25672	0	0	0	0	3	0	1.455	16	0.240211	1	0	0	0.51237	0	5	5	0	0	0	2	176.182	-3.784	0	0	0.87038	-0.494	0	2	6	0.986	0.407	0.365	0	14368.8	116.85	3.08565
No0453	2	0	24.273	2	4.109	0.59178	4.634	0.9848	-3.052	0.63972	2	0.82734	0	1.878	0	0	2	0	0	6	0.0469652	0	0	0	0.96597	0	2	3	0	0	0	0	89.1367	0	1	0	0.99269	-0.492	1	1	4	1.988	0.241	0.198	0	12286.2	65.92	1.57978
No0454	2	15.875	24.025	2	-0.157	0.98659	-0.157	0.33223	-2.55	0.84246	0	0.93773	0	3.149	0	1	2	0	0	12	0.0469652	1	0	0	0.47968	1	6	7	0	0	0	4	192.386	-3.493	0	5.704	0.99269	0	2	1	7	0.537	0.419	0.422	0	11067.9	120.1	3.50907
No0455	1	7.439	11.685	2	1.545	0.79222	1.545	0.72615	-4.803	0.24139	1	0.93773	37.162	0	2.158	2	1	0	0	12	0.0571093	0	3.621	0	0.75497	2	4	5	1	1	1	2	148.751	0	0	5.468	0.96969	-0.673	0	0	6	-0.516	0.311	0.305	-4.396	10864.2	93.26	4.43045
No0456	0	4.308	0	0	3.19	0.98659	3.19	0.72615	-2.715	0.63972	0	0.93773	0	0	0	1	2	11.007	0	12	0.16249	0	0	0	0.7483	0	3	5	0	0	0	1	151.332	0	0	0	0.63709	0	0	1	4	4.009	0.353	0.337	0	10788.5	93.94	2.30428
No0457	2	0	24.804	3	3.419	0.98659	3.419	0.33223	-5.527	0.24139	2	0.93773	0	4.333	2.756	1	6	20.782	0	12	0.093225	0	0	0	0.82012	1	6	7	1	0	1	0	104.665	0	0	0	0.39983	-0.861	3	0	8	3.393	0.183	0.149	0	18371.6	86.33	3.73263
No0458	2	0	24.036	3	4.371	0.98659	4.371	0.88651	-5.845	0.84246	3	0.93773	0	0	2.561	1	3	0	0	11	0.169211	0	4.303	0	0.71809	1	4	4	1	1	1	0	139.903	0	1	0	0.87038	-0.413	0	1	5	2.589	0.321	0.273	0	11714.9	96.97	2.65128
No0459	1	0	11.416	2	1.645	0.98659	1.907	0.52457	-3.683	0.02659	2	0.82734	13.485	3.143	2.621	1	2	4.696	0	6	0.0536867	0	0	0	0.79429	1	2	6	1	0	1	0	140.607	0	0	0	0.6885	-1.001	2	0	6	-0.524	0.279	0.287	0	9006.64	89.15	2.74507
No0460	2	8.196	26.071	2	1.412	0.59178	1.412	0.52457	-2.994	0.84246	0	0.93773	0	0	0	0	3	5.551	0.944	10	0.29162	1	0	0	0.36145	0	5	6	0	0	0	2	195.81	-3.751	0	0	0.6885	0	0	2	7	0.138	0.392	0.361	0	12872.7	132.79	1.88649
No0461	2	0	24.373	2	2.963	0.59178	2.819	0.93048	-3.753	0.63972	2	0.93773	0	0	0	0	2	0	0	12	0.155947	0	0	0	0.88329	0	2	2	0	0	0	0	70.3297	0	0	0	0.63709	-0.173	0	0	2	1.871	0.161	0.179	0	10213.5	34.14	3.01953
No0462	2	0	21.747	3	0.354	0.79222	1.825	0.72615	-3.555	0.63972	2	0.82734	0	2.874	2.454	2	5	10.085	0	6	0.0469652	0	0	1	0.83316	1	4	5	1	0	1	0	132.98	0	0	0	0.84757	-1.823	2	0	6	1.352	0.294	0.284	0	11285.3	84.86	1.49136
No0463	0	12.235	0	0	1.338	0.59178	1.338	0.9848	-2.897	0.84246	0	0.93773	0	0	0	0	0	0	0	10	0.0372253	0	0	0	0.94202	0	1	3	0	0	0	3	140.201	0	0	0	0.99269	0	0	0	5	0.497	0.297	0.338	0	6668.52	70.33	1.95424
No0464	1	8.116	10.987	2	1.266	0.79222	0.848	0.88651	-3.637	0.24139	2	0.82734	0	1.729	5.274	2	2	4.675	0	5	0.0404228	0	0	0	0.68445	2	3	4	2	0	0	2	170.112	0	0	0	0.39983	-0.286	1	1	6	0	0.355	0.356	0	9838.18	100.27	1.71181
No0465	0	0	0	1	3.302	0.98659	3.446	0.93048	-5.049	0.08169	1	0.93773	0	6.035	0	1	1	0	2.649	9	0.146518	0	3.255	1	0.79504	0	1	2	0	1	1	0	146.973	0	0	0	0.63709	0.704	3	2	2	3.645	0.382	0.364	0	10170.8	89.07	4.03232
No0466	1	3.849	11.169	1	0.516	0.37866	0.412	0.9848	-1.567	0.08169	1	0.93773	0	0	2.038	3	1	0	1.589	10	0.14349	0	0	0	0.84237	3	2	3	1	0	0	1	146.656	0	0	5	0.63709	-0.392	0	0	5	0.317	0.482	0.427	0	7183.44	83.8	3.25756
No0467	1	3.372	11.424	2	1.982	0.79222	2.169	0.72615	-4.708	0.02659	2	0.93773	37.552	0	2.085	2	3	4.4	0	11	0.0571093	0	3.26	0	0.65891	2	5	5	1	1	1	1	157.295	0	0	5.424	0.84757	-1.363	0	0	7	-0.935	0.352	0.325	-4.518	10520.3	102.74	3.08884
No0468	2	7.698	24.535	2	0.63	0.98659	1.937	0.88651	-4.312	0.84246	0	0.93773	13.876	1.47	2.661	1	2	0	0	11	0.0676025	1	0	0	0.90721	1	3	4	1	0	0	2	121.615	-3.673	0	0	0.84757	0	1	1	6	0.474	0.202	0.206	0	14984.5	75.61	2.87245
No0469	0	23.81	0	0	2.047	0.59178	2.047	0.19128	-4.783	0.84246	0	0.25672	0	3.155	0	0	0	0	0	16	0.0640688	0	0	0	0.18053	0	4	8	0	0	0	6	239.992	0	2	0	0.96969	0	2	2	8	2.774	0.433	0.434	0	12998.2	159.6	1.80277
No0470	3	0	37.679	3	3.088	0.37866	2.998	0.9848	-6.369	0.84246	3	0.25672	0	0	8.45	3	3	0	2.038	16	0.313114	0	0	0	0.52574	3	3	3	3	0	0	0	185.246	0	0	0	0.96969	-0.805	0	1	6	1.324	0.296	0.292	0	17419.2	115.54	3.63048
No0471	0	0	0	1	2.078	0.79222	1.689	0.23327	-3.176	0.63972	1	0.47245	0	6.315	6.441	2	0	0	0	0	0.022113	0	0	0	0.99773	2	0	1	2	0	0	0	108.79	0	0	0	0.96969	0.791	3	1	2	0	0.273	0.31	0.082	6744.58	56.15	3.3298
No0472	0	4.764	0	0	5.615	0.59178	5.434	0.9848	-8.083	0.84246	0	0.03452	0	3.823	0	0	2	10.981	2.616	21	0.183127	0	0	0	0.80651	0	3	3	0	0	0	1	128.568	0	0	0	0.84757	0	2	2	3	6.195	0.241	0.22	0	16939.9	87.83	3.97183
No0473	1	8.145	12.553	1	6.681	0.59178	7.341	0.72615	-7.142	0.08169	1	0.25672	0	1.964	0	0	1	0	2.124	15	0.179593	0	0	0	0.2343	0	3	5	0	0	0	2	214.685	0	2	0	0.6885	0.099	1	4	3	4.069	0.394	0.359	0	17888.9	149.93	2.25042
No0474	2	4.362	24.362	3	4.819	0.79222	4.819	0.52457	-8.246	0.24139	3	0.25672	0	1.235	5.475	2	3	4.739	0	18	0.0894773	0	0	0	0.629	2	4	6	2	0	1	1	149.317	0	1	0	0.39983	-1.157	1	1	6	3.696	0.236	0.217	0	21150.1	105.61	4.02323
No0475	2	0	24.319	2	2.972	0.98659	3.485	0.9848	-4.005	0.63972	2	0.93773	0	0	2.745	1	2	0	0	12	0.169211	0	0	0	0.91357	1	2	3	1	0	0	0	109.099	0	1	0	0.96969	-0.588	0	1	4	2.253	0.257	0.221	0	13278.3	74.71	3.95122
No0476	3	4.16	33.918	2	3.637	0.59178	3.637	0.72615	-4.593	0.08169	1	0.93773	0	2.003	0	0	3	0	0	12	0.0640688	0	0	0	0.88166	0	2	5	0	0	0	1	125.822	0	0	0	0.96969	0.2	1	0	6	2.628	0.235	0.239	0	12964.9	79.02	3.1329
No0477	2	4.06	24.808	2	2.624	0.98659	2.624	0.06191	-4.234	0.08169	2	0.82734	0	6.237	0	1	4	9.983	0	6	0.0711702	0	0	0	0.08003	1	5	10	0	0	0	1	287.135	0	2	5.818	0.29329	-1.634	4	2	8	0.436	0.437	0.485	-1.777	13595.5	189.69	2.35218
No0478	2	8.359	25.659	2	3.538	0.98659	3.436	0.52457	-5.796	0.84246	0	0.03452	0	1.588	2.53	1	4	10.755	1.159	23	0.19759	1	0	0	0.69962	1	6	6	1	0	0	2	138.552	-3.827	0	0	0.6885	0	1	1	7	2.074	0.257	0.224	0	17770.7	98.79	3.18469
No0479	1	7.401	11.769	2	2.4	0.98659	2.663	0.10671	-5.259	0.02659	2	0.93773	0	1.669	0	1	3	10.322	0	11	0.0676025	0	3.581	0	0.10755	1	6	9	0	1	1	2	245.653	0	2	5.703	0.53315	-0.569	1	3	7	2.766	0.471	0.409	0	16554	178.53	4.13274
No0480	0	8.592	0	0	4.958	0.59178	4.955	0.93048	-6.266	0.84246	0	0.25672	39.887	1.933	0	0	0	0	1.149	16	0.186695	0	0	0	0.63751	0	1	2	0	0	0	2	40.2278	0	0	0	0.99269	0	1	0	3	0.774	0.059	0.071	-4.46	13310.2	21.06	1.9345
No0481	2	0	23.28	3	3.56	0.98659	3.56	0.52457	-6.186	0.08169	3	0.82734	76.567	2.49	1.813	1	4	9.376	0	6	0.0711702	0	3.21	0	0.89714	1	5	6	1	1	1	0	106.669	0	0	0	0.96969	-3.46	2	0	6	-3.931	0.221	0.21	-11.693	10925.5	76.99	4.09054
No0482	5	3.941	62.288	6	3.374	0.98659	3.375	0.33223	-6.443	0.08169	2	0.25672	0	3.053	2.136	1	6	4.63	0	17	0.0969994	2	3.961	0	0.29806	1	7	7	1	1	1	1	220.626	-8.085	0	0	0.21184	-0.418	2	2	9	1.111	0.3	0.302	0	20551.8	140.65	1.58546
No0483	1	0	11.326	2	2.149	0.79222	2.574	0.88651	-4.961	0.02659	2	0.93773	0	3.675	2.567	2	2	4.711	2.255	11	0.169211	0	3.661	0	0.89921	2	3	4	1	1	1	0	126.331	0	0	5.82	0.84757	-0.351	2	0	5	1.043	0.251	0.248	0	11830.3	76.71	1.81291
No0484	2	0	23.321	2	3.721	0.59178	3.357	0.88651	-5.157	0.63972	2	0.93773	37.321	1.181	0	0	4	9.536	0	11	0.0571093	0	0	0	0.86715	0	4	4	0	0	0	0	125.206	0	0	0	0.6885	-1.534	1	1	4	-0.848	0.262	0.257	-4.479	12093.6	80.84	2.3294
No0485	2	0	24.707	2	1.964	0.98659	2.004	0.88651	-3	0.84246	0	0.93773	0	0	2.686	1	3	5.342	0	11	0.0536867	1	0	0	0.73523	1	3	4	1	0	0	0	142.01	-3.521	0	0	0.96969	0	0	2	5	1.813	0.313	0.272	0	13793.1	95.26	1.41497
No0486	4	0	44.291	3	1.334	0.98659	1.332	0.72615	-3.821	0.02659	2	0.82734	0	1.503	2.281	1	5	4.482	0	6	0.159195	0	0	0	0.67466	1	3	5	1	0	0	0	164.428	0	0	0	0.6885	-2.194	1	0	7	0.373	0.386	0.383	0	9303.06	101.22	1.69897
No0487	3	0	35.766	3	2.178	0.59178	2.798	0.9848	-3.617	0.24139	3	0.93773	0	1.469	0	0	3	0	0	12	0.165829	0	0	0	0.99952	0	3	3	0	0	0	0	92.2941	0	0	0	0.87038	-0.721	1	0	4	1.84	0.21	0.212	0	11614.2	54.45	3.7214
No0488	2	0	21.332	1	2.903	0.98659	2.953	0.9848	-3.973	0.24139	0	0.93773	0	0	3.067	1	2	0	0	11	0.0372253	0	0	0	0.82227	1	0	3	1	0	0	0	147.534	0	0	0	0.96969	0	0	1	4	1.847	0.37	0.355	0	10223.5	86.09	4.62915
No0489	2	0	24.555	2	2.207	0.98659	1.978	0.93048	-3.382	0.84246	2	0.93773	0	1.896	2.853	1	2	0	0	11	0.281354	0	0	0	0.89219	1	2	2	1	0	0	0	123.357	0	0	0	0.63709	-0.123	1	1	4	2.122	0.277	0.262	0	12450.4	77.65	1.4624
No0490	1	0	12.84	2	2.854	0.98659	2.854	0.9848	-4.233	0.84246	3	0.93773	0	0	2.996	1	2	5.438	0	12	0.179593	0	0	0	0.96107	1	2	3	1	0	1	0	59.7337	0	0	0	0.87038	1.545	0	0	4	3.409	0.129	0.111	0	14689.3	41.57	3.63317
No0491	0	0	0	2	4.874	0.79222	4.783	0.93048	-7.987	0.08169	1	0.93773	0	8.681	2.603	2	0	0	2.505	11	0.169211	0	4.082	0	0.85343	2	1	2	1	1	1	0	155.425	0	0	5.384	0.96969	0.169	4	1	3	4.908	0.247	0.297	0	13316.6	82.5	3.32346
No0492	1	0	12.004	1	4.266	0.79222	4.266	0.93048	-5.126	0.84246	1	0.93773	0	0	5.592	2	1	0	0	12	0.0605705	0	0	0	0.97866	2	1	2	2	0	0	0	68.7903	0	0	0	0.99269	-0.28	0	0	4	3.24	0.136	0.124	0	14090.6	44.37	1.46982
No0493	1	16.17	12.347	1	3.384	0.98659	3.384	0.88651	-5.604	0.84246	1	0.25672	0	1.773	2.588	1	1	0	0	17	0.0605705	0	0	0	0.92716	1	4	4	1	0	0	4	115.48	0	0	0	0.87038	-0.701	1	0	6	2.625	0.221	0.217	0	14855.2	72.7	2.69548
No0494	0	15.267	0	2	1.684	0.79222	1.942	0.72615	-5.038	0.08169	1	0.93773	0	0	2.43	2	0	0	0	11	0.0469652	0	3.783	0	0.42163	2	4	5	1	1	1	4	212.328	0	0	5.219	0.84757	0.084	0	1	7	1.568	0.447	0.432	0	12265.4	126.1	2.15534
No0495	1	0	11.702	1	2.614	0.98659	2.614	0.23327	-3.429	0.84246	1	0.93773	0	0	2.819	1	1	0	0	12	0.0340808	0	0	0	0.80321	1	1	1	1	0	0	0	58.5778	0	0	0	0.87038	-0.082	0	0	2	1.479	0.143	0.148	0	9306.88	29.1	3.58377
No0496	0	16.455	0	0	3.421	0.59178	3.282	0.88651	-4.661	0.63972	0	0.25672	0	1.617	0	0	0	0	1.432	16	0.159195	0	0	0	0.95034	0	3	4	0	0	0	4	102.111	0	1	0	0.87038	0	1	1	4	2.612	0.259	0.226	0	12306.7	68.9	4.20034
No0497	0	31.835	0	2	0.577	0.59178	2.781	0.19128	-5.481	0.84246	0	0.03452	0	3.948	0	0	0	0	0	22	0.093225	0	0	0	0.75086	0	6	8	0	0	2	8	120.707	0	0	0	0.29329	0	2	0	10	2.15	0.207	0.17	0	17611.7	93.68	2.15836
No0498	2	0	24.805	2	0.855	0.98659	2.312	0.9848	-3.743	0.84246	0	0.82734	38.243	2.041	2.589	1	2	0	0	6	0.426775	1	0	0	0.99483	1	2	3	1	0	0	0	93.1642	-3.948	0	0	0.96969	0	1	1	4	-1.29	0.181	0.183	-4.558	11839.9	57.79	1.63849
No0499	2	0	23.003	4	2.885	0.59178	2.885	0.9848	-3.729	0.24139	4	0.82734	0	1.813	0	0	3	5.061	0	6	0.0436704	0	0	0	0.97306	0	3	3	0	0	2	0	76.3604	0	0	0	0.96969	0.469	1	0	3	0.914	0.172	0.173	0	10384.4	43.37	1.68124
No0500	0	3.878	0	2	-0.072	0.05547	0.014	0.9848	0.576	0.24139	2	0.82734	0	0	4.892	5	0	0	0	5	0.0279659	0	0	0	0.31136	3	1	3	2	0	0	1	254.199	0	0	4.996	0.96969	-0.332	0	1	6	0.591	0.585	0.675	0	7426.44	138.91	3.17435
No0501	1	2.939	10.991	1	1.848	0.98659	1.849	0.9848	-2.54	0.63972	1	0.82734	36.576	1.505	0	1	2	4.423	0	5	0.030993	0	0	0	0.9991	1	3	3	0	0	0	1	85.0677	0	0	0	0.96969	-1.034	1	0	4	-1.852	0.27	0.241	-4.651	5852.56	54.98	1.53782
No0502	0	0	0	0	3.21	0.98659	3.21	0.9848	-4.69	0.84246	0	0.82734	0	0	3.369	1	0	0	0	6	0.0436704	0	0	0	0.99035	1	0	3	1	0	0	0	112.612	0	0	0	0.99269	0	0	0	3	1.984	0.222	0.248	-0.394	7768.06	59.61	4.243
No0503	4	0	43	3	3.957	0.98659	3.957	0.52457	-5.752	0.02659	0	0.82734	0	2.128	2.556	1	4	0	0	6	0.0536867	0	3.907	0	0.52083	1	1	6	1	1	1	0	186.89	0	0	0	0.29329	0	1	0	8	-0.557	0.364	0.365	0	10623.6	116.02	1.60206
No0504	2	0	22.331	3	1.888	0.59178	1.888	0.9848	-2.767	0.84246	1	0.82734	0	0	0	0	2	0	0	6	0.030993	1	0	0	0.95628	0	2	3	0	0	1	0	111.508	-2.829	1	0	0.87038	0.941	0	2	2	1.093	0.324	0.282	0	10354.8	67.82	3.81538
No0505	1	7.547	10.856	1	-0.152	0.98659	-0.152	0.88651	-1.286	0.63972	1	0.82734	0	3.204	0	1	1	0	0	6	0.022113	0	0	0	0.95051	1	3	4	0	0	0	2	124.473	0	0	5.294	0.63709	-0.04	2	0	4	1.358	0.388	0.389	0	5835.32	68.87	2.07737
No0506	2	0	24.618	2	4.318	0.98659	4.375	0.9848	-5.979	0.24139	2	0.25672	55.828	0	0	1	2	0	1.362	16	0.432331	0	0	0	0.99735	1	2	3	0	0	0	0	81.9008	0	0	0	0.99269	-1.88	0	0	5	-0.046	0.15	0.145	-4.603	14882.9	56.41	2.65176
No0507	2	0	21.044	1	4.335	0.59178	4.335	0.9848	-5.48	0.08169	0	0.93773	0	2.062	0	0	2	0	0	12	0.0436704	0	0	0	0.93721	0	0	3	0	0	0	0	118.189	0	1	0	0.96969	0	1	1	3	3.679	0.265	0.263	0	11644.6	71.12	2.96355
No0508	1	4.088	10.294	1	-0.688	0.98659	0.83	0.9848	-2.188	0.84246	1	0.82734	0	3.769	0	1	2	0	0	5	0.022113	0	0	1	0.88632	0	2	3	0	0	0	1	136.032	0	0	0	0.87038	-0.821	2	1	3	2.628	0.422	0.403	0	6911.62	78.42	1.39794
No0509	3	4.102	33.78	2	2.537	0.98659	2.537	0.72615	-3.809	0.24139	1	0.93773	26.648	0	2.445	1	3	0	0	12	0.0747707	0	0	0	0.74485	1	2	5	1	0	0	1	136.034	0	0	0	0.99269	-0.474	0	0	8	-1.135	0.252	0.239	0	13446.7	94.29	2.93222
No0510	1	0	12.108	1	5.119	0.79222	5.119	0.93048	-6.537	0.63972	1	0.93773	0	4.149	5.588	2	1	0	0	12	0.0571093	0	0	0	0.96347	2	1	2	2	0	0	0	102.222	0	1	0	0.96969	-0.324	2	1	3	3.476	0.194	0.186	0	15948.2	66.43	1.80277
No0511	1	0	11.961	2	3.075	0.98659	3.075	0.93048	-4.358	0.63972	2	0.93773	0	0	2.902	1	1	0	0	12	0.159195	0	0	0	0.99956	1	1	2	1	0	1	0	87.1346	0	1	0	0.63709	0.682	0	1	2	3.006	0.226	0.197	0	12192.3	54.4	2.37475
No0512	1	0	11.35	1	4.294	0.98659	4.294	0.23327	-6.415	0.63972	1	0.82734	0	6.376	2.638	1	1	0	0	6	0.0404228	0	0	0	0.80321	1	1	1	1	0	0	0	58.5778	0	0	0	0.99269	-0.433	3	0	2	2.65	0.096	0.126	0.062	10903.3	29.1	3.44786
No0513	0	8.818	0	1	3.823	0.98659	3.849	0.9848	-4.979	0.08169	0	0.25672	0	0	0	1	1	0	0	17	0.0503047	0	3.08	1	0.9982	0	2	3	0	1	1	2	89.7947	0	0	0	0.99269	0	0	0	4	2.96	0.19	0.185	0	11951.6	50.41	3.16017
No0514	4	0	46.022	3	4.149	0.79222	4.34	0.72615	-7.119	0.24139	2	0.93773	38.284	5.219	4.696	2	5	5.3	0	12	0.0857571	0	0	0	0.54931	2	3	5	2	0	0	0	179.516	0	0	0	0.6885	-1.378	3	0	8	-2.274	0.265	0.3	-5.282	14838.2	113.25	3.89812
No0515	2	0	21.031	2	3.937	0.98659	4.592	0.88651	-6.243	0.08169	0	0.93773	0	0	2.798	1	2	0	0	11	0.0469652	0	3.99	0	0.70319	1	1	4	1	1	1	0	156.724	0	0	0	0.96969	0	0	1	5	2.873	0.341	0.32	0	12165	98.44	4.03056
No0516	1	0	12.458	2	1.189	0.59178	1.189	0.52457	-2.969	0.24139	2	0.82734	0	4.53	0	0	5	21.051	0	6	0.0640688	0	0	0	0.86569	0	5	6	0	0	1	0	103.175	0	0	0	0.84757	-0.264	3	0	7	1.982	0.218	0.186	0	11526.2	81.02	3.27219
No0517	1	0	11.982	3	4.193	0.59178	4.193	0.72615	-6.242	0.24139	4	0.82734	74.705	3.099	0	0	4	14.325	0	6	0.0820652	0	0	0	0.99317	0	4	5	0	0	2	0	56.7078	0	0	0	0.39983	-1.351	2	0	5	-0.914	0.116	0.096	-9.297	13956.6	48	2.68842
No0518	2	0	22.283	3	2.784	0.98659	2.978	0.9848	-4.05	0.84246	3	0.82734	0	6.361	2.038	1	3	4.958	0	6	0.0436704	0	0	0	0.99868	1	3	3	1	0	1	0	91.4478	0	0	0	0.87038	-0.914	3	0	4	1.893	0.208	0.214	0.063	9989.8	55.4	3.34163
No0519	0	17.863	0	0	4.046	0.59178	3.906	0.88651	-4.746	0.84246	0	0.03452	0	0	0	0	0	0	1.438	22	0.247171	0	0	0	0.98948	0	3	4	0	0	0	4	68.6791	0	0	0	0.87038	0	0	0	5	4.149	0.154	0.132	0	13818.6	46.84	2.81823
No0520	0	0	0	1	3.863	0.59178	3.863	0.93048	-5.091	0.63972	1	0.93773	0	0	0	0	1	5.76	0	12	0.217183	0	0	0	0.95921	0	1	2	0	0	0	0	84.6466	0	0	0	0.39503	0.868	0	1	1	3.708	0.211	0.223	0	10395.4	41.32	3.20548
No0521	1	8.185	12.372	1	3.816	0.98659	3.813	0.88651	-6.241	0.84246	1	0.25672	0	6.425	2.838	1	2	5.581	0	18	0.0711702	0	0	0	0.97425	1	4	4	1	0	0	2	93.0599	0	0	0	0.84757	-0.173	3	0	5	3.441	0.169	0.162	0.058	14972.1	64.11	4.50875
No0522	0	0	0	1	2.965	0.98659	2.985	0.93048	-3.586	0.08169	1	0.82734	0	1.68	0	1	1	0	0	6	0.0250041	0	3.044	1	0.86098	0	1	2	0	1	1	0	61.3434	0	0	0	0.63709	0.507	1	0	2	1.704	0.167	0.169	0	8898.26	32.59	1.82607
No0523	1	4.133	13.292	1	4.1	0.59178	4.1	0.93048	-5.836	0.84246	1	0.25672	0	5.824	0	0	2	0	0	17	0.0676025	0	0	0	0.98763	0	3	2	0	0	0	1	69.5801	0	0	0	0.84757	-0.059	3	0	4	3.658	0.127	0.123	0	14451.9	46.34	1.55023
No0524	2	7.646	24.188	2	2.483	0.98659	2.255	0.9848	-5.376	0.84246	0	0.25672	0	1.472	2.522	1	2	0	2.016	15	0.169211	1	0	0	0.68106	1	3	3	1	0	0	2	169.305	-3.668	0	0	0.96969	0	1	2	5	1.408	0.319	0.326	0	14946.9	100.6	3.41263
No0525	1	4.107	12.453	1	3.556	0.98659	3.556	0.9848	-6.556	0.63972	1	0.25672	0	1.561	2.826	1	2	5.24	0	18	0.0676025	0	0	0	0.99914	1	3	3	1	0	0	1	78.8342	0	0	0	0.84757	-0.264	1	0	4	3.23	0.15	0.139	0	13740	51.22	1.62839
No0526	3	8.285	33.529	2	4.445	0.98659	4.508	0.33223	-5.443	0.00855	1	0.25672	0	0	0	1	4	0	0	18	0.0711702	0	0	1	0.34955	1	3	7	0	0	0	2	208.981	0	1	0	0.6885	-0.211	0	1	7	1.782	0.376	0.376	0	15710.9	134.19	4.49237
No0527	0	0	0	1	4.094	0.59178	3.867	0.23327	-5.279	0.63972	1	0.93773	0	2.053	0	0	0	0	0	11	0.0372253	0	0	0	0.99973	0	0	1	0	0	1	0	99.9025	0	0	0	0.87038	0.721	1	1	1	3.31	0.213	0.235	0	10034.1	52.03	3.47835
No0528	1	0	12.636	1	5.261	0.79222	5.261	0.72615	-6.41	0.84246	1	0.93773	0	3.233	5.741	2	5	23.073	0	12	0.093225	0	0	0	0.88915	2	5	5	2	0	0	0	97.788	0	0	0	0.39983	-0.349	2	0	7	3.876	0.174	0.137	0	16997	78.05	1.93702
No0529	0	4.512	0	1	4.757	0.98659	4.569	0.88651	-5.708	0.24139	0	0.25672	0	1.65	2.957	1	1	5.119	0	17	0.0605705	0	4.206	0	0.91329	1	3	4	1	1	1	1	104	0	0	0	0.84757	0	1	1	4	4.646	0.211	0.188	0	14149.9	74.75	1.97313
No0530	2	4.347	25.149	2	3.112	0.59178	3.344	0.52457	-3.891	0.24139	2	0.82734	0	5.634	0	0	3	5.135	0	5	0.172634	0	0	0	0.31581	0	4	6	0	0	0	1	185.639	0	2	0	0.6885	-0.394	3	3	5	2.288	0.371	0.33	0	14621.1	138.34	2.45561
No0531	1	0	12.726	2	4.314	0.59178	4.314	0.93048	-6.21	0.84246	2	0.93773	13.046	1.748	0	0	1	0	0	12	0.169211	0	4.477	0	0.86219	0	2	2	0	1	1	0	47.8062	0	0	0	0.63709	0.354	1	0	3	2.881	0.108	0.095	0	10636.3	32.67	3.91511
No0532	1	0	11.968	4	2.252	0.59178	2.33	0.72615	-5.995	0.63972	5	0.82734	0	4.792	0	0	2	5.128	0	6	0.169211	0	4.169	0	0.74238	0	3	5	0	1	2	0	161.113	0	0	0	0.99269	1.839	3	1	4	1.491	0.295	0.33	0	11837.4	94.54	4.36691
No0533	0	20.006	0	0	0.812	0.59178	0.812	0.9848	-2.451	0.84246	0	0.93773	0	7.179	0	0	0	0	0	10	0.030993	0	0	0	0.99457	0	3	3	0	0	0	5	87.7796	0	0	0	0.63709	0	4	0	5	2.878	0.217	0.225	0	7220.44	48.53	1.85126
No0534	0	12.634	0	0	4.511	0.59178	5.262	0.9848	-5.721	0.63972	0	0.25672	0	0	0	0	0	0	0	16	0.0469652	0	0	0	0.83848	0	2	3	0	0	0	3	130.7	0	1	0	0.96969	0	0	2	3	3.512	0.293	0.262	0	14299.4	84.25	1.59106
No0535	2	7.39	21.882	1	3.403	0.59178	3.403	0.52457	-5.064	0.08169	0	0.25672	0	1.619	0	0	4	5.113	0.581	16	0.172634	0	0	0	0.48796	0	4	6	0	0	0	2	169.409	0	1	0	0.84757	0	1	1	7	2.587	0.39	0.344	0	12919.3	119.27	1.27875
No0536	3	0	39.112	3	5.086	0.98659	5.009	0.88651	-7.401	0.63972	1	0.25672	38.418	4.856	2.222	1	5	5	0	17	0.093225	1	0	0	0.74781	1	5	4	1	0	0	0	147.648	-4.45	0	0	0.39983	-0.889	3	1	6	-0.471	0.21	0.223	-4.561	17716.4	93.99	3.27669
No0537	0	12.76	0	1	1.797	0.59178	2.086	0.72615	-2.875	0.24139	0	0.25672	0	3.825	0	0	0	0	0.701	16	0.165829	0	4.283	0	0.9928	0	4	5	0	1	1	3	66.8414	0	0	0	0.99269	0	2	0	6	2.298	0.205	0.143	0	11110.1	58.68	3.35315
No0538	0	6.98	0	0	3.124	0.98659	3.126	0.88651	-4.182	0.84246	0	0.93773	37.849	1.499	0	1	1	4.969	0	12	0.0469652	0	0	0	0.98601	1	3	4	0	0	0	2	103.665	0	0	5.302	0.99269	0	1	0	4	-0.268	0.229	0.24	-4.558	9288.1	61.03	3.86982
No0539	1	0	11.858	2	4.218	0.79222	3.958	0.93048	-6.152	0.63972	2	0.93773	0	0	5.473	2	1	0	0	12	0.0469652	0	0	0	0.92373	2	1	2	2	0	0	0	135.63	0	0	0	0.96969	-0.049	0	1	3	1.742	0.265	0.284	0	13517	73.22	4.39087
No0540	3	0	33.276	2	4.331	0.59178	4.519	0.88651	-5.876	0.02659	1	0.93773	0	1.405	0	0	3	0	0	11	0.0503047	0	0	0	0.51675	0	1	4	0	0	0	0	187.843	0	1	0	0.84757	-0.157	1	2	4	2.635	0.375	0.383	0	14447.5	116.42	4.24315
No0541	6	0	73.397	6	2.59	0.59178	1.272	0.19128	-3.178	0.63972	2	0.82734	0	2.993	0	0	8	9.183	0	6	0.0676025	2	0	0	0.32142	0	8	8	0	0	0	0	214.992	-8.971	0	0	0.15134	-2.121	2	2	8	-0.06	0.356	0.364	0	15079.5	137.63	1.69461
No0542	0	4.076	0	0	2.388	0.98659	2.172	0.23327	-3.289	0.84246	0	0.25672	0	0	0	1	0	0	4.777	15	0.211068	0	0	0	0.79558	1	1	1	0	0	0	1	52.1978	0	0	0	0.39503	0	0	0	2	0	0.173	0.155	0	7891.04	28.68	1.57403
No0543	0	0	0	2	4.971	0.79222	4.582	0.23327	-6.949	0.24139	1	0.47245	0	7.181	7.352	2	0	0	0	0	0.638193	0	0	0	0.99773	2	0	1	2	0	1	0	108.79	0	0	0	0.96969	0.913	3	1	2	0	0.162	0.201	0.443	12796.1	56.15	3.18977
No0544	2	0	21.774	2	0.348	0.79222	0.348	0.72615	-3.121	0.24139	2	0.47245	37.29	1.227	1.013	2	4	4.005	0	0	0.155947	0	0	1	0.69318	1	3	5	1	0	0	0	167.386	0	0	0	0.6885	-3.501	1	0	6	0	0.384	0.423	-9.596	5887.02	99.42	2.46015
No0545	3	0	32.579	3	3.814	0.59178	3.775	0.88651	-5.802	0.08169	1	0.93773	12.79	0	0	0	4	5.133	0	12	0.0605705	0	0	0	0.93092	0	2	4	0	0	1	0	122.502	0	0	0	0.53315	-0.539	0	0	5	1.375	0.226	0.236	0	12677.2	72.12	1.32222
No0546	2	3.948	24.442	2	4.047	0.98659	4.146	0.72615	-5.672	0.63972	0	0.93773	39.592	0	2.568	1	2	0	0	12	0.0894773	1	0	0	0.91902	1	3	5	1	0	0	1	102.515	-3.565	0	0	0.29329	0	0	1	6	-0.097	0.162	0.149	-4.431	17480.6	73.92	3.6217
No0547	0	0	0	2	5.159	0.79222	4.842	0.9848	-8.239	0.02659	1	0.82734	0	12.958	6.138	2	0	0	0	6	0.0571093	0	4.258	0	0.74958	2	1	3	2	1	1	0	146.538	0	1	0	0.39983	0.545	6	2	3	2.306	0.232	0.254	0.137	14513.1	93.81	3.69364
No0548	0	0	0	2	2.123	0.37866	2.192	0.93048	-3.116	0.08169	1	0.82734	0	0	2.282	3	0	0	0	6	0.030993	0	3.685	0	0.91669	2	1	2	1	1	1	0	142.361	0	0	5.021	0.99269	-0.221	0	0	4	1.717	0.332	0.351	0	9940.24	74.26	3.5764
No0549	1	8.033	11.425	2	1.585	0.98659	1.585	0.9848	-1.843	0.84246	2	0.82734	0	1.84	3.022	1	1	0	0	5	0.146518	0	0	0	0.98976	1	2	3	1	0	1	2	87.0292	0	0	0	0.63709	0.514	1	0	4	1.487	0.261	0.241	0	7321.28	46.92	1.58546
No0550	1	0	10.791	2	0.143	0.79222	0.44	0.93048	-1.491	0.84246	2	0.82734	0	0	2.605	2	2	0	0	5	0.137638	0	0	1	0.89287	2	1	2	1	0	1	0	136.894	0	0	0	0.39503	-0.216	0	1	3	1.421	0.514	0.433	0	7313.2	77.56	3.10738
No0551	1	0	12.285	2	5.652	0.59178	5.163	0.9848	-6.188	0.63972	2	0.93773	0	0	0	0	1	0	0	12	0.176095	0	4.548	0	0.99932	0	2	3	0	1	1	0	81.2377	0	1	0	0.96969	0.962	0	1	2	3.864	0.148	0.147	0	15974.3	54.73	1.87506
No0552	0	4.367	0	0	4.314	0.98659	4.153	0.93048	-4.485	0.84246	0	0.93773	0	6.531	0	1	0	0	0	11	0.0436704	0	0	0	0.95986	1	1	2	0	0	0	1	126.223	0	0	5.719	0.99269	0	3	1	2	5.374	0.209	0.269	0	10941.9	67.14	3.68561
No0553	0	0	0	1	3.057	0.98659	2.935	0.9848	-4.858	0.63972	0	0.93773	0	1.572	0	1	2	5.021	0	11	0.0436704	0	4.313	1	0.94363	1	2	3	0	1	1	0	110.189	0	0	0	0.84757	0	1	1	3	2.866	0.252	0.229	0	11512.9	70.06	1.59106
No0554	0	0	0	2	2.543	0.59178	4.102	0.93048	-6.321	0.08169	2	0.93773	0	4.02	0	0	0	0	0	12	0.0469652	0	0	0	0.89897	0	0	2	0	0	1	0	73.741	0	0	0	0.96969	1.951	2	1	1	2.221	0.118	0.152	0	12992.4	35.33	1.68574
No0555	8	0	91.861	8	-2.831	0.79222	-1.809	0.06191	-2.695	0.24139	8	0.47245	0	0	4.543	2	10	9.185	0	0	0.093225	0	0	0	0.08916	2	10	10	2	0	0	0	263.851	0	0	0	0.07566	-5.428	0	0	14	0	0.423	0.398	0	15153.8	185.55	1.69897
No0556	4	7.458	42.675	2	2.238	0.59178	2.238	0.33223	-3.914	0.24139	0	0.93773	0	1.611	0	0	5	5.222	0	12	0.0503047	0	0	0	0.41659	0	3	7	0	0	0	2	197.095	0	0	0	0.96969	0	1	0	9	-0.245	0.46	0.459	0	10202.7	126.64	1.57403
No0557	2	0	23.758	2	1.862	0.98659	1.862	0.9848	-2.608	0.84246	2	0.47245	0	1.814	3.162	1	3	4.992	0	0	0.0503047	0	0	0	0.9929	1	3	3	1	0	0	0	86.5729	0	0	0	0.96969	-0.011	1	0	5	0	0.19	0.168	0	9677.78	58.64	1.54407
No0558	1	0	12.37	3	3.544	0.59178	3.089	0.93048	-5.068	0.63972	3	0.93773	0	0	0	0	2	5.514	0	10	0.0469652	0	0	0	0.85107	0	2	2	0	0	2	0	135.151	0	0	0	0.87038	1.57	0	2	2	2.174	0.298	0.279	0	13474.2	82.78	2.90607
No0559	1	3.829	11.708	1	2.424	0.98659	2.337	0.9848	-2.934	0.63972	1	0.93773	0	0	0	1	2	0	0	11	0.0340808	0	0	1	0.88632	1	2	3	0	0	0	1	136.032	0	0	0	0.99269	0.018	0	1	3	1.295	0.362	0.342	0	9767.82	78.42	3.5318
No0560	1	0	11.086	1	3.547	0.59178	3.548	0.93048	-4.519	0.63972	1	0.93773	25.925	1.477	0	0	2	5.392	0	12	0.0469652	0	0	0	0.74989	0	2	2	0	0	0	0	49.5212	0	0	0	0.96969	-0.029	1	0	2	0.267	0.099	0.109	0	10373.4	26.3	4.52433
No0561	3	0	34.873	4	1.643	0.59178	2.036	0.88651	-2.491	0.24139	4	0.82734	0	2.812	0	0	4	4.597	0	5	0.0404228	0	0	0	0.76799	0	4	4	0	0	1	0	141.139	0	0	0	0.99269	-1.036	2	1	5	0.53	0.369	0.346	0	10274.5	91.92	2.55388
No0562	2	11.824	23.899	2	2.63	0.98659	2.62	0.72615	-4.643	0.63972	2	0.25672	0	1.578	2.08	1	3	4.779	0	17	0.0640688	0	0	0	0.82218	1	5	5	1	0	0	3	134.125	0	0	0	0.84757	-1.379	1	0	7	1.047	0.273	0.25	0	13491.8	86.1	1.91645
No0563	3	0	36.217	4	3.636	0.98659	3.944	0.52457	-6.463	0.02659	2	0.93773	0	0	0	1	4	4.621	0	12	0.0676025	1	3.341	0	0.61238	1	5	6	0	1	1	0	177.544	-3.751	0	5.528	0.6885	-1.271	0	1	6	0.94	0.29	0.303	0	18092.7	107.2	3.55883
No0564	1	8.215	12.417	1	2.691	0.98659	2.691	0.88651	-4.325	0.84246	1	0.25672	0	0	2.917	1	2	5.369	0	17	0.0711702	0	0	0	0.99096	1	3	4	1	0	0	2	88.185	0	0	0	0.96969	-0.157	0	0	6	3.142	0.169	0.15	0	14664.4	59.39	1.4624
No0565	2	7.503	22.063	1	3.617	0.59178	3.617	0.72615	-6.054	0.24139	0	0.25672	38.057	0	0	0	4	5.337	0	17	0.0676025	0	0	0	0.74801	0	4	5	0	0	0	2	140.853	0	0	0	0.84757	0	0	0	7	-1.05	0.292	0.281	-4.686	12254.8	93.97	3.32889
No0566	2	0	24.34	4	5.227	0.59178	5.227	0.72615	-6.392	0.24139	4	0.93773	0	1.253	0	0	3	4.612	0	12	0.0711702	0	4.513	0	0.83831	0	4	5	0	1	2	0	109.233	0	1	0	0.96969	-0.339	1	1	5	2.357	0.224	0.187	0	18034.5	84.27	1.84819
No0567	1	8.56	11.112	2	1.38	0.79222	1.284	0.88651	-3.87	0.02659	2	0.93773	0	3.518	1.949	2	1	0	0	11	0.0469652	0	3.781	0	0.82929	2	3	4	1	1	1	2	148.751	0	0	4.989	0.87038	-0.098	2	0	6	2.076	0.306	0.313	0	10584.6	85.3	2.24674
No0568	3	0	36.008	3	0.993	0.59178	0.994	0.9848	-1.909	0.84246	1	0.82734	0	3.178	0	0	3	0	0	6	0.268274	1	0	0	0.97951	0	3	3	0	0	0	0	104.916	-3.386	0	0	0.39503	-0.166	2	1	4	0.715	0.266	0.262	0	9755.84	62.83	2.99848
No0569	2	4.652	22.905	3	3.616	0.59178	3.525	0.88651	-6.768	0.63972	1	0.93773	0	7.385	0	0	2	0	0	11	0.0605705	1	0	0	0.60987	0	3	4	0	0	1	1	180.429	-3.499	0	0	0.96969	-0.242	4	2	4	3.614	0.286	0.332	0.008	14198.8	107.44	1.45484
No0570	2	0	23.812	3	1.203	0.79222	2.527	0.72615	-4.513	0.84246	4	0.82734	0	0	3.035	2	3	0	0	6	0.288158	0	0	1	0.51095	1	2	5	1	0	1	0	178.032	0	2	0	0.99269	-0.729	0	2	4	2.435	0.369	0.339	0	14245.6	116.99	1.50515
No0571	3	0	37.5	4	3.875	0.98659	3.834	0.72615	-5.847	0.63972	2	0.25672	13.087	0	2.436	1	4	5.302	0	18	0.193927	1	4.33	0	0.75546	1	5	5	1	1	1	0	140.099	-3.978	0	0	0.96969	-0.586	0	1	6	0.604	0.265	0.239	0	16910.7	93.21	1.72835
No0572	1	0	11.792	1	4.093	0.59178	4.093	0.9848	-5.667	0.24139	1	0.82734	76.089	0	0	0	2	4.938	0	6	0.172634	0	0	0	0.99946	0	2	3	0	0	0	0	78.0779	0	1	0	0.84757	-1.177	0	1	2	-3.816	0.169	0.165	-9.974	10344.8	51.6	2.88705
No0573	1	3.704	11.543	1	-0.268	0.98659	0.556	0.9848	-1.502	0.84246	1	0.82734	0	1.794	2.704	1	2	0	0	5	0.0340808	0	0	0	0.99354	1	3	3	1	0	0	1	84.6674	0	0	0	0.99269	-0.023	1	0	5	1.197	0.259	0.208	0	7492.2	58.37	2.26364
No0574	2	0	23.244	3	1.542	0.98659	1.542	0.88651	-2.889	0.24139	3	0.82734	0	1.574	2.834	1	4	10.259	0	6	0.165829	0	0	0	0.97197	1	4	4	1	0	1	0	97.4785	0	0	0	0.96969	0.383	1	0	5	1.917	0.243	0.212	0	10707.1	64.63	3.32387
No0575	3	0	37.541	5	2.448	0.98659	2.688	0.88651	-6.495	0.84246	2	0.93773	38.285	0	2.697	1	3	0	0	11	0.0820652	1	3.389	0	0.52666	1	4	4	1	1	2	0	172.009	-4.013	0	0	0.6885	-1.416	0	2	6	1.048	0.282	0.272	-4.636	16983	115.45	3.09604
No0576	1	0	11.208	2	2.091	0.37866	1.856	0.72615	-3.622	0.24139	2	0.82734	0	1.73	8.025	3	3	10.107	0	6	0.0571093	0	0	0	0.61499	3	3	5	3	0	0	0	157.904	0	0	0	0.53315	-0.29	1	1	7	1.915	0.321	0.287	0	12637.6	106.95	1.93197
No0577	0	8.717	0	0	2.485	0.59178	2.258	0.88651	-2.664	0.84246	0	0.93773	0	4.213	0	0	1	5.749	2.209	10	0.339049	0	0	0	0.96317	0	3	4	0	0	0	2	89.0732	0	0	0	0.63709	0	2	1	4	1.048	0.258	0.207	0	10010.4	66.49	4.37842
No0578	0	7.874	0	1	3.024	0.98659	3.825	0.52457	-4.08	0.24139	0	0.93773	0	3.802	0	1	2	5.31	0	11	0.0469652	0	4.198	1	0.46938	1	4	6	0	1	1	2	167.197	0	1	0	0.84757	0	2	2	5	2.549	0.4	0.335	0	12582.5	121.14	1.54407
No0579	0	0	0	1	3.575	0.59178	3.347	0.9848	-2.499	0.63972	1	0.47245	0	4.424	0	0	0	0	0	0	0.0279659	0	0	0	0.97528	0	0	3	0	0	0	0	97.4228	0	1	0	0.96969	1.078	2	2	2	0	0.25	0.233	0	8942.84	63.87	3.07972
No0580	2	0	23.655	3	0.087	0.79222	1.492	0.9848	-3.262	0.63972	2	0.82734	0	0	2.817	2	3	0	0	6	0.498307	0	0	1	0.96362	1	2	3	1	0	1	0	120.919	0	0	0	0.99269	-1.055	0	0	4	0.711	0.277	0.281	0	10362.3	66.4	4.13335
No0581	2	0	22.704	3	3.976	0.59178	3.976	0.88651	-5.784	0.24139	3	0.82734	0	5.238	0	0	4	10.914	0	6	0.570459	0	0	0	0.99994	0	4	4	0	0	1	0	82.3911	0	0	0	0.96969	0.985	3	0	4	3.2	0.145	0.148	0.05	13725.9	52.6	2.29447
No0582	1	0	12.507	1	1.86	0.98659	1.86	0.93048	-3.383	0.63972	1	0.47245	0	1.709	3.155	1	2	5.021	0	0	0.31191	0	0	0	0.93296	1	2	2	1	0	0	0	64.6086	0	0	0	0.84757	0.345	1	0	3	0	0.143	0.141	0.015	8649.6	38.33	3.47603
No0583	1	0	11.896	1	5.394	0.59178	5.166	0.93048	-7.4	0.63972	1	0.25672	37.478	0	0	0	2	5.16	2.3	16	0.179593	0	0	0	0.99946	0	2	2	0	0	0	0	92.3359	0	0	0	0.6885	-0.622	0	1	2	0.414	0.166	0.174	-4.415	13836.2	54.54	2.95641
No0584	4	0	43.103	3	-0.956	0.79222	1.988	0.19128	-3.849	0.08169	2	0.82734	0	1.659	0	2	6	0	0	6	0.0536867	0	0	2	0.13202	0	2	8	0	0	0	0	271.427	0	2	0	0.39983	-2.07	1	2	7	0.388	0.516	0.555	-0.9	13097.8	171.01	1.82607
No0585	1	3.861	11.723	2	4.033	0.79222	4.22	0.52457	-6.881	0.02659	2	0.25672	0	0	2.521	2	3	10.418	0	18	0.0784028	0	3.623	0	0.69921	2	5	6	1	1	1	1	146.587	0	0	5.841	0.6885	-0.731	0	0	7	2.469	0.255	0.235	0	18021.5	98.83	4.11737
No0586	1	0	11.519	2	3.596	0.98659	3.784	0.88651	-5.018	0.02659	2	0.82734	0	5.135	0	1	2	4.739	0	6	0.0436704	0	3.558	0	0.97179	1	3	4	0	1	1	0	111.243	0	0	5.692	0.96969	-0.531	3	0	4	1.035	0.215	0.24	-0.659	11838.7	64.67	1.5682
No0587	2	0	23.756	3	2.366	0.79222	2.366	0.52457	-4.181	0.63972	4	0.93773	0	3.123	5.935	2	4	10.293	0	12	0.0640688	0	0	0	0.89958	2	4	6	2	0	1	0	112.566	0	0	0	0.6885	-0.64	2	0	6	2.632	0.238	0.213	0	13624.1	76.66	2.2418
No0588	1	0	11.823	2	2.475	0.59178	2.475	0.88651	-3.152	0.08169	3	0.82734	0	0	0	0	2	0	0	5	0.0340808	0	0	0	0.63955	0	2	4	0	0	1	0	157.779	0	2	0	0.87038	0.704	0	2	3	0.228	0.452	0.395	0	9521.06	104.6	4.12921
No0589	2	0	23.406	3	2.293	0.98659	2.393	0.9848	-4.73	0.24139	0	0.93773	0	0	2.124	1	2	0	0	10	0.0404228	1	3.678	0	0.44743	1	3	3	1	1	1	0	192.859	-3.604	0	0	0.96969	0	0	3	4	1.416	0.466	0.407	0	13971.7	123.39	1.57978
No0590	0	17.098	0	0	2.391	0.59178	2.391	0.88651	-3.758	0.84246	0	0.25672	0	0	0	0	1	0	3.143	15	0.271472	0	0	0	0.97166	0	5	4	0	0	0	4	90.2927	0	0	0	0.39503	0	0	0	5	2.249	0.308	0.227	0	8791.8	64.7	1.5563
No0591	2	0	21.489	3	-0.509	0.79222	0.962	0.72615	-2.015	0.63972	2	0.82734	0	0	2.502	2	5	10.243	0	6	0.155947	0	0	1	0.83316	1	4	5	1	0	1	0	132.98	0	0	0	0.99269	-1.697	0	0	6	1.67	0.381	0.326	0	9139.62	84.86	1.51851
No0592	2	4.769	21.287	1	2.806	0.59178	2.806	0.9848	-3.73	0.24139	0	0.93773	0	0	0	0	2	0	0	11	0.0503047	0	0	0	0.99978	0	0	3	0	0	0	1	98.9828	0	0	0	0.99269	0	0	0	5	1.179	0.193	0.209	0	10884.1	53.99	1.78533
No0593	2	0	23.045	3	2.72	0.98659	2.058	0.9848	-4.974	0.63972	1	0.82734	37.261	0	0	1	2	0	0	6	0.0436704	1	0	0	0.68075	1	2	3	0	0	0	0	197.448	-3.63	0	5.103	0.84757	-0.207	0	2	3	-0.828	0.363	0.445	-4.498	10893.8	100.63	1.75587
No0594	0	4.342	0	1	4.695	0.98659	5.07	0.72615	-5.385	0.84246	1	0.93773	0	0	3.114	1	0	0	0	12	0.165829	0	4.352	0	0.80605	1	2	5	1	1	1	1	112.268	0	2	0	0.96969	1.037	0	2	3	3.01	0.296	0.219	0	14812.7	87.88	2.3075
No0595	3	0	37.584	3	3.607	0.98659	3.601	0.72615	-4.65	0.63972	1	0.93773	0	1.75	2.547	1	4	5.186	0	12	0.0747707	1	0	0	0.83987	1	4	5	1	0	0	0	126.034	-3.722	0	0	0.53315	-0.446	1	1	6	1.674	0.218	0.202	0	15956.4	84.09	2.70372
No0596	2	19.698	21.314	1	2.442	0.98659	2.444	0.10671	-4.88	0.08169	0	0.03452	0	0	0	1	6	5.487	0	21	0.0857571	0	0	1	0.09453	1	7	9	0	0	0	5	264.327	0	1	0	0.29329	0	0	1	12	1.29	0.445	0.418	0	16481.6	183.34	1.52504
No0597	0	3.997	0	0	1.677	0.98659	1.676	0.93048	-2.841	0.63972	0	0.82734	0	3.283	0	1	1	0	0	6	0.0250041	0	0	1	0.86885	0	1	2	0	0	0	1	66.3785	0	0	0	0.87038	0	2	0	2	0.68	0.17	0.192	-0.947	5600.38	33.12	2.93222
No0598	1	0	12.406	2	3.197	0.98659	3.197	0.93048	-5.363	0.84246	3	0.93773	0	1.997	2.99	1	1	0	0	12	0.172634	0	0	0	0.99999	1	1	2	1	0	1	0	99.0143	0	0	0	0.87038	0.705	1	0	3	1.962	0.174	0.202	-0.511	11976.7	52.89	2.2878
No0599	2	0	24.867	2	3.372	0.59178	3.992	0.93048	-3.705	0.63972	2	0.82734	0	2.151	0	0	2	0	0	6	0.393539	0	0	0	0.92305	0	2	2	0	0	0	0	65.4549	0	0	0	0.63709	-0.076	1	0	3	1.245	0.142	0.147	0	11194.5	37.38	4.0805
No0600	1	0	11.068	1	3.069	0.98659	3.069	0.23327	-4.925	0.84246	1	0.93773	0	1.536	2.839	1	1	0	0	12	0.226772	0	0	0	0.80321	1	1	1	1	0	0	0	58.5778	0	0	0	0.63709	-0.023	1	0	2	6.247	0.12	0.133	0	10705.9	29.1	3.59428
No0601	3	4.529	35.582	3	1.558	0.98659	1.604	0.72615	-4.534	0.84246	1	0.93773	0	1.802	2.83	1	4	5.517	0	11	0.298652	1	0	0	0.46114	1	5	5	1	0	0	1	187.949	-3.016	0	0	0.99269	-0.243	1	2	6	5.035	0.35	0.332	0	15418.5	121.98	2.64982
No0602	1	0	12.412	1	3.013	0.98659	3.013	0.9848	-4.585	0.84246	1	0.93773	0	3.139	3.095	1	3	10.432	0	12	0.172634	0	0	0	0.99187	1	3	3	1	0	0	0	70.6393	0	0	0	0.96969	-0.085	2	0	4	4.394	0.154	0.138	0	12422	47.56	2.8879
No0603	2	16.571	21.268	1	2.655	0.59178	3.11	0.33223	-4.491	0.08169	0	0.25672	0	0	0	0	2	0	0	17	0.0536867	0	0	0	0.22822	0	4	7	0	0	0	4	217.906	0	1	0	0.96969	0	0	2	7	2.644	0.5	0.451	0	13614	150.92	1.44716
No0604	2	0	21.603	2	-0.731	0.79222	0.736	0.88651	-2.553	0.84246	2	0.82734	0	1.548	0	2	4	5.003	0	6	0.155947	0	0	1	0.78989	1	3	4	0	0	0	0	164.394	0	0	5.105	0.6885	-1.459	1	0	5	1.452	0.35	0.383	0	9134.2	89.62	1.56229
No0605	3	0	35.609	3	2.269	0.79222	2.269	0.72615	-4.739	0.84246	1	0.93773	0	1.369	2.607	2	5	5.465	0	12	0.186695	1	0	1	0.67611	2	4	5	1	0	0	0	166.411	-3.523	0	0	0.39983	-0.258	1	1	6	1.934	0.262	0.274	0	16473.8	101.08	1.6721
No0606	2	0	23.032	2	1.141	0.79222	2.697	0.88651	-4.839	0.84246	2	0.82734	13.892	3.558	2.996	2	3	0	0	6	0.0711702	0	0	1	0.9461	1	2	4	1	0	0	0	116.044	0	0	0	0.53315	-1.019	2	0	5	0.64	0.17	0.193	-0.572	14230.6	69.64	2.32222
No0607	2	6.773	24.804	3	2.203	0.98659	3.375	0.52457	-4.902	0.08169	4	0.25672	38.174	1.424	0	1	4	5.118	-0.095	15	0.261505	0	0	1	0.46075	1	5	6	0	0	1	2	186.325	0	0	0	0.96969	-2.017	1	1	7	-0.586	0.337	0.344	-4.697	14825.6	122.02	2.12057
No0608	2	4.191	24.7	2	5.168	0.59178	5.355	0.88651	-6.275	0.63972	0	0.25672	0	0	0	0	3	5.092	0	17	0.0605705	1	0	0	0.75868	0	2	4	0	0	0	1	146.023	-3.961	0	0	0.96969	0	0	2	4	2.164	0.281	0.267	0	17572.5	92.88	3.54233
No0609	2	0	24.614	2	4.921	0.79222	5.095	0.88651	-6.83	0.84246	2	0.93773	0	0	4.849	2	2	0	0	12	0.0820652	0	0	0	0.83	2	2	4	2	0	0	0	136.066	0	0	0	0.99269	-1.05	0	0	6	2.394	0.203	0.212	0	17970.9	85.22	4.17795
No0610	2	0	23.316	3	2.406	0.98659	2.87	0.9848	-4.263	0.24139	0	0.82734	0	5.77	2.138	1	2	0	0	5	0.0372253	1	3.7	0	0.73633	1	3	3	1	1	1	0	150.044	-3.576	0	0	0.96969	0	3	2	4	0.586	0.338	0.331	-0.172	11798.1	95.15	3.71979
No0611	1	3.989	12.797	1	4.265	0.98659	4.265	0.88651	-6.304	0.84246	1	0.25672	0	1.663	2.86	1	4	10.636	0	17	0.190295	0	0	0	0.92125	1	5	4	1	0	0	1	101.604	0	0	0	0.96969	-0.336	1	0	6	4.453	0.199	0.172	0	16957.4	73.59	4.48222
No0612	5	4.31	61.2	5	2.734	0.59178	3.258	0.52457	-5.015	0.24139	5	0.25672	0	2.795	0	0	6	0	0	17	0.280101	0	0	0	0.36162	0	5	6	0	0	1	1	186.489	0	0	0	0.99269	-1.749	2	0	11	0.563	0.31	0.309	0	17800	132.77	1.51851
No0613	1	4.769	11.831	1	4.885	0.59178	4.981	0.9848	-6.992	0.24139	1	0.93773	0	12.19	0	0	1	0	0	10	0.0503047	0	0	0	0.56508	0	2	3	0	0	0	1	171.902	0	1	0	0.96969	0.14	6	3	2	6.31	0.308	0.331	0.061	14531.4	111.73	3.81981
No0614	2	0	21.699	2	0.91	0.59178	0.91	0.93048	-1.969	0.63972	2	0.82734	0	1.467	0	0	3	0	0	5	0.0250041	0	0	0	0.99098	0	3	2	0	0	0	0	87.0685	0	0	0	0.96969	-0.093	1	0	3	0.329	0.256	0.251	0	6501.7	47.28	1.68574
No0615	2	0	22.074	2	-0.199	0.98659	1.079	0.9848	-1.909	0.84246	2	0.82734	0	0	0	1	3	0	0	6	0.259015	0	0	1	0.99957	0	2	3	0	0	0	0	105.831	0	0	0	0.63709	-0.985	0	0	3	1.217	0.325	0.322	0	7188.84	54.37	1.57978
No0616	4	0	46.423	3	2.973	0.79222	2.973	0.72615	-5.565	0.08169	2	0.25672	0	1.24	2.603	2	5	4.799	1.858	16	0.30582	0	0	0	0.51074	2	3	5	1	0	0	0	185.749	0	0	0	0.53315	-1.187	1	0	8	0.742	0.319	0.329	0	14819.5	117.01	3.73719
No0617	2	4.132	22.628	2	1.292	0.98659	1.291	0.88651	-3.151	0.84246	2	0.82734	0	4.516	2.588	1	3	5.017	0	6	0.0436704	0	0	0	0.95379	1	4	4	1	0	0	1	105.673	0	0	0	0.6885	-0.784	3	0	5	0.892	0.236	0.232	-1.089	9508.24	68.28	1.80277
No0618	0	0	0	1	3.376	0.59178	3.376	0.9848	-3.847	0.63972	2	0.82734	0	3.984	0	0	0	0	0	6	0.030993	0	0	0	0.91579	0	0	3	0	0	1	0	114.201	0	2	0	0.99269	1.837	2	2	1	0.994	0.3	0.278	0	9690.78	74.39	4.54882
No0619	1	0	12.208	1	3.189	0.37866	3.892	0.88651	-5.365	0.84246	1	0.93773	13.795	1.427	5.753	3	3	5.126	0	12	0.29162	0	0	1	0.94046	3	2	4	2	0	0	0	115.197	0	0	0	0.87038	-0.517	1	0	5	1.539	0.217	0.216	0	11239	70.59	1.79588
No0620	1	8.8	12.859	1	5.592	0.59178	5.365	0.9848	-8.261	0.63972	1	0.03452	14.356	5.378	0	0	3	5.524	0	21	0.0857571	0	0	0	0.82752	0	4	3	0	0	0	2	137.526	0	0	0	0.6885	-0.678	3	1	5	2.973	0.198	0.209	0	18724.6	85.5	2.17464
No0621	3	0	38.553	5	5.004	0.59178	5.004	0.33223	-5.983	0.08169	5	0.93773	0	8.187	0	0	5	10.936	0	12	0.283902	0	0	0	0.90339	0	5	7	0	0	2	0	99.4806	0	0	0	0.39983	-2.688	4	0	7	3.847	0.159	0.142	0	18871.4	76.14	1.41497
No0622	2	0	20.889	2	-0.442	0.98659	-0.802	0.72615	-0.163	0.63972	2	0.47245	0	2.559	2.537	1	4	8.624	0	0	0.0250041	0	0	0	0.97197	1	4	5	1	0	0	0	97.4785	0	0	0	0.6885	-0.817	2	0	5	0	0.278	0.272	0	5251.48	64.63	3.45286
No0623	3	4.82	36.692	3	3.227	0.79222	3.228	0.9848	-6.296	0.63972	1	0.25672	0	5.654	4.33	2	3	0	0	17	0.0747707	1	0	0	0.79969	2	3	3	2	0	0	1	154.191	-3.834	0	0	0.84757	-0.558	3	1	6	3.707	0.231	0.252	0	16674.2	88.57	2.02119
No0624	0	7.368	0	0	1.042	0.59178	1.042	0.9848	-2.929	0.84246	0	0.93773	0	0	0	0	1	0	0	11	0.030993	0	0	0	0.97998	0	3	3	0	0	0	2	102.278	0	0	0	0.87038	0	0	0	4	2.341	0.318	0.28	0	6737.36	62.71	2.70114
No0625	1	0	10.258	2	1.328	0.37866	2.445	0.9848	-4.673	0.63972	2	0.82734	12.854	0	5.459	3	2	0	0	6	0.0404228	0	0	1	0.75311	2	1	3	2	0	0	0	171.131	0	0	0	0.6885	-0.654	0	1	4	0.009	0.355	0.382	0	11069.8	93.45	2.04139
No0626	2	0	21.934	2	2.355	0.98659	2.35	0.93048	-3.402	0.84246	0	0.82734	0	1.673	0	1	2	0	0	6	0.0279659	1	0	0	0.95235	1	2	2	0	0	0	0	135.483	-3.764	0	4.921	0.63709	0	1	1	3	0.974	0.321	0.361	0	10372.7	68.54	2.25768
No0627	1	0	11.75	1	3.463	0.79222	3.463	0.93048	-5.203	0.63972	1	0.82734	0	0	5.553	2	1	0	0	6	0.159195	0	0	0	0.96352	2	1	2	2	0	0	0	102.222	0	1	0	0.87038	-0.276	0	1	3	1.307	0.233	0.211	0	13929.6	66.42	3.94616
No0628	1	4.099	12.283	1	2.099	0.98659	1.83	0.93048	-4.034	0.84246	1	0.93773	0	3.927	2.946	1	1	0	0	11	0.0503047	0	0	0	0.92206	1	2	2	1	0	0	1	110.743	0	0	0	0.84757	-0.045	2	1	4	2.204	0.23	0.216	0	12342.6	73.47	1.40654
No0629	0	0	0	0	0.582	0.59178	0.594	0.19128	-2.942	0.84246	0	0.47245	0	0	0	0	0	0	0	0	0.201282	0	0	0	0.60286	0	0	8	0	0	0	0	158.898	0	0	0	0.39983	0	0	0	8	0	0.208	0.217	0	10690.3	108.11	1.84198
No0630	1	0	12.151	1	1.443	0.98659	1.443	0.93048	-1.987	0.84246	1	0.82734	0	0	0	1	2	0	0	6	0.570098	0	0	1	0.95307	1	1	2	0	0	0	0	74.1172	0	0	0	0.87038	0.231	0	0	3	1.139	0.176	0.18	0	9080.26	40.54	1.57978
No0631	1	8.028	11.397	1	1.2	0.98659	1.667	0.9848	-2.199	0.84246	1	0.82734	0	0	2.812	1	1	0	0	5	0.030993	0	0	0	0.84819	1	3	3	1	0	0	2	129.844	0	0	0	0.99269	0.114	0	1	4	1.75	0.44	0.348	0	7950.68	83.12	3.56714
No0632	1	8.233	12.394	1	5.524	0.59178	5.711	0.88651	-7.182	0.63972	1	0.25672	0	3.822	0	0	1	0	0	16	0.0640688	0	0	0	0.55999	0	2	4	0	0	0	2	183.75	0	1	0	0.99269	-0.475	2	2	4	4.881	0.307	0.326	0	16017.4	112.22	4.42068
No0633	1	6.52	11.743	2	3.974	0.79222	4.422	0.52457	-7.694	0.00855	2	0.25672	78.542	0	2.248	2	2	4.476	-0.885	16	0.205002	0	3.214	0	0.61551	2	5	6	1	1	1	2	157.979	0	0	5.557	0.6885	-1.873	0	0	8	-3.395	0.263	0.265	-10.352	15040.2	106.9	1.53782
No0634	1	16.543	11.64	1	4.416	0.98659	4.416	0.33223	-5.603	0.24139	1	0.25672	0	3.058	0	1	2	4.681	0	17	0.0676025	0	0	0	0.49116	1	6	7	0	0	0	4	156.301	0	1	0	0.84757	-0.529	2	1	7	3.846	0.32	0.276	0	16657.3	118.95	3.40483
No0635	1	0	12.886	1	6.166	0.98659	6.353	0.9848	-8.483	0.63972	1	0.25672	13.332	1.846	2.712	1	1	0	0	17	0.0747707	0	0	0	0.62043	1	1	3	1	0	0	0	170.386	0	1	0	0.96969	-0.399	1	2	3	3.115	0.264	0.278	0	18708.8	106.43	1.51851
No0636	0	3.795	0	0	3.165	0.79222	3.189	0.93048	-2.309	0.63972	0	0.93773	36.796	0	0	2	0	0	0.812	10	0.146518	0	0	0	0.95814	1	1	2	0	0	0	1	120.155	0	0	0	0.63709	0	0	1	2	-0.399	0.338	0.346	-4.33	7740.4	67.47	2.63599
No0637	0	7.042	0	0	2.517	0.98659	2.517	0.9848	-3.705	0.84246	0	0.93773	37.034	0	2.643	1	1	0	0	11	0.0404228	0	0	0	0.99887	1	3	3	1	0	0	2	76.9287	0	0	0	0.96969	0	0	0	4	-0.476	0.217	0.189	-4.469	7946.94	50.95	3.26019
No0638	3	0	36.989	3	2.631	0.59178	2.631	0.88651	-4.102	0.63972	1	0.93773	0	4.768	0	0	5	4.524	0	11	0.0605705	1	0	0	0.83017	0	5	4	0	0	0	0	127.686	-3.861	0	0	0.53315	-0.717	3	1	6	0.446	0.245	0.237	0	13641	85.2	2.08814
No0639	3	7.249	33.641	3	0.423	0.59178	-0.303	0.72615	-1.318	0.63972	1	0.82734	0	2.403	0	0	4	4.241	0	5	0.030993	1	0	0	0.81733	0	5	5	0	0	0	2	144.273	-3.793	0	0	0.96969	-0.839	2	1	6	-0.387	0.381	0.371	0	8079.3	86.64	1.4843
No0640	4	0	44.87	3	2.194	0.79222	2.194	0.88651	-5.584	0.24139	2	0.25672	0	0	4.374	2	5	0	1.874	16	0.179593	0	0	0	0.50922	2	3	4	2	0	0	0	190.224	0	0	0	0.96969	-1.313	0	0	8	-0.472	0.382	0.378	0	13279.7	117.16	1.53782
No0641	1	0	11.024	1	2.338	0.98659	2.338	0.93048	-3.63	0.84246	1	0.82734	0	0	2.486	1	1	0	0	6	0.030993	0	0	0	0.99999	1	1	2	1	0	0	0	99.0143	0	0	0	0.87038	-0.392	0	0	3	1.299	0.241	0.256	0	8850.28	52.89	2.36642
No0642	2	0	22.04	2	0.246	0.98659	1.786	0.9848	-3.446	0.24139	0	0.25672	0	0	0	1	3	0	3.497	15	0.226772	1	0	1	0.25901	1	0	3	0	0	0	0	139.774	-4.18	0	0	0.63709	0	0	1	4	-0.178	0.514	0.338	0	10914.9	146.12	1.57403
No0643	0	0	0	2	3.785	0.59178	3.786	0.72615	-4.234	0.84246	2	0.82734	0	10.164	0	0	1	5.145	0	6	0.0503047	0	9.272	0	0.98086	0	3	5	0	2	2	0	64.7449	0	1	0	0.99269	2.112	5	1	4	1.751	0.185	0.127	0.104	12005.6	62.48	4.38686
No0644	3	0	33.9	2	4.251	0.59178	4.132	0.9848	-5.526	0.08169	1	0.93773	0	0	0	0	3	0	0	12	0.169211	0	0	0	0.97928	0	1	3	0	0	0	0	116.471	0	0	0	0.6885	-0.1	0	0	4	1.882	0.208	0.237	0	12931.9	62.89	3.88612
No0645	1	0	11.735	1	2.475	0.98659	2.475	0.72615	-3.117	0.84246	1	0.82734	0	9.912	2.622	1	5	20.796	0	6	0.0503047	0	0	0	0.96549	1	5	5	1	0	0	0	82.7007	0	0	0	0.6885	-0.55	6	0	6	1.87	0.197	0.167	-0.565	10396.2	66.02	2.56761
No0646	2	0	19.964	2	2.99	0.37866	0.973	0.88651	-2.687	0.02659	1	0.82734	0	0	4.192	3	2	0	0	6	0.0372253	0	0	0	0.50567	2	0	4	2	0	0	0	209.144	0	0	0	0.84757	-0.381	0	0	7	1.371	0.5	0.523	0	7393.32	117.51	1.92686
No0647	0	12.05	0	0	2.14	0.59178	1.913	0.9848	-2.226	0.84246	0	0.25672	0	0	0	0	0	0	0.635	15	0.146518	0	0	0	0.93604	0	3	3	0	0	0	3	105.34	0	0	0	0.63709	0	0	1	4	2.093	0.37	0.292	0	8960.68	71.31	2.19728
No0648	0	0	0	0	2.277	0.98659	2.277	0.93048	-3.804	0.63972	0	0.82734	0	3.257	0	1	1	0	0	6	0.030993	0	0	1	0.97678	0	0	2	0	0	0	0	92.5894	0	0	0	0.87038	0	2	0	2	1.407	0.198	0.248	-0.979	5837.68	44.02	1.69897
No0649	4	0	46.752	3	4.309	0.98659	4.496	0.72615	-6.573	0.08169	2	0.25672	0	1.698	2.678	1	5	5.082	0	17	0.0784028	0	0	0	0.39083	1	3	5	1	0	0	0	207.243	0	0	0	0.53315	-1.092	1	1	7	2.193	0.333	0.345	0	16899.1	129.45	2.92967
No0650	0	8.689	0	2	5.1	0.79222	4.783	0.9848	-8.64	0.08169	1	0.93773	0	6.053	5.886	2	0	0	0	11	0.0640688	0	4.121	0	0.82012	2	2	3	2	1	1	2	146.432	0	0	0	0.53315	0.443	3	1	5	3.015	0.216	0.239	-0.131	14863.4	86.33	2.15987
No0651	1	4.448	11.067	2	2.793	0.98659	2.98	0.88651	-5.364	0.00855	2	0.93773	0	0	0	1	2	4.483	0	11	0.0503047	0	3.476	0	0.94627	1	3	4	0	1	1	1	125.469	0	0	5.715	0.84757	-0.876	0	0	5	1.21	0.238	0.252	0	13273.8	69.61	4.05886
No0652	2	8.794	25.596	2	3.777	0.59178	3.55	0.72615	-4.757	0.84246	0	0.25672	0	2.033	0	0	2	0	2.023	16	0.186695	1	0	0	0.65611	0	4	5	0	0	0	2	144.468	-3.505	0	0	0.99269	0	1	2	6	2.815	0.269	0.245	0	17379.4	103.01	4.21172
No0653	2	0	24.556	3	5.978	0.59178	5.978	0.88651	-6.708	0.24139	4	0.25672	14.131	1.747	0	0	5	10.644	0	17	0.19759	0	0	0	0.96684	0	5	4	0	0	1	0	99.1299	0	0	0	0.84757	-0.327	1	0	5	1.13	0.173	0.166	0	17199.7	65.74	1.46982
No0654	1	0	11.013	2	2.032	0.37866	1.616	0.88651	-4.782	0.08169	2	0.82734	0	1.983	7.751	3	1	0	0	6	0.0436704	0	0	0	0.34829	3	1	4	3	0	0	0	219.71	0	1	0	0.6885	-0.168	1	2	5	1.935	0.463	0.46	0	11217.1	134.34	1.716
No0655	2	3.895	24.417	3	4.293	0.59178	4.293	0.88651	-5.802	0.63972	4	0.93773	0	3.342	0	0	4	5.307	0	11	0.0640688	0	0	0	0.94749	0	5	4	0	0	1	1	107.325	0	0	0	0.96969	-0.062	2	0	5	1.596	0.204	0.201	0	15118.4	69.4	3.01745
No0656	2	4.231	25.528	2	3.71	0.59178	3.71	0.72615	-4.796	0.84246	2	0.93773	0	5.509	0	0	4	11.271	0	12	0.0857571	0	0	0	0.93188	0	5	5	0	0	0	1	86.8671	0	0	0	0.84757	-0.539	3	0	7	1.744	0.157	0.132	-0.554	17059.7	71.97	1.59106
No0657	1	4.213	11.634	3	0.18	0.59178	1.265	0.52457	-2.749	0.08169	3	0.82734	0	5.565	0	0	2	5.166	0	6	0.0436704	0	4.199	0	0.8732	0	4	6	0	1	2	1	96.6192	0	1	0	0.99269	0.172	3	1	5	1.523	0.283	0.214	0	10919.9	80.09	3.17681
No0658	2	4.317	23.863	4	3.596	0.59178	3.596	0.88651	-5.886	0.24139	4	0.25672	0	1.387	0	0	3	5.247	1.307	16	0.183127	0	4.279	0	0.98721	0	4	4	0	1	2	1	99.7766	0	0	0	0.87038	-0.436	1	0	5	1.36	0.189	0.186	0	14566.6	60.66	3.71613
No0659	2	3.917	24.891	2	2.864	0.59178	3.468	0.72615	-3.543	0.63972	2	0.93773	37.945	0	0	0	2	0	0	12	0.193927	0	0	0	0.9968	0	3	5	0	0	0	1	69.9308	0	0	0	0.96969	-0.598	0	0	6	0.536	0.151	0.124	-4.407	13823.9	56.75	2.63998
No0660	0	8.212	0	0	3.73	0.98659	3.73	0.93048	-3.202	0.63972	0	0.93773	0	0	0	1	0	0	0	11	0.030993	0	0	0	0.99701	0	1	2	0	0	0	2	113.06	0	0	0	0.63709	0	0	1	2	1.705	0.252	0.283	0	11358.9	56.62	1.37107
No0661	1	0	11.709	2	2.915	0.79222	3.196	0.52457	-5.247	0.02659	2	0.93773	37.987	0	2.132	2	4	15.606	0	12	0.30582	0	3.443	0	0.73613	2	5	6	1	1	1	0	138.392	0	0	5.719	0.84757	-1.266	0	0	7	-0.005	0.273	0.246	-4.529	13399.7	95.17	3.50413
No0662	2	11.599	24.006	2	-0.072	0.98659	1.299	0.33223	-3.683	0.84246	2	0.93773	0	0	0	1	3	0	0	12	0.0711702	0	0	1	0.69215	0	5	7	0	0	0	3	138.759	0	0	0	0.99269	-1.739	0	0	8	1.064	0.261	0.242	0	15538.1	99.52	3.72341
No0663	2	0	21.578	2	-0.9	0.79222	0.574	0.9848	-2.346	0.84246	2	0.82734	0	1.29	2.357	2	3	0	0	6	0.146518	0	0	1	0.96362	1	2	3	1	0	0	0	120.919	0	0	0	0.99269	-1.424	1	0	4	0.565	0.323	0.326	0	7762.88	66.4	1.80956
No0664	1	0	11.856	1	5.001	0.98659	5.001	0.93048	-6.53	0.63972	1	0.93773	0	0	2.73	1	1	0	0	12	0.0503047	0	0	0	0.99956	1	1	2	1	0	0	0	87.1346	0	1	0	0.96969	-0.145	0	1	2	2.917	0.175	0.169	0	15980	54.4	2.52048
No0665	0	13.498	0	0	4.908	0.79222	4.912	0.72615	-4.64	0.84246	0	0.25672	0	3.976	6.69	2	0	0	0.579	16	0.179593	0	0	0	0.95986	2	3	5	2	0	0	3	92.7004	0	0	0	0.84757	0	2	0	6	4.99	0.201	0.171	0	13913.8	67.14	4.23634
No0666	2	7.534	24.582	2	1.374	0.79222	2.841	0.19128	-4.253	0.84246	2	0.93773	38.736	0	2.776	2	4	5.314	0	12	0.1008	0	0	1	0.60516	1	5	8	1	0	0	2	145.651	0	0	0	0.6885	-1.355	0	0	9	0.021	0.233	0.213	-4.554	16258.8	107.89	2.23679
No0667	1	11.538	12.227	1	4.628	0.98659	4.628	0.52457	-6.669	0.24139	1	0.25672	38.456	0	2.759	1	1	0	0	18	0.0784028	0	0	0	0.49699	1	4	6	1	0	0	3	158.368	0	2	0	0.53315	-0.256	0	2	5	0.661	0.298	0.26	-4.547	16855.7	118.37	3.9433
No0668	1	0	12.992	1	5.078	0.59178	5.079	0.9848	-6.029	0.63972	1	0.25672	0	0	0	0	1	0	0	18	0.247171	0	0	0	0.93851	0	1	3	0	0	0	0	95.7291	0	2	0	0.99269	0.101	0	2	2	5.293	0.215	0.174	0	16932.1	70.91	2.02531
No0669	3	0	36.053	4	3.749	0.59178	3.749	0.88651	-4.613	0.63972	3	0.82734	0	3.326	0	0	4	4.959	0	6	0.0503047	1	0	0	0.95085	0	2	4	0	0	1	0	115.822	-4.149	0	0	0.99269	0.21	2	1	4	0.688	0.229	0.238	0	13991.8	68.81	4.24949
No0670	3	4.011	36.142	3	2.315	0.59178	2.314	0.72615	-2.889	0.63972	1	0.93773	12.85	0	0	0	4	4.986	0	12	0.172634	1	0	0	0.83246	0	5	5	0	0	0	1	125.172	-3.635	0	0	0.96969	-0.664	0	1	6	0.08	0.291	0.257	0	12713.4	84.94	3.3484
No0671	1	0	12.259	4	5.692	0.59178	5.465	0.23327	-6.874	0.24139	3	0.82734	0	8.702	0	0	1	0	0	5	0.169211	0	0	0	0.98327	0	1	1	0	0	3	0	86.3052	0	0	0	0.96969	2.341	4	1	1	1.116	0.13	0.163	0.233	13323.5	45.31	2.28443
No0672	1	0	10.592	2	0.754	0.79222	2.225	0.9848	-2.168	0.63972	1	0.82734	0	0	0	2	3	0	0	6	0.0279659	0	0	2	0.99536	1	1	3	0	0	0	0	114.494	0	0	0	0.99269	-1.122	0	0	3	0.337	0.304	0.323	0	7534.9	57.53	3.53282
No0673	4	3.809	44.829	3	2.956	0.79222	2.844	0.52457	-4.997	0.24139	2	0.93773	13.063	1.423	4.319	2	4	0	0	12	0.0676025	0	0	0	0.47928	2	3	6	2	0	0	1	182.836	0	0	0	0.96969	-1.669	1	0	9	-0.938	0.343	0.343	0	13929.2	120.14	2.65079
No0674	1	6.309	11.868	2	3.805	0.98659	3.994	0.72615	-6.825	0.02659	2	0.93773	38.507	7.143	0	1	2	4.521	0	11	0.0711702	0	3.407	0	0.85343	1	4	5	0	1	1	2	139.695	0	0	5.723	0.6885	-1.504	4	0	6	-0.777	0.21	0.248	-4.904	12741.8	82.5	2.82769
No0675	4	0	45.369	3	3.304	0.59178	3.434	0.10671	-5.346	0.00855	1	0.82734	38.978	1.702	0	0	4	0	0	6	0.0784028	0	3.645	0	0.18067	0	1	9	0	1	1	0	231.047	0	1	0	0.6885	0.415	1	1	10	-3.888	0.386	0.407	-4.965	12723.4	159.57	4.35354
No0676	1	0	12.337	1	2.982	0.59178	2.982	0.93048	-3.61	0.84246	1	0.93773	0	0	0	0	2	5.64	0	12	0.271472	0	0	0	0.74989	0	2	2	0	0	0	0	49.5212	0	0	0	0.63709	0.151	0	0	2	2.406	0.12	0.121	0	10104.2	26.3	3.98686
No0677	1	0	10.981	1	3.185	0.59178	3.185	0.23327	-3.917	0.63972	1	0.93773	26.033	1.35	0	0	2	0	0	11	0.0372253	0	0	0	0.82268	0	2	1	0	0	0	0	60.2293	0	0	0	0.87038	-0.242	1	0	2	-0.876	0.138	0.155	0	8518.94	30.21	4.26824
No0678	1	0	12.302	2	3.153	0.59178	2.789	0.72615	-5.076	0.08169	2	0.93773	0	4.523	0	0	4	15.783	0	11	0.0605705	0	0	0	0.71991	0	4	5	0	0	1	0	144.834	0	0	0	0.6885	-0.278	3	1	5	2.473	0.274	0.268	0	13062.4	96.79	1.43933
No0679	1	7.495	12.012	1	1.534	0.98659	1.489	0.72615	-3.048	0.84246	1	0.93773	13.575	1.711	2.723	1	3	10.509	0	11	0.169211	0	0	0	0.67094	1	5	5	1	0	0	2	141.905	0	0	0	0.99269	-0.285	1	1	6	2.426	0.344	0.288	0	11701.5	101.58	2.70458
No0680	2	0	23.694	3	4.186	0.59178	4.185	0.88651	-5.361	0.63972	3	0.82734	0	4.091	0	0	2	0	0	6	0.0503047	0	0	0	0.83421	0	2	4	0	0	1	0	127.443	0	2	0	0.96969	1.104	2	2	2	1.264	0.259	0.255	-0.086	14586.6	84.74	2.18752
No0681	1	8.429	11.874	2	4.407	0.79222	4.595	0.33223	-7.134	0.02659	2	0.25672	0	0	2.487	2	2	4.798	0	18	0.0784028	0	3.641	0	0.40594	2	5	7	1	1	1	2	183.339	0	1	5.926	0.6885	-0.911	0	1	7	3.249	0.319	0.289	0	19054	127.79	1.75967
No0682	3	0	36.155	3	1.911	0.79222	1.903	0.72615	-4.569	0.84246	1	0.93773	13.759	1.314	4.888	2	5	10.467	0	12	0.190295	1	0	0	0.66545	2	5	5	2	0	0	0	152.027	-3.922	0	0	0.84757	-0.329	1	1	7	1.059	0.27	0.253	0	16317.3	102.11	2.78247
No0683	3	7.066	36.676	3	3.652	0.59178	3.652	0.72615	-4.427	0.63972	1	0.93773	26.733	3.404	0	0	4	4.835	0	11	0.0640688	1	0	0	0.81733	0	5	5	0	0	0	2	144.273	-4.649	0	0	0.53315	-0.769	2	1	6	-3.046	0.25	0.26	0	13117	86.64	2.49136
No0684	2	0	24.227	3	1.957	0.79222	1.958	0.9848	-3.9	0.24139	3	0.93773	0	0	5.67	2	2	0	0	12	0.165829	0	0	0	0.99393	2	2	3	2	0	1	0	100.504	0	0	0	0.87038	-0.558	0	0	4	1.881	0.23	0.219	0	11908	58.2	4.42198
No0685	2	8.946	21.065	1	2.666	0.59178	2.666	0.88651	-3.705	0.24139	0	0.93773	0	0	0	0	2	0	0	11	0.155947	0	0	0	0.79625	0	1	4	0	0	0	2	146.64	0	1	0	0.87038	0	0	1	5	2.48	0.375	0.354	0	10288.3	88.94	4.38294
No0686	0	13.126	0	0	4.648	0.98659	4.743	0.72615	-5.959	0.08169	0	0.25672	0	6.253	0	1	0	0	0	16	0.0536867	0	0	0	0.18226	0	3	5	0	0	0	3	241.472	0	1	0	0.99269	0	3	4	3	8.447	0.45	0.449	0	16463.3	159.25	1.72835
No0687	1	8.654	12.226	1	1.195	0.98659	1.195	0.88651	-2.792	0.84246	1	0.93773	0	3.423	2.853	1	3	10.374	0	11	0.0605705	0	0	0	0.95191	1	4	4	1	0	0	2	94.2157	0	0	0	0.99269	-0.16	2	0	7	2.63	0.205	0.173	0	12153	68.62	2.65801
No0688	2	0	24.308	2	1.628	0.59178	2.093	0.9848	-3.016	0.84246	0	0.82734	0	0	0	0	3	5.121	0	5	0.0372253	1	0	0	0.84725	0	3	3	0	0	0	0	126.922	-3.407	0	0	0.87038	0	0	2	4	1.337	0.315	0.279	0	10898.3	83.23	2.83759
No0689	1	0	10.766	1	0.691	0.37866	0.589	0.9848	-1.704	0.08169	1	0.82734	0	0	2.058	3	2	0	0	6	0.0279659	0	0	1	0.90907	3	1	3	1	0	0	0	146.611	0	0	4.92	0.99269	-0.187	0	0	4	1.23	0.391	0.397	0	7228.76	75.35	3.40492
No0690	1	8.695	12.904	1	4.53	0.98659	4.53	0.88651	-6.723	0.84246	1	0.03452	0	3.349	2.893	1	3	11.075	0	23	0.0857571	0	0	0	0.96854	1	4	4	1	0	0	2	99.0906	0	0	0	0.6885	-0.316	2	0	6	3.968	0.161	0.152	0	17572.9	65.38	1.8451
No0691	3	0	35.212	3	0.44	0.79222	0.44	0.9848	-1.957	0.84246	1	0.82734	0	1.898	5.157	2	3	0	0	6	0.0469652	1	0	0	0.81517	2	3	3	2	0	0	0	135.091	-3.495	0	0	0.84757	-0.144	1	1	6	1.247	0.306	0.282	0	11135.7	86.88	1.88366
No0692	1	0	12.656	1	4.199	0.98659	4.199	0.9848	-5.54	0.84246	1	0.93773	0	5.038	2.91	1	3	10.49	0	12	0.176095	0	0	0	0.99187	1	3	3	1	0	0	0	70.6393	0	0	0	0.6885	-0.096	3	0	4	2.917	0.136	0.127	0	14054.4	47.56	2.60638
No0693	3	4.035	36.578	3	3.421	0.98659	3.194	0.88651	-6.047	0.63972	1	0.25672	0	2.455	2.5	1	4	4.572	1.915	15	0.183127	1	0	0	0.54136	1	4	4	1	0	0	1	187.949	-3.901	0	0	0.6885	-0.707	2	2	6	1.052	0.305	0.321	0	17080	114.02	4.6443
No0694	2	4.396	24.491	2	3.183	0.79222	3.439	0.88651	-5.259	0.63972	2	0.25672	0	1.724	2.291	2	3	0	0	17	0.0640688	0	0	1	0.60903	2	3	4	1	0	0	1	177.959	0	0	0	0.99269	-1.174	1	1	5	2.439	0.324	0.33	0	15051.2	107.52	1.40654
No0695	2	0	22.749	4	0.082	0.79222	0.103	0.52457	-1.677	0.02659	5	0.47245	0	3.31	2.259	2	4	4.713	0	0	0.0340808	0	2.881	1	0.5489	1	4	6	1	1	2	0	164.697	0	1	0	0.96969	-1.155	2	1	6	0	0.484	0.412	0	8657.1	113.29	3.12483
No0696	1	0	12.288	3	4.235	0.98659	3.567	0.9848	-5.909	0.08169	4	0.47245	39.149	4.129	0	1	3	0	0	0	0.63377	0	0	2	0.20241	1	1	3	0	0	2	0	114.494	0	0	0	0.63709	-1.987	2	0	3	0	0.328	0.208	-5.531	12273.9	155.39	2.27531
No0697	2	0	24.651	2	2.626	0.98659	2.626	0.52457	-4.193	0.63972	2	0.93773	13.375	5.318	2.547	1	6	20.517	0	12	0.0711702	0	0	0	0.84844	1	6	6	1	0	0	0	109.54	0	0	0	0.53315	-1.362	4	0	7	-0.025	0.218	0.191	0	13770.7	83.09	2.59715
No0698	1	15.711	11.996	1	3.181	0.98659	3.53	0.52457	-6.14	0.24139	1	0.25672	0	2.092	2.882	1	2	0	0	16	0.0747707	0	0	0	0.33097	1	5	6	1	0	0	4	189.333	0	2	0	0.21184	-0.073	1	2	7	3.134	0.333	0.29	0	16811.9	136.44	2.36455
No0699	1	7.888	11.802	1	2.722	0.79222	2.493	0.88651	-3.531	0.63972	1	0.93773	0	3.526	5.309	2	1	0	0	12	0.0503047	0	0	0	0.9431	2	3	4	2	0	0	2	97.2416	0	0	0	0.99269	-0.378	2	0	6	2.618	0.237	0.2	0	12076.2	70.15	1.53148
No0700	0	0	0	1	1.495	0.98659	1.496	0.9848	-1.655	0.84246	1	0.82734	0	0	0	1	1	0	0	6	0.159195	0	0	1	0.75805	1	0	3	0	0	1	0	42.4031	0	0	0	0.99269	1.458	0	0	3	2.829	0.102	0.092	0	9887.3	26.71	2.61384
No0701	2	0	24.651	3	3.025	0.59178	3.025	0.88651	-5.536	0.84246	2	0.82734	38.471	1.434	0	0	2	0	0	6	0.243673	1	0	0	0.78537	0	2	4	0	0	1	0	163.825	-4.184	0	0	0.87038	-0.215	1	1	4	-0.789	0.277	0.338	-4.562	10261.5	90.1	1.43933
No0702	0	0	0	0	5.731	0.37866	5.742	0.9848	-6.335	0.84246	0	0.93773	38.699	0	5.764	3	1	0	0	12	0.29162	0	0	1	0.97824	3	0	3	2	0	0	0	82.3275	0	0	0	0.87038	0	0	0	3	-0.344	0.141	0.164	-4.563	14670.8	44.29	1.41497
No0703	2	0	24.251	3	1.912	0.59178	1.684	0.9848	-3.974	0.63972	2	0.93773	13.758	0	0	0	2	0	0	11	0.0571093	0	4.035	0	0.86405	0	3	3	0	1	1	0	112.585	0	0	0	0.99269	-0.719	0	1	5	0.471	0.265	0.223	0	13034.9	81.22	2.46613
No0704	2	4.552	21.202	1	3.713	0.59178	3.257	0.9848	-5.859	0.24139	0	0.25672	0	0	0	0	2	0	0	16	0.0469652	0	0	0	0.52932	0	1	3	0	0	0	1	189.487	0	0	0	0.99269	0	0	2	4	3.916	0.424	0.414	0	13195.8	115.19	2.89376
No0705	1	0	12.008	2	2.951	0.79222	2.954	0.9848	-4.117	0.84246	2	0.93773	0	0	6.527	2	1	0	0	12	0.165829	0	0	0	0.95776	2	1	3	2	0	1	0	73.6652	0	0	0	0.96969	0.812	0	0	3	1.967	0.157	0.154	0	11967.1	41.13	2.63195
No0706	2	0	24.689	2	3.187	0.98659	4.464	0.72615	-5.61	0.63972	0	0.93773	0	1.699	2.63	1	3	5.463	0	12	0.0857571	1	0	0	0.94244	1	3	5	1	0	0	0	94.32	-3.575	0	0	0.29329	0	1	1	6	2.731	0.152	0.133	0	19432.1	70.26	3.69649
No0707	2	0	21.113	3	1.903	0.79222	1.132	0.9848	-3.379	0.08169	2	0.82734	0	0	5.7	2	2	0	0	6	0.0372253	0	0	0	0.6669	2	0	3	2	0	1	0	181.771	0	0	0	0.87038	1.236	0	1	5	0.796	0.409	0.467	0	9402.56	101.97	1.44716
No0708	1	3.845	12.703	1	2.348	0.59178	2.348	0.9848	-3.85	0.84246	1	0.93773	14.12	1.623	0	0	3	5.236	0	11	0.0571093	0	0	0	0.99849	0	4	3	0	0	0	1	75.6108	0	0	0	0.87038	-0.254	1	0	5	0.44	0.176	0.149	0	12329	55.57	2.3483
No0709	2	0	23.544	3	0.728	0.98659	1.431	0.88651	-1.95	0.63972	4	0.47245	0	1.699	0	1	4	4.844	0	0	0.0436704	0	0	1	0.9614	1	3	4	0	0	1	0	106.987	0	0	0	0.96969	-1.335	1	0	5	0	0.251	0.24	0	8877.42	66.84	3.69697
No0710	2	7.492	24.814	2	4.711	0.98659	4.511	0.88651	-7.212	0.63972	0	0.25672	77.624	0	1.968	1	2	0	0	17	0.0820652	1	0	0	0.59805	1	4	4	1	0	0	2	169.305	-4.722	0	0	0.6885	0	0	2	5	-3.536	0.281	0.288	-10.317	15781.9	108.57	2.25768
No0711	1	15.803	11.638	3	1.931	0.59178	1.932	0.33223	-3.962	0.24139	1	0.93773	0	1.762	0	0	3	10.234	0	11	0.0711702	0	0	0	0.85452	0	6	7	0	0	2	4	107.58	0	0	0	0.53315	-0.374	1	0	8	1.311	0.222	0.178	0	13786.7	82.37	1.63849
No0712	1	0	11.541	2	3.376	0.59178	3.148	0.9848	-3.664	0.24139	2	0.82734	0	3.952	0	0	1	0	0	5	0.0279659	0	0	0	0.72874	0	1	3	0	0	1	0	143.419	0	2	0	0.96969	1.159	2	3	1	0.806	0.398	0.35	0	11072.4	95.91	4.13234
No0713	2	7.956	23.176	2	0.111	0.79222	1.592	0.88651	-3.936	0.84246	2	0.93773	0	3.272	2.661	2	3	0	0	11	0.172634	0	0	1	0.83874	1	3	4	1	0	0	2	149.37	0	0	0	0.6885	-1.221	2	0	6	1.876	0.261	0.286	0	11969.8	84.22	1.60206
No0714	2	0	23.252	2	1.502	0.79222	2.951	0.9848	-4.189	0.84246	2	0.93773	0	1.972	2.807	2	3	0	0	12	0.0605705	0	0	1	0.9461	1	2	3	1	0	0	0	116.044	0	0	0	0.6885	-1.232	1	0	5	2.751	0.207	0.214	0	13105.4	69.64	2.08991
No0715	2	0	21.993	2	-0.949	0.79222	1.997	0.88651	-2.888	0.84246	2	0.93773	0	0	0	2	4	0	0.879	11	0.15275	0	0	2	0.91434	0	2	4	0	0	0	0	141.333	0	0	0	0.87038	-2.252	0	0	4	0.019	0.361	0.378	0	9189.44	74.6	1.72428
No0716	5	0	56.203	3	4.993	0.59178	4.993	0.19128	-7.162	0.24139	1	0.25672	0	3.647	0	0	8	17.876	0	18	0.220149	0	0	0	0.33129	0	4	8	0	0	0	0	207.544	0	0	0	0.39983	-0.085	2	0	10	2.739	0.286	0.306	-0.666	18783.4	136.4	2.75473
No0717	1	7.448	12.003	1	4.02	0.98659	4.02	0.72615	-5.037	0.24139	1	0.25672	0	0	0	1	2	5.278	0	17	0.0605705	0	0	0	0.7705	1	4	5	0	0	0	2	139.73	0	0	0	0.96969	-0.479	0	0	6	2.754	0.299	0.276	0	12999.1	91.66	1.51188
No0718	2	9.075	23.45	2	1.019	0.98659	2.834	0.52457	-3.623	0.84246	2	0.93773	0	3.642	0	1	3	0	0	11	0.0747707	0	0	1	0.53271	0	4	6	0	0	0	2	167.348	0	0	0	0.6885	-0.856	2	1	7	2.589	0.275	0.276	-0.538	15259.4	114.86	3.25054
No0719	2	0	22.925	2	0.983	0.98659	2.221	0.88651	-4.506	0.84246	2	0.93773	0	0	0	1	3	0	0	11	0.0571093	0	0	1	0.57112	0	2	4	0	0	0	0	172.328	0	1	0	0.39983	-0.936	0	2	4	2.183	0.323	0.314	0	14701	111.15	1.65321
No0720	1	0	11.601	2	-0.339	0.37866	-0.054	0.72615	-1.684	0.84246	2	0.82734	0	3.031	5.072	3	4	10.336	0	6	0.0436704	0	0	1	0.87536	3	3	5	2	0	1	0	121.228	0	0	0	0.96969	0.191	2	0	6	2.22	0.311	0.275	0	9632.02	79.82	2.18893
No0721	0	4.163	0	0	2.68	0.59178	2.68	0.23327	-3.328	0.84246	0	0.93773	0	0	0	0	0	0	2.066	11	0.137638	0	0	0	0.45184	0	1	1	0	0	0	1	30.877	0	0	0	0.39503	0	0	0	1	0.755	0.082	0.096	0	7748.98	12.89	1.85431
No0722	3	0	35.375	4	1.559	0.98659	2.608	0.88651	-4.56	0.24139	4	0.82734	37.89	2.4	2.475	1	3	0	0	6	0.0605705	0	0	0	0.94563	1	3	4	1	0	1	0	102.507	0	0	0	0.99269	-2.807	2	0	6	-0.818	0.216	0.215	-4.506	11158.4	69.72	3.63155
No0723	1	0	10.642	1	2.286	0.98659	2.286	0.23327	-3.653	0.84246	1	0.82734	0	1.449	2.635	1	1	0	0	6	0.0279659	0	0	0	0.80321	1	1	1	1	0	0	0	58.5778	0	0	0	0.87038	-0.101	1	0	2	1.892	0.136	0.153	0	9433.92	29.1	3.4183
No0724	2	12.484	22.874	2	1.729	0.59178	1.423	0.52457	-3.929	0.08169	2	0.93773	0	2.785	0	0	2	0	0	12	0.0503047	0	0	0	0.70665	0	5	6	0	0	0	3	141.563	0	1	0	0.84757	-0.393	2	1	5	1.974	0.325	0.297	0	12142.7	98.1	2.55267
No0725	2	3.808	23.995	2	2.406	0.59178	2.593	0.88651	-4.02	0.63972	1	0.93773	0	3.372	0	0	4	5.082	0	10	0.348931	0	0	0	0.51237	0	5	4	0	0	0	1	182.781	0	0	0	0.96969	-0.354	2	2	5	4.482	0.392	0.384	0	12735.9	116.85	4.37122
No0726	1	14.526	12.425	1	3.413	0.59178	3.88	0.88651	-4.959	0.84246	1	0.93773	37.695	8.408	0	0	1	0	0	10	0.0605705	0	0	0	0.76577	0	4	4	0	0	0	4	138.333	0	0	0	0.96969	-0.611	5	1	6	-0.658	0.248	0.269	-4.905	11605.3	92.15	3.42218
No0727	3	0	32.071	2	2.986	0.59178	2.986	0.72615	-3.962	0.02659	1	0.82734	0	1.723	0	0	4	4.754	0	6	0.0404228	0	0	0	0.71354	0	2	5	0	0	0	0	151.059	0	1	0	0.6885	-0.341	1	1	5	0.8	0.359	0.345	0	11079	97.42	3.40739
No0728	1	0	11.661	2	3.16	0.98659	3.347	0.9848	-4.987	0.08169	2	0.93773	37.172	1.642	0	1	2	4.693	0	11	0.0536867	0	3.638	0	0.99952	1	3	3	0	1	1	0	80.0325	0	0	0	0.84757	-0.352	1	0	4	-0.088	0.189	0.169	-4.44	10563.2	54.45	2.21219
No0729	1	3.535	11.155	1	2.3	0.79222	2.196	0.88651	-4.156	0.08169	1	0.93773	0	0	1.946	2	3	5.414	0	11	0.0469652	0	0	0	0.78272	2	4	4	1	0	0	1	148.105	0	0	4.969	0.96969	-0.541	0	0	6	1.852	0.328	0.316	0	12277.4	90.38	2.11227
No0730	3	4.398	33.084	2	2.623	0.79222	2.52	0.72615	-5.047	0.24139	1	0.25672	0	1.842	5.249	2	4	0	1.626	16	0.176095	0	0	0	0.55221	2	3	5	2	0	0	1	177.61	0	0	0	0.96969	-0.615	1	0	8	0.816	0.373	0.36	0	12517.9	112.97	1.65321
No0731	1	0	12.773	2	4.102	0.59178	4.102	0.23327	-4.947	0.84246	2	0.93773	13.396	0	0	0	1	0	0	12	0.0571093	0	0	0	0.62053	0	1	1	0	0	0	0	38.6157	0	0	0	0.84757	0.637	0	0	2	0.994	0.067	0.076	0	12624.5	20.31	2.68124
No0732	1	0	11.791	1	4.425	0.79222	4.322	0.93048	-5.291	0.63972	1	0.93773	0	4.321	5.676	2	1	0	0	12	0.0536867	0	0	0	0.95776	2	1	2	2	0	0	0	73.6652	0	0	0	0.6885	-0.008	2	0	3	3.358	0.133	0.14	0	12306.5	41.13	4.61381
No0733	0	8.994	0	0	4.651	0.59178	4.561	0.9848	-5.149	0.84246	0	0.93773	0	6.766	0	0	0	0	2.361	10	0.16249	0	0	0	0.99589	0	2	3	0	0	0	2	83.0425	0	0	0	0.87038	0	3	1	3	2.533	0.185	0.173	0.185	11205.4	57.26	4.51105
No0734	2	0	24.553	2	4.37	0.98659	4.37	0.88651	-5.959	0.84246	2	0.93773	0	9.865	2.83	1	4	11.691	0	12	0.193927	0	0	0	0.97197	1	4	4	1	0	0	0	97.4785	0	0	0	0.84757	-0.185	5	0	5	4.33	0.156	0.16	-0.549	15442.5	64.63	3.68237
No0735	2	3.856	24.458	3	2.069	0.98659	1.963	0.88651	-4.031	0.63972	1	0.93773	0	0	0	1	2	0	0	11	0.0469652	1	0	0	0.73792	1	3	4	0	0	1	1	158.935	-3.857	0	0	0.99269	-0.374	0	1	5	0.808	0.343	0.346	0	11872.4	94.99	1.71181
No0736	1	0	12.012	1	1.069	0.79222	2.239	0.93048	-2.72	0.84246	1	0.82734	0	2.2	5.949	2	1	0	0	6	0.419891	0	0	0	0.97866	2	1	2	2	0	0	0	68.7903	0	0	0	0.87038	-0.124	1	0	4	1.435	0.135	0.137	0	11606.9	44.37	1.64345
No0737	3	6.959	36.634	3	4.671	0.98659	4.646	0.72615	-7.016	0.63972	1	0.25672	40.542	1.451	2.293	1	4	4.619	0	17	0.0894773	1	0	0	0.70084	1	5	5	1	0	0	2	159.36	-3.946	0	0	0.39983	-1.208	1	1	7	-2.271	0.231	0.245	-4.993	17962.3	98.67	1.44716
No0738	3	4.445	38.164	3	2.994	0.59178	2.995	0.33223	-4.373	0.63972	1	0.93773	0	3.391	0	0	4	5.109	0	12	0.0857571	1	0	0	0.56248	0	5	7	0	0	0	1	160.734	-3.646	0	0	0.6885	-0.563	2	1	8	2.038	0.251	0.246	0	17070	111.98	1.53148
No0739	1	7.959	11.256	1	4.09	0.59178	4.352	0.72615	-4.666	0.08169	1	0.93773	39.025	6.93	0	0	2	4.513	0.094	10	0.176095	0	0	0	0.85935	0	4	5	0	0	0	2	109.727	0	1	0	0.6885	-0.531	4	1	5	-0.218	0.227	0.218	-4.912	11824.5	81.79	1.64345
No0740	2	0	25.586	2	3.872	0.59178	3.727	0.93048	-5.349	0.63972	2	0.25672	0	0	0	0	2	0	1.736	17	0.284736	0	0	0	0.88329	0	2	2	0	0	0	0	70.3297	0	0	0	0.63709	-0.203	0	0	2	2.062	0.134	0.156	0	12755.1	34.14	1.61805
No0741	2	0	23.844	2	4.578	0.59178	4.578	0.88651	-5.05	0.63972	2	0.93773	37.531	0	0	0	3	5.077	0	12	0.183127	0	0	0	0.93226	0	3	4	0	0	0	0	100.042	0	1	0	0.6885	-0.801	0	1	4	0.693	0.215	0.189	-4.407	13895.8	71.91	1.76343
No0742	2	0	21.037	2	2.944	0.59178	2.944	0.9848	-4.546	0.08169	1	0.93773	0	0	0	0	3	0	0	11	0.0436704	0	0	0	0.85132	0	1	3	0	0	1	0	146.807	0	0	0	0.99269	0.388	0	0	5	1.165	0.332	0.353	0	9207.54	82.75	3.98468
No0743	2	4.451	24.921	2	2.585	0.98659	2.567	0.9848	-5.602	0.84246	2	0.25672	13.031	1.934	2.907	1	2	0	1.822	17	0.309452	0	0	0	0.98154	1	3	3	1	0	0	1	94.7678	0	0	0	0.96969	-0.239	1	0	5	2.157	0.166	0.161	0	15431.2	62.3	1.70329
No0744	2	0	21.72	1	4.131	0.98659	4.011	0.88651	-5.404	0.02659	0	0.93773	0	0	0	1	2	0	0	12	0.165829	0	0	0	0.71638	1	0	4	0	0	0	0	170.72	0	1	5.89	0.84757	0	0	1	4	2.936	0.322	0.351	0	13569.5	97.14	1.66745
No0745	0	7.231	0	0	1.483	0.98659	1.425	0.9848	-0.849	0.63972	0	0.93773	0	0	0	1	2	0	0	10	0.022113	0	0	0	0.77816	0	4	3	0	0	0	2	146.538	0	0	0	0.63709	0	0	1	4	1.133	0.554	0.457	0	6983.12	90.86	1.39794
No0746	2	7.469	23.244	2	0.863	0.79222	2.105	0.72615	-5.537	0.84246	2	0.25672	0	0	2.667	2	3	0	2.018	16	0.176095	0	0	1	0.4765	1	4	5	1	0	0	2	192.185	0	0	0	0.96969	-1.882	0	1	6	0.938	0.374	0.371	0	14894	120.42	3.04689
No0747	4	7.364	45.381	3	1.041	0.79222	1.883	0.19128	-3.217	0.08169	2	0.93773	0	0	2.088	2	4	0	0	11	0.169211	0	0	0	0.06602	2	4	8	1	0	0	2	310.752	0	1	5.449	0.99269	-1.224	0	2	9	0.644	0.697	0.684	0	13007.2	197.33	1.46982
No0748	0	0	0	2	1.572	0.05547	1.365	0.9848	-0.732	0.08169	2	0.82734	0	1.96	5.189	5	0	0	0	6	0.0372253	0	0	0	0.45053	3	0	3	2	0	0	0	225.715	0	1	5.103	0.84757	-0.266	1	1	5	1.857	0.429	0.518	0	9588.54	123.07	3.29425
No0749	2	0	24.728	2	3.768	0.98659	4.441	0.9848	-5.628	0.84246	0	0.93773	0	0	2.536	1	2	0	0	11	0.0605705	1	0	0	0.82281	1	2	3	1	0	0	0	135.979	-3.731	0	0	0.96969	0	0	2	4	2.13	0.248	0.237	0	16944.8	86.03	1.43933
No0750	2	0	21.772	3	0.243	0.79222	1.714	0.72615	-4.06	0.08169	2	0.82734	0	0	2.599	2	3	0	0	6	0.0469652	0	0	1	0.52625	1	2	5	1	0	1	0	189.912	0	1	0	0.6885	-1.679	0	1	5	1.444	0.401	0.398	0	10718.7	115.49	1.55023
No0751	2	4.318	24.736	2	4.802	0.98659	4.712	0.88651	-6.887	0.24139	2	0.93773	0	9.896	2.914	1	2	0	0	11	0.0676025	0	0	0	0.55615	1	3	4	1	0	0	1	171.014	0	1	0	0.53315	-0.269	5	2	4	3.503	0.27	0.284	-0.076	16101.5	112.59	2.43616
No0752	2	3.565	21.898	2	-0.361	0.79222	1.096	0.33223	-3.588	0.63972	2	0.82734	39.099	1.377	2.227	2	5	9.601	0	6	0.0640688	0	0	1	0.45072	1	5	7	1	0	0	1	175.762	0	1	0	0.21184	-1.727	1	1	7	-1.908	0.336	0.319	-4.715	12075.5	123.05	1.84198
No0753	3	11.129	34.474	2	3.618	0.59178	3.618	0.52457	-5.357	0.08169	1	0.93773	37.439	2.891	0	0	3	0	0	11	0.0640688	0	0	0	0.49176	0	3	6	0	0	0	3	187.705	0	1	0	0.6885	-0.823	2	1	7	-2.012	0.339	0.364	-4.544	12308	118.89	3.83273
No0754	2	0	21.034	1	4.257	0.59178	4.256	0.9848	-4.707	0.24139	0	0.93773	0	4.044	0	0	3	5.626	0	12	0.0436704	0	0	0	0.99904	0	1	3	0	0	0	0	95.6627	0	0	0	0.99269	0	2	0	4	3.721	0.214	0.223	0	10304.4	55.05	1.87216
No0755	2	11.861	23.08	2	-0.006	0.14694	-0.006	0.72615	-2.519	0.63972	2	0.93773	0	3.602	6.961	4	2	0	0	11	0.0536867	0	0	0	0.43496	4	5	5	3	0	0	3	179.589	0	0	0	0.96969	-1.147	2	0	9	0.835	0.415	0.364	0	10849.7	124.69	2.94498
No0756	1	0	10.759	2	1.279	0.98659	1.279	0.9848	-1.777	0.63972	2	0.47245	0	1.766	2.352	1	2	4.644	0	0	0.0250041	0	3.933	0	0.99856	1	3	3	1	1	1	0	73.7991	0	0	0	0.99269	0.611	1	0	4	0	0.268	0.197	0	5858.52	50.69	2.69854
No0757	2	0	23.53	2	0.927	0.59178	0.927	0.72615	-2.554	0.24139	2	0.47245	0	2.947	0	0	3	4.884	0	0	0.0404228	0	0	0	0.7773	0	3	5	0	0	0	0	157.233	0	0	0	0.39983	-0.973	2	0	5	0	0.313	0.357	-1.332	6385.68	90.95	1.57403
No0758	0	0	0	0	1.657	0.59178	1.657	0.93048	-2.97	0.84246	0	0.82734	0	0	0	0	0	0	0	6	0.0250041	0	0	0	0.99193	0	0	2	0	0	0	0	97.5243	0	0	0	0.87038	0	0	0	2	1.954	0.255	0.283	0	4909.24	47.58	1.74429
No0759	2	12.355	25.386	2	3.805	0.98659	3.702	0.72615	-5.882	0.84246	0	0.25672	0	5.226	2.511	1	3	6.038	0	17	0.193927	1	0	0	0.74288	1	5	5	1	0	0	3	146.747	-3.913	0	0	0.84757	0	3	1	7	5.099	0.238	0.235	0	16402	94.49	1.78888
No0760	0	0	0	2	1.799	0.79222	1.708	0.93048	-3.706	0.08169	1	0.82734	0	0	2.472	2	0	0	0	6	0.0250041	0	3.799	0	0.85343	2	1	2	1	1	1	0	155.425	0	0	5.163	0.99269	0.168	0	1	3	1.001	0.434	0.421	0	8208.72	82.5	1.80277
No0761	3	0	31.011	4	-0.041	0.98659	-0.136	0.9848	-1.673	0.24139	3	0.47245	0	1.519	2.252	1	3	0	0	0	0.022113	0	0	0	0.9121	1	1	3	1	0	2	0	131.558	0	0	0	0.63709	-0.045	1	0	5	0	0.469	0.438	0	5623.18	74.92	1.66745
No0762	2	0	23.547	2	1.596	0.79222	1.596	0.88651	-3.852	0.84246	2	0.82734	0	6.775	5.005	2	4	10.646	0	6	0.172634	0	0	0	0.89958	2	4	4	2	0	0	0	112.566	0	0	0	0.39983	-0.983	4	0	6	0.995	0.213	0.209	-0.623	11620.5	76.66	3.33636
No0763	1	13.496	12.029	2	3.181	0.37866	2.864	0.52457	-7.509	0.02659	2	0.93773	0	9.834	7.831	3	2	5.15	0	11	0.0857571	0	0	0	0.23084	3	4	6	3	0	0	3	227.981	0	1	0	0.10729	0.08	5	2	8	3.08	0.3	0.318	0.065	18097.8	150.49	3.74237
No0764	1	11.091	11.93	2	0.282	0.98659	0.59	0.19128	-4.486	0.02659	2	0.25672	0	3.228	0	1	5	10.248	0	16	0.0711702	0	3.552	0	0.31175	1	9	8	0	1	1	3	193.428	0	0	5.681	0.53315	-0.709	2	0	10	2.689	0.385	0.339	0	13536.7	138.86	1.94448
No0765	0	0	0	0	5.261	0.59178	5.448	0.93048	-7.372	0.84246	0	0.25672	0	0	0	0	1	5.748	2.105	16	0.169211	0	0	0	0.98524	0	1	2	0	0	0	0	105.933	0	0	0	0.99269	0	0	1	2	3.625	0.2	0.21	0	14562.5	61.26	3.64895
No0766	1	0	10.987	1	2.785	0.98659	2.785	0.93048	-3.651	0.84246	1	0.82734	0	0	2.839	1	1	0	0	6	0.146518	0	0	0	0.99956	1	1	2	1	0	0	0	87.1346	0	1	0	0.63709	0.061	0	1	2	2.033	0.252	0.223	0	10978.2	54.4	4.42664
No0767	0	0	0	2	4.746	0.59178	5.585	0.9848	-7.385	0.63972	2	0.93773	77.298	3.711	0	0	0	0	0	12	0.391852	0	4.661	0	0.58695	0	1	3	0	1	2	0	16.0921	0	0	0	0.96969	1.694	2	0	3	-0.052	0.043	0.025	-8.793	15357.3	18.84	4.44983
No0768	1	7.908	11.932	2	2.792	0.98659	3.611	0.52457	-5.411	0.08169	1	0.93773	0	3.735	2.732	1	1	0	0	11	0.0605705	0	4.143	0	0.44137	1	4	6	1	1	1	2	162.716	0	1	0	0.6885	-0.179	2	2	6	2.709	0.327	0.28	0	16710.1	124.02	3.37594
No0769	2	0	24.521	2	4.368	0.98659	4.328	0.9848	-6.095	0.63972	2	0.25672	0	1.756	2.831	1	3	5.109	0	16	0.0640688	0	0	0	0.56363	1	3	3	1	0	0	0	177.077	0	0	0	0.6885	-0.658	1	2	4	3.375	0.322	0.311	0	16216	111.87	2.80175
No0770	2	0	24.588	2	2.344	0.98659	3.621	0.72615	-4.586	0.63972	0	0.93773	0	3.654	2.705	1	3	5.471	0	12	0.0820652	1	0	0	0.94244	1	3	5	1	0	0	0	94.32	-3.409	0	0	0.29329	0	2	1	6	3.451	0.159	0.138	0	16962.1	70.26	2.8169
No0771	2	0	23.877	3	3.853	0.98659	4.124	0.88651	-6.254	0.02659	3	0.93773	37.487	1.188	2.434	1	2	0	0	12	0.0640688	0	3.747	0	0.99316	1	3	4	1	1	1	0	94.6075	0	0	0	0.6885	-1.452	1	0	4	-0.285	0.179	0.181	-4.435	12526.9	58.53	4.01793
No0772	0	18.412	0	0	5.156	0.98659	5.122	0.52457	-5.677	0.24139	0	0.25672	38.38	1	0	1	0	0	0	17	0.0676025	0	0	0	0.47482	0	4	6	0	0	0	5	184.294	0	1	0	0.96969	0	1	2	5	0.881	0.323	0.331	-4.69	15731.1	120.59	2.37658
No0773	0	25.073	0	0	3.873	0.59178	3.873	0.52457	-6.517	0.84246	0	0.03452	38.247	0	0	0	0	0	0	24	0.0784028	0	0	0	0.89453	0	6	6	0	0	0	6	102.005	0	0	0	0.96969	0	0	0	6	1.32	0.213	0.181	-4.466	14531.5	77.34	2.84136
No0774	1	0	11.356	2	1.497	0.98659	1.497	0.93048	-2.964	0.84246	2	0.82734	12.65	1.811	2.425	1	1	0	0	6	0.149605	0	3.855	0	0.96026	1	2	2	1	1	1	0	67.7683	0	0	0	0.87038	0.695	1	0	3	0.674	0.201	0.175	0	7920.88	41.46	2.31702
No0775	0	4.569	0	0	4.931	0.98659	5.181	0.93048	-5.929	0.84246	0	0.25672	0	0	3.286	1	0	0	0	17	0.0469652	0	0	0	0.99999	1	1	2	1	0	0	1	88.779	0	0	0	0.99269	0	0	1	2	4.694	0.197	0.185	0	13750	53.16	2.30535
No0776	1	0	11.311	4	-0.681	0.98659	-0.636	0.9848	-2.194	0.84246	3	0.47245	0	1.892	2.752	1	1	0	0	0	0.32962	0	4.138	0	0.96915	1	2	3	1	1	3	0	108.205	0	0	0	0.39503	0.8	1	0	4	0	0.333	0.303	0	6445.12	65.25	3.26717
No0777	3	0	33.681	3	0.54	0.98659	0.551	0.72615	-2.555	0.63972	1	0.82734	0	1.464	2.71	1	4	5.664	0	6	0.0571093	1	0	0	0.83987	1	4	5	1	0	0	0	126.034	-2.812	0	0	0.6885	-0.114	1	1	6	1.429	0.25	0.23	0	12587	84.09	2.06258
No0778	1	0	12.042	1	3.564	0.98659	3.337	0.93048	-4.591	0.84246	1	0.93773	0	1.887	2.803	1	2	5.383	0	11	0.0436704	0	0	0	0.96282	1	2	2	1	0	0	0	107.423	0	0	0	0.96969	-0.171	1	1	3	2.542	0.243	0.228	0	12513.7	66.56	3.66853
No0779	5	0	54.952	4	2.601	0.59178	2.788	0.33223	-5.332	0.08169	2	0.93773	0	1.154	0	0	6	4.649	0	12	0.247171	0	3.728	0	0.38323	0	3	7	0	1	1	0	204.673	0	0	0	0.96969	-0.532	1	0	9	1.674	0.424	0.427	0	12678.2	130.3	3.39742
No0780	1	4.484	12.387	2	4.233	0.98659	4.278	0.9848	-7.364	0.24139	1	0.03452	0	1.82	2.538	1	2	0	1.775	21	0.186695	0	3.996	0	0.73064	1	4	3	1	1	1	1	141.547	0	0	0	0.96969	-0.283	1	1	5	3.619	0.271	0.243	0	16317.7	95.72	1.69897
No0781	2	8.694	24.816	2	3.584	0.59178	3.345	0.88651	-6.351	0.84246	0	0.25672	0	6.941	0	0	3	0	0	16	0.0676025	1	0	0	0.58645	0	5	4	0	0	0	2	170.957	-3.27	0	0	0.84757	0	4	2	5	4.391	0.281	0.296	-0.805	16020	109.68	1.64836
No0782	1	3.66	12.16	1	4.329	0.98659	4.329	0.9848	-6.253	0.84246	1	0.93773	36.725	0	2.545	1	2	4.573	0	12	0.0640688	0	0	0	0.99914	1	3	3	1	0	0	1	78.8342	0	0	0	0.6885	-0.633	0	0	4	0.921	0.148	0.145	-4.526	14059.7	51.22	3.75001
No0783	0	12.805	0	0	3.012	0.59178	3.012	0.52457	-4.188	0.24139	0	0.93773	0	3.723	0	0	0	0	0	12	0.0436704	0	0	0	0.55128	0	3	6	0	0	0	3	156.878	0	2	0	0.99269	0	2	2	4	3.371	0.389	0.342	0	11309.3	113.06	3.28948
No0784	2	11.815	24.877	2	3.834	0.98659	3.799	0.72615	-7.777	0.63972	0	0.25672	77.877	3.537	1.793	1	2	0	0	17	0.0894773	1	0	0	0.46633	1	5	5	1	0	0	3	183.531	-4.846	0	0	0.6885	0	2	2	6	-2.524	0.28	0.295	-10.373	16500.8	121.45	2.71012
No0785	2	0	21.639	2	0.472	0.79222	1.946	0.9848	-3.231	0.84246	2	0.82734	0	1.836	2.619	2	3	0	0	6	0.0372253	0	0	1	0.96362	1	2	3	1	0	0	0	120.919	0	0	0	0.96969	-1.314	1	0	4	2.023	0.272	0.287	0	9767.76	66.4	1.80618
No0786	3	0	39.169	4	4.075	0.59178	4.076	0.88651	-5.935	0.63972	3	0.25672	0	3.536	0	0	4	5.621	0	18	0.19759	1	0	0	0.9313	0	2	4	0	0	1	0	110.947	-4.13	0	0	0.96969	-0.082	2	1	5	2.697	0.185	0.182	0	18180.7	72.06	2.68975
No0787	1	0	12.063	1	2.751	0.79222	2.751	0.93048	-4.408	0.84246	1	0.93773	0	1.815	5.966	2	1	0	0	12	0.0469652	0	0	0	0.95776	2	1	2	2	0	0	0	73.6652	0	0	0	0.84757	-0.041	1	0	3	2.752	0.148	0.151	0	11279.9	41.13	4.10701
No0788	1	4.062	12.304	1	3.913	0.98659	3.913	0.19128	-6.255	0.24139	1	0.93773	24.3	1.707	0	1	2	4.23	0	12	0.0747707	0	0	0	0.16278	1	3	8	0	0	0	1	254.265	0	2	5.775	0.53315	-0.289	1	2	6	1.224	0.401	0.431	0	14241.5	163.38	3.31418
No0789	2	0	26.046	4	2.346	0.98659	2.346	0.52457	-4.307	0.63972	6	0.93773	0	3.176	3.297	1	6	15.994	0	11	0.451961	0	0	0	0.81408	1	6	6	1	0	2	0	120.248	0	0	0	0.96969	2.052	2	0	7	2.83	0.225	0.198	0	16165.2	87	3.34753
No0790	1	3.85	10.713	1	2.199	0.98659	3.666	0.9848	-5.01	0.24139	1	0.82734	0	2.175	0	1	2	0	0	6	0.0404228	0	0	1	0.99788	0	2	3	0	0	0	1	93.2177	0	0	0	0.53315	-0.969	1	0	3	0.85	0.189	0.201	0	8107.56	50.19	2.46835
No0791	0	0	0	0	2.34	0.79222	2.34	0.9848	-5.114	0.63972	0	0.47245	0	2.339	0	2	3	6.345	0	0	0.712574	0	0	2	0.99705	2	1	3	0	0	0	0	93.6851	0	0	0	0.39503	0	1	0	3	0	0.151	0.187	0.343	10152.9	49.69	2.50447
No0792	2	6.982	24.624	2	4.402	0.98659	4.401	0.9848	-6.357	0.84246	0	0.25672	37.681	1.842	2.396	1	2	0	0	17	0.0711702	1	0	0	0.92931	1	3	3	1	0	0	2	126.49	-3.765	0	0	0.84757	0	1	1	5	0.295	0.207	0.225	-4.582	14645.2	72.37	3.22634
No0793	2	0	24.943	2	2.296	0.98659	2.262	0.72615	-3.407	0.84246	0	0.93773	0	0	2.593	1	5	16.759	0	12	0.362695	1	0	0	0.85561	1	5	5	1	0	0	0	116.131	-3.6	0	0	0.96969	0	0	1	6	3.222	0.265	0.215	0	14078.1	82.24	1.52504
No0794	0	0	0	1	5.739	0.98659	4.993	0.9848	-6.338	0.63972	1	0.93773	0	1.698	3.207	1	1	5.455	0	12	0.0676025	0	0	0	0.98973	1	1	3	1	0	0	0	89.9842	0	0	0	0.84757	0.67	1	1	4	3.936	0.155	0.151	0	17244.8	59.83	3.09587
No0795	2	8.135	24.141	2	3.306	0.79222	3.306	0.9848	-5.356	0.63972	2	0.93773	0	7.34	4.618	2	2	0	0	11	0.0605705	0	0	0	0.90426	2	3	3	2	0	0	2	128.956	0	0	0	0.96969	-1.072	4	0	6	1.354	0.212	0.239	-0.233	13549.9	76.02	2.69417
No0796	2	4.262	23.514	2	2.219	0.98659	2.219	0.33223	-4.275	0.63972	2	0.93773	0	4.394	2.504	1	5	15.085	0	12	0.0676025	0	0	0	0.56176	1	6	7	1	0	0	1	146.292	0	1	0	0.39983	-0.941	3	1	7	2.883	0.295	0.252	0	14739	112.05	1.50515
No0797	2	0	22.673	2	0.477	0.98659	1.95	0.72615	-3.592	0.84246	2	0.93773	0	0	0	1	4	4.918	0	12	0.0747707	0	0	1	0.94351	0	3	5	0	0	0	0	102.112	0	0	0	0.53315	-1.229	0	0	6	2.459	0.181	0.169	0	14849.2	70.08	2.14768
No0798	1	11.58	10.932	1	1.12	0.98659	1.12	0.9848	-2.519	0.84246	1	0.93773	0	1.638	0	1	1	0	0	11	0.0340808	0	0	0	0.91983	1	3	3	0	0	0	3	138.699	0	0	5.111	0.87038	-0.623	1	0	5	1.068	0.349	0.358	0	8296.9	73.8	3.8934
No0799	1	3.925	12.306	1	2.671	0.98659	2.684	0.52457	-3.44	0.84246	1	0.93773	37.933	0	2.833	1	3	10.533	0	12	0.19759	0	0	0	0.96094	1	4	6	1	0	0	1	75.1152	0	0	0	0.84757	-0.149	0	0	7	1.616	0.172	0.125	-4.394	14059.3	66.93	4.33596
No0800	2	0	25.299	2	4.884	0.98659	4.884	0.93048	-7.695	0.84246	2	0.25672	40.808	0	2.913	1	3	0	0	17	0.0969994	0	0	0	0.98059	1	3	2	1	0	0	0	97.281	0	0	0	0.84757	-0.971	0	0	5	-0.575	0.14	0.145	-4.822	18217	62.55	4.08769
No0801	2	0	20.854	1	0.985	0.98659	0.985	0.88651	-2.442	0.08169	0	0.82734	0	0	0	1	3	0	0	6	0.14349	0	0	1	0.78782	1	0	4	0	0	0	0	165.57	0	0	0	0.87038	0	0	0	5	-0.216	0.479	0.505	0	5838.08	89.84	2.76042
No0802	2	0	23.499	2	1.623	0.98659	1.622	0.9848	-2.423	0.63972	2	0.47245	0	1.422	0	1	3	4.899	0	0	0.220327	0	0	0	0.94755	1	3	3	0	0	0	0	128.892	0	0	5.518	0.99269	-0.391	1	0	4	0	0.279	0.32	-0.871	7704.72	69.39	1.6721
No0803	2	0	24.386	3	4.87	0.59178	4.87	0.9848	-6.465	0.02659	3	0.93773	38.278	0	0	0	3	5.03	0	12	0.179593	0	0	0	0.97306	0	3	3	0	0	1	0	76.3604	0	0	0	0.99269	-2.132	0	0	3	-0.226	0.141	0.155	-4.586	13583.7	43.37	1.86629
No0804	2	0	24.015	2	3.982	0.98659	3.982	0.88651	-5.848	0.24139	2	0.25672	0	3.437	2.89	1	6	10.664	0	16	0.193927	0	0	0	0.77768	1	6	4	1	0	0	0	130.956	0	0	0	0.29329	-0.833	2	0	7	2.161	0.23	0.212	0	15420.2	90.91	1.53782
No0805	0	0	0	2	3.81	0.98659	3.584	0.88651	-5.474	0.08169	1	0.93773	0	0	0	1	0	0	0	11	0.0436704	0	7.901	0	0.64299	1	2	4	0	2	2	0	158.935	0	1	5.763	0.84757	0.478	0	2	3	2.294	0.37	0.319	0	12948.5	104.27	4.44262
No0806	1	0	10.93	2	2.042	0.79222	1.81	0.9848	-3.513	0.63972	2	0.82734	0	1.721	5.16	2	3	4.648	0	5	0.0404228	0	0	0	0.73194	2	3	3	2	0	0	0	158.399	0	0	0	0.6885	-0.348	1	1	5	0.738	0.396	0.375	0	9030.86	95.59	4.13934
No0807	2	0	22.758	2	1.861	0.37866	1.861	0.88651	-4.385	0.24139	2	0.82734	38.351	1.262	3.221	3	4	4.133	0	6	0.169211	0	0	1	0.80807	2	3	4	2	0	0	0	142.037	0	0	0	0.6885	-3.422	1	0	6	0.183	0.294	0.303	-9.561	9760.14	87.66	2.75778
No0808	0	3.831	0	1	2.082	0.98659	2.082	0.9848	-3.428	0.63972	1	0.93773	0	1.612	0	1	1	5.071	0	11	0.0404228	0	0	0	0.98372	1	2	3	0	0	1	1	98.665	0	0	0	0.99269	0.591	1	0	4	2.501	0.25	0.232	0	8819.48	61.7	3.69631
No0809	1	0	11.472	1	3.601	0.59178	3.601	0.9848	-4.273	0.63972	1	0.93773	0	1.786	0	0	3	10.551	0	12	0.0469652	0	0	0	0.90148	0	3	3	0	0	0	0	55.5519	0	0	0	0.6885	-0.309	1	0	3	2.377	0.13	0.117	0	11103	35.53	4.10546
No0810	0	0	0	1	3.992	0.37866	3.501	0.9848	-5.634	0.63972	1	0.25672	0	0	6.346	3	2	11.079	2.234	16	0.243673	0	0	0	0.78253	3	2	3	2	0	0	0	142.173	0	0	0	0.96969	0.524	0	1	5	3.29	0.297	0.27	0	14267	90.4	4.46412
No0811	3	0	38.168	3	3.503	0.79222	3.503	0.72615	-5.575	0.63972	3	0.25672	0	1.291	2.794	2	5	10.34	1.929	16	0.395626	0	0	0	0.67972	2	5	5	1	0	0	0	140.764	0	0	0	0.29329	-1.466	1	0	8	1.766	0.221	0.203	0	17963.6	100.73	1.47712
No0812	2	0	26.104	2	3.775	0.59178	3.775	0.88651	-4.934	0.63972	0	0.93773	40.599	3.421	0	0	4	10.764	0	12	0.0747707	1	0	0	0.97378	0	4	4	0	0	0	0	90.1383	-4.437	0	0	0.29329	0	2	1	5	-3.313	0.161	0.148	0	14720.7	64.22	3.04021
No0813	0	3.54	0	1	2.242	0.98659	2.63	0.9848	-4.148	0.24139	0	0.82734	36.62	1.55	2.436	1	0	0	0	6	0.0340808	0	3.591	0	0.92196	1	2	3	1	1	1	1	55.1548	0	0	0	0.99269	0	1	0	3	-0.795	0.163	0.14	-4.436	7893.36	37.28	4.19734
No0814	1	0	12.005	2	4.138	0.59178	3.911	0.9848	-5.314	0.24139	2	0.93773	0	0	0	0	2	5.795	0	11	0.0536867	0	0	0	0.88701	0	2	3	0	0	1	0	132.772	0	0	0	0.84757	0.175	0	1	3	2.198	0.27	0.269	0	12232	78.33	1.57403
No0815	4	0	46.758	4	1.723	0.14694	1.723	0.88651	-6.113	0.24139	4	0.93773	0	0	7.937	4	4	0	0	12	0.0711702	0	0	0	0.51705	4	4	4	4	0	0	0	184.357	0	0	0	0.84757	-3.645	0	0	8	1.347	0.326	0.318	0	16492.2	116.39	1.62839
No0816	2	0	24.959	2	6.397	0.59178	6.397	0.72615	-7.66	0.63972	0	0.25672	0	0	0	0	4	10.687	0	18	0.0784028	1	0	0	0.83395	0	2	5	0	0	0	0	135.45	-4.166	0	0	0.84757	0	0	1	5	0.869	0.215	0.219	0	19302.4	84.77	1.83885
No0817	2	7.415	20.895	1	3.295	0.59178	3.902	0.72615	-4.812	0.24139	0	0.93773	36.919	0	0	0	2	0	0	11	0.0469652	0	0	0	0.43078	0	2	5	0	0	0	2	189.455	0	1	0	0.96969	0	0	2	5	-0.34	0.454	0.438	-4.435	11052.5	125.13	1.38917
No0818	2	3.566	21.359	2	-1.406	0.79222	0.051	0.72615	-1.815	0.84246	2	0.82734	0	1.71	2.478	2	4	0	0	5	0.0340808	0	0	1	0.50345	1	4	5	1	0	0	1	180.44	0	1	0	0.84757	-1.237	1	1	6	0.941	0.502	0.445	0	8657.1	117.73	1.83885
No0819	1	0	12.523	2	0.924	0.98659	2.705	0.72615	-5.675	0.08169	2	0.93773	0	1.575	3.273	1	2	5.101	0	12	0.0784028	0	0	0	0.96864	1	2	5	1	0	1	0	100.17	0	0	0	0.53315	-0.157	1	0	5	2.484	0.161	0.158	0	14807.8	65.36	1.75587
No0820	0	0	0	0	3.411	0.98659	3.417	0.9848	-5.877	0.63972	0	0.25672	0	0	0	1	1	0	0	17	0.243673	0	0	0	0.81643	1	1	3	0	0	0	0	166.795	0	0	6.154	0.63709	0	0	0	4	6.081	0.291	0.344	0	11457.6	86.74	1.93952
No0821	1	0	11.282	3	1.632	0.59178	1.632	0.88651	-2.994	0.24139	3	0.82734	0	3.252	0	0	3	9.846	0	6	0.0372253	0	3.982	0	0.99285	0	4	4	0	1	2	0	64.7424	0	0	0	0.87038	0.292	2	0	4	1.654	0.211	0.16	0	8940.88	47.89	1.93702
No0822	1	3.299	11.359	2	2.074	0.98659	2.261	0.72615	-4.741	0.02659	2	0.93773	37.153	0	0	1	3	4.468	0	11	0.0536867	0	3.317	0	0.77959	1	5	5	0	1	1	1	142.208	0	0	5.501	0.84757	-1.182	0	0	6	-0.829	0.326	0.308	-4.442	10087	90.71	4.63125
No0823	3	0	34.772	4	2.757	0.37866	2.691	0.88651	-6.218	0.63972	2	0.93773	0	2.865	7.861	3	3	0	0	12	0.0640688	1	0	0	0.40621	3	3	4	3	0	0	0	217.017	-3.381	0	0	0.6885	-0.202	2	2	6	2.264	0.359	0.382	0	15904.6	127.76	2.01912
No0824	2	6.217	24.319	2	2.117	0.98659	2.113	0.72615	-3.872	0.84246	0	0.93773	38.6	0.964	2.091	1	4	10.27	0	11	0.179593	1	0	0	0.77844	1	5	5	1	0	0	2	138.552	-4.454	0	0	0.84757	0	1	1	7	-1.155	0.279	0.265	-4.934	12337.9	90.83	2.69064
No0825	0	13.113	0	1	3.773	0.79222	3.826	0.52457	-5.623	0.24139	0	0.03452	0	1.641	2.906	2	1	5.183	1.66	22	0.186695	0	4.248	0	0.80421	2	5	6	1	1	1	3	110.958	0	0	0	0.84757	0	1	0	7	4.017	0.255	0.193	0	14824.4	88.08	2.17464
No0826	2	4.204	24.162	2	3.818	0.79222	4.245	0.72615	-5.439	0.63972	2	0.93773	0	3.7	4.889	2	2	0	0	11	0.0571093	0	0	0	0.23437	2	3	5	2	0	0	1	214.658	0	2	0	0.96969	-1.064	2	3	5	2.956	0.422	0.387	0	16631.9	149.92	1.989
No0827	2	0	21.837	2	1.469	0.59178	1.241	0.93048	-2.537	0.63972	2	0.82734	0	1.501	0	0	2	0	0	5	0.0250041	0	0	0	0.98124	0	2	2	0	0	0	0	113.144	0	0	0	0.96969	0.139	1	1	2	0.746	0.319	0.312	0	7841.9	62.38	1.7364
No0828	1	4.202	11.965	3	2.225	0.37866	1.905	0.9848	-5.326	0.08169	2	0.93773	0	0	7.992	3	1	0	1.757	11	0.165829	0	0	0	0.70624	3	2	3	3	0	0	1	164.943	0	0	0	0.6885	0.068	0	1	5	0.532	0.338	0.334	0	12664.2	98.14	1.30103
No0829	0	0	0	0	3.185	0.59178	3.185	0.88651	-4.09	0.63972	0	0.93773	0	0	0	0	2	10.738	0	12	0.0469652	0	0	0	0.96539	0	2	4	0	0	0	0	109.586	0	0	0	0.96969	0	0	0	4	2.431	0.246	0.243	0	8968.3	66.04	3.78947
No0830	1	8.204	12.409	1	3.512	0.98659	3.512	0.9848	-4.982	0.84246	1	0.93773	13.047	0	2.727	1	1	0	0	11	0.0605705	0	0	0	0.93973	1	2	3	1	0	0	2	127.466	0	0	0	0.99269	-0.142	0	0	5	0.218	0.225	0.24	0	11024	70.71	2.62634
No0831	0	0	0	0	4.671	0.59178	4.671	0.02838	-5.058	0.84246	0	0.93773	25.305	0	0	0	0	0	0	12	0.0372253	0	0	0	0.21777	0	0	0	0	0	0	0	0	0	0	0	0.99269	0	0	0	0	1.743	0	0	0	9061.16	0	3.94404
No0832	2	0	24.747	3	4.425	0.98659	4.426	0.88651	-5.998	0.63972	3	0.82734	0	2.324	0	1	4	6.077	0	6	0.641124	0	0	1	0.97641	1	3	4	0	0	1	0	111.862	0	0	0	0.96969	1.217	1	0	4	0.622	0.155	0.18	-0.19	15638.2	63.6	2.26951
No0833	1	3.804	12.119	1	0.558	0.59178	0.558	0.9848	-2.203	0.84246	1	0.82734	0	3.591	0	0	2	0	0	5	0.0340808	0	0	0	0.93397	0	3	3	0	0	0	1	98.1368	0	1	0	0.63709	0.061	2	1	4	1.952	0.294	0.239	0	8743.92	71.64	2.55509
No0834	1	0	11.87	1	5.117	0.98659	4.889	0.23327	-6.892	0.63972	1	0.93773	76.271	0	1.997	1	1	0	0	11	0.0605705	0	0	0	0.99573	1	1	1	1	0	0	0	101.393	0	0	0	0.96969	-0.892	0	1	2	-3.616	0.179	0.206	-9.97	12554.2	57.34	3.70005
No0835	1	4.351	12.14	1	5.247	0.79222	5.576	0.93048	-8.094	0.84246	1	0.25672	38.872	5.066	4.603	2	2	0	0	16	0.0784028	0	0	0	0.73384	2	3	2	2	0	0	1	147.444	0	0	0	0.96969	-0.854	3	1	5	2.318	0.234	0.243	-4.716	16400	95.4	1.43136
No0836	2	0	22.863	4	2.535	0.59178	2.535	0.93048	-3.729	0.63972	4	0.82734	0	0	0	0	2	0	0	6	0.0340808	0	0	0	0.88329	0	2	2	0	0	2	0	70.3297	0	0	0	0.63709	-0.189	0	0	2	0.732	0.167	0.186	0	9991.46	34.14	1.32222
No0837	4	0	45.916	3	4.101	0.98659	4.192	0.72615	-5.947	0.08169	2	0.93773	0	0	2.1	1	4	0	0	12	0.176095	0	0	0	0.5079	1	2	5	1	0	0	0	186.954	0	1	0	0.99269	-1.243	0	1	6	1.046	0.374	0.377	0	15828.7	117.29	1.38021
No0838	0	18.037	0	0	3.016	0.59178	2.982	0.52457	-5.401	0.63972	0	0.25672	37.876	2.56	0	0	2	5.065	0	16	0.0676025	0	0	0	0.64414	0	6	6	0	0	0	5	139.106	0	1	0	0.6885	0	2	1	7	0.555	0.289	0.253	-4.661	12929.5	104.16	2.62583
No0839	1	8.438	12.171	1	3.208	0.79222	2.971	0.93048	-5.195	0.84246	1	0.25672	0	1.598	5.634	2	1	0	2.186	15	0.172634	0	0	0	0.81236	2	2	2	2	0	0	2	144.931	0	0	0	0.99269	-0.305	1	1	5	2.236	0.292	0.281	0	13322.3	87.19	2.29226
No0840	3	4.338	37.764	3	3.724	0.98659	3.724	0.72615	-6.25	0.84246	1	0.25672	0	4.746	2.828	1	3	0	0	18	0.0820652	1	0	0	0.55138	1	4	5	1	0	0	1	162.786	-3.6	1	0	0.6885	-0.349	3	2	6	3.283	0.263	0.252	0	18959.4	113.05	1.5966
No0841	3	0	35.796	3	1.437	0.98659	1.436	0.9848	-2.94	0.84246	1	0.47245	0	0	3.073	1	3	0	0	0	0.434069	1	0	0	0.93409	1	3	3	1	0	0	0	124.878	-2.912	0	0	0.87038	0.165	0	1	4	0	0.265	0.267	-0.152	10583.4	71.62	3.54394
No0842	2	4.753	22.552	3	-0.65	0.79222	0.821	0.19128	-1.579	0.63972	2	0.82734	0	0	2.716	2	5	10.774	0	6	0.0711702	0	0	1	0.64341	1	5	8	1	0	1	1	137.456	0	0	0	0.84757	-1.684	0	0	9	2.034	0.282	0.234	0	13150.6	104.23	1.63849
No0843	2	0	20.463	4	-2.943	0.05547	-1.369	0.88651	-0.37	0.02659	3	0.47245	0	0	3.935	5	3	0	0	0	0.0250041	0	0	1	0.40126	3	2	4	2	0	1	0	237.438	0	0	4.813	0.96969	-2.368	0	0	7	0	0.698	0.69	0	6094.84	128.3	2.66464
No0844	3	0	37.117	3	2.673	0.79222	2.673	0.9848	-4.739	0.84246	1	0.93773	26.44	0	4.983	2	3	0	0	12	0.0784028	1	0	0	0.81517	2	3	3	2	0	0	0	135.091	-3.505	0	0	0.84757	-0.593	0	1	6	-1.412	0.224	0.217	0	15660.1	86.88	2.40654
No0845	4	0	49.574	4	3.881	0.98659	3.881	0.33223	-5.831	0.24139	2	0.93773	0	6.801	2.317	1	7	15.394	0	12	0.205002	1	0	0	0.51715	1	5	7	1	0	0	0	169.81	-4.144	0	0	0.15134	-1.751	4	1	8	1.555	0.248	0.249	-0.809	17834.2	116.38	1.716
No0846	2	0	22.387	3	2.777	0.98659	2.549	0.9848	-5.182	0.63972	0	0.93773	0	3.062	2.442	1	2	0	0	11	0.0469652	1	4.389	0	0.73633	1	3	3	1	1	1	0	150.044	-3.265	0	0	0.96969	0	2	2	4	3.32	0.324	0.302	0	13162.7	95.15	1.64836
No0847	2	0	23.077	4	2.173	0.98659	2.32	0.88651	-4.402	0.24139	4	0.82734	0	1.685	2.3	1	3	4.812	0	5	0.0436704	0	3.909	0	0.72794	1	4	4	1	1	2	0	143.453	0	0	0	0.96969	-0.69	1	1	5	1.798	0.356	0.307	0	10270.2	95.99	3.69121
No0848	0	0	0	1	3.873	0.79222	4.516	0.9848	-5.291	0.24139	1	0.93773	0	1.761	2.899	2	1	0	0	12	0.0469652	0	4.197	1	0.97995	2	1	3	1	1	1	0	76.4307	0	0	0	0.99269	0.588	1	0	3	1.987	0.159	0.158	0	13214.3	44.62	1.5563
No0849	1	0	10.926	2	2.536	0.98659	2.537	0.9848	-5.295	0.63972	1	0.93773	0	3.14	2.729	1	2	5.113	0	12	0.0536867	0	4.404	0	0.99856	1	3	3	1	1	1	0	73.7991	0	0	0	0.84757	-0.074	2	0	4	3.755	0.162	0.142	0	12224.9	50.69	3.92002
No0850	0	3.947	0	2	3.449	0.14694	2.953	0.9848	-5.644	0.02659	2	0.93773	38.617	0	7.354	4	0	0	0	12	0.0605705	0	0	0	0.63621	3	1	3	3	0	0	1	187.004	0	0	0	0.53315	-0.18	0	1	5	-0.647	0.324	0.357	-4.493	12923	104.92	4.56547
No0851	0	11.638	0	0	1.643	0.79222	1.742	0.19128	-2.123	0.84246	0	0.93773	0	4.629	2.987	2	3	15.759	0	12	0.0503047	0	0	0	0.64153	2	6	8	1	0	0	3	145.039	0	0	5.498	0.84757	0	3	0	8	2.69	0.345	0.301	0	10423.9	104.41	1.9345
No0852	1	3.314	11.584	1	3.902	0.59178	3.902	0.88651	-4.083	0.63972	1	0.82734	77.132	1.624	0	0	2	4.805	0	6	0.0676025	0	0	0	0.98488	0	3	4	0	0	0	1	53.9972	0	0	0	0.84757	-0.574	1	0	5	-3.451	0.127	0.103	-9.924	10245.2	45.67	1.59106
No0853	3	0	35.847	3	1.004	0.98659	0.9	0.88651	-2.077	0.84246	1	0.82734	0	1.863	2.065	1	4	5.106	0	6	0.0469652	1	0	0	0.83987	1	4	4	1	0	0	0	126.034	-3.808	0	0	0.87038	-0.608	1	1	6	1.04	0.298	0.266	0	11047.2	84.09	1.66276
No0854	1	3.961	11.147	1	2.445	0.98659	2.445	0.9848	-3.629	0.84246	1	0.93773	0	0	0	1	2	5.455	0	12	0.0404228	0	0	0	0.96938	1	3	3	0	0	0	1	116.278	0	0	5.212	0.99269	-0.582	0	0	4	1.564	0.272	0.276	0	10835.6	65.2	1.53148
No0855	2	0	24.991	2	2.949	0.79222	2.949	0.88651	-3.551	0.63972	2	0.93773	0	3.476	0	2	4	0	0	12	0.169211	0	0	2	0.91434	1	2	4	0	0	0	0	141.333	0	0	0	0.63709	-1.386	2	0	4	1.446	0.269	0.318	-2.342	11929.6	74.6	4.20984
No0856	2	0	23.882	2	3.823	0.98659	3.596	0.9848	-5.541	0.63972	2	0.93773	0	7.681	2.75	1	3	4.695	0	11	0.0571093	0	0	0	0.84374	1	3	3	1	0	0	0	134.262	0	0	0	0.84757	-0.697	4	1	4	2.577	0.24	0.257	0.042	13529.2	83.64	4.39394
No0857	2	4.416	24.426	4	2.985	0.98659	2.985	0.88651	-5.97	0.24139	2	0.93773	0	3.793	2.412	1	2	0	0	12	0.186695	0	3.898	0	0.91392	1	4	4	1	1	2	1	103.958	0	0	0	0.96969	-0.719	2	0	6	4.322	0.202	0.178	0	15665.2	74.66	3.8537
No0858	2	9.625	21.356	1	3.123	0.59178	3.139	0.72615	-4.618	0.24139	0	0.93773	37.342	0.907	0	0	2	0	0	10	0.0469652	0	0	0	0.38528	0	2	5	0	0	0	3	203.68	0	1	0	0.96969	0	1	2	6	-1.706	0.458	0.463	-4.721	10657.9	130.07	1.89209
No0859	3	0	35.897	4	1.319	0.79222	2.791	0.88651	-5.202	0.63972	3	0.93773	0	0	2.302	2	4	0	0	12	0.0711702	0	0	1	0.8167	1	3	4	1	0	0	0	142.883	0	0	0	0.53315	-2.072	0	0	6	1.454	0.232	0.246	0	15879.1	86.71	1.4624
No0860	0	0	0	1	3.837	0.37866	3.565	0.9848	-5.734	0.63972	1	0.25672	0	0	6.593	3	1	5.446	2.267	16	0.183127	0	0	0	0.83709	3	1	3	2	0	0	0	131.267	0	0	0	0.84757	0.579	0	1	5	3.119	0.243	0.228	0	15382	84.41	4.28356
No0861	1	0	8.999	3	-0.465	0.14694	1.286	0.33223	-4.002	0.08169	2	0.82734	0	1.083	0	4	3	0	0	6	0.0436704	0	6.992	2	0.34871	3	3	7	0	2	2	0	237.938	0	0	10.117	0.87038	-0.953	1	0	7	0.96	0.46	0.501	0	8793.42	134.29	1.43136
No0862	3	3.97	33.658	2	2.34	0.98659	2.34	0.33223	-4.05	0.02659	1	0.93773	0	1.195	0	1	4	4.519	0	12	0.0536867	0	0	0	0.33194	1	3	7	0	0	0	1	217.816	0	1	5.801	0.84757	-0.68	1	1	7	1.056	0.447	0.457	0	12569.2	136.32	2.47567
No0863	3	3.703	32.533	3	1.829	0.79222	2.35	0.33223	-4.7	0.00855	2	0.93773	0	0	2.391	2	4	4.538	0	11	0.0571093	0	3.362	0	0.16154	2	4	7	1	1	1	1	256.352	0	0	5.522	0.84757	-1.125	0	1	9	0.851	0.518	0.505	0	13673.1	163.66	1.43933
No0864	1	0	10.748	1	0.998	0.98659	2.244	0.93048	-3.404	0.84246	1	0.93773	0	1.653	0	1	3	0	0	10	0.030993	0	0	1	0.88439	0	2	2	0	0	0	0	138.546	0	0	0	0.87038	-0.95	1	1	3	2.24	0.382	0.37	0	9079.14	78.67	2.94719
No0865	0	4.508	0	0	4.015	0.59178	4.015	0.72615	-5.471	0.24139	0	0.93773	0	5.186	0	0	2	10.426	0	12	0.0571093	0	0	0	0.87039	0	3	5	0	0	0	1	111.932	0	1	0	0.6885	0	3	1	4	4.346	0.23	0.209	0	12469	80.44	1.60746
No0866	1	0	12.062	1	2.524	0.79222	3.695	0.9848	-3.637	0.84246	1	0.82734	36.308	2.128	5.593	2	2	3.79	0	6	0.433807	0	0	0	0.99992	2	2	3	2	0	0	0	74.821	0	0	0	0.96969	-0.34	1	0	5	0.095	0.145	0.139	-4.723	11166	53.6	1.63849
No0867	2	0	22.868	2	0.72	0.79222	0.72	0.93048	-2.985	0.84246	2	0.93773	0	0	2.594	2	3	0	0	11	0.0404228	0	0	0	0.82903	2	3	2	1	0	0	0	154.687	0	0	5.2	0.99269	-0.944	0	0	5	1.027	0.367	0.375	0	9711.2	85.33	3.17681
No0868	2	4.021	26.023	2	4.072	0.59178	3.966	0.72615	-6.004	0.63972	2	0.25672	0	0	0	0	4	10.775	0	18	0.309452	0	0	0	0.96803	0	5	5	0	0	0	1	96.6168	0	0	0	0.6885	-0.314	0	0	5	3.402	0.177	0.163	0	16996.3	65.49	3.60729
No0869	3	3.918	37.596	3	4.574	0.98659	4.574	0.88651	-7.281	0.84246	1	0.25672	0	3.458	2.607	1	4	0	0	17	0.0820652	1	0	0	0.71122	1	5	4	1	0	0	1	155.843	-3.524	0	0	0.6885	-0.52	2	1	6	2.835	0.23	0.24	0	19341.2	97.65	2.09864
No0870	2	8.23	25.48	2	1.789	0.98659	2.596	0.10671	-2.753	0.24139	2	0.93773	0	1.521	0	1	5	10.392	0	12	0.201282	0	0	1	0.38242	1	6	9	0	0	0	2	165.151	0	1	0	0.6885	-0.585	1	1	9	2.109	0.306	0.259	0	16636.2	130.39	1.54407
No0871	1	0	10.966	1	1.426	0.98659	1.426	0.23327	-1.806	0.84246	1	0.47245	0	0	0	1	1	0	0	0	0.436264	0	0	0	0.97135	1	1	1	0	0	0	0	96.022	0	0	5.314	0.63709	-0.057	0	0	2	0	0.274	0.295	0	5366	43.09	1.63347
No0872	3	6.62	32.396	2	1.798	0.79222	1.694	0.72615	-4.746	0.02659	1	0.93773	39.238	0	1.56	2	3	0	0	11	0.0571093	0	0	0	0.49307	2	2	5	1	0	0	2	212.541	0	0	4.81	0.96969	-1.215	0	0	8	-3.113	0.406	0.461	-4.987	10257.4	118.76	1.66276
No0873	1	0	13.019	1	4.332	0.59178	4.368	0.88651	-4.704	0.84246	1	0.25672	0	0	0	0	1	0	0	18	0.1008	0	0	0	0.81959	0	1	4	0	0	0	0	23.9911	0	0	0	0.6885	0.267	0	0	5	3.904	0.062	0.032	0	19340.5	30.03	4.00197
No0874	1	0	11.814	2	5.119	0.79222	4.647	0.93048	-7.554	0.24139	2	0.93773	64.781	0	4.353	2	1	0	0	12	0.0640688	0	0	0	0.92373	2	1	2	2	0	0	0	135.63	0	0	0	0.84757	-1.559	0	1	3	-3.972	0.224	0.263	-4.543	12859.7	73.22	4.16492
No0875	3	7.999	37.219	3	1.309	0.79222	1.239	0.88651	-3.992	0.84246	1	0.93773	0	3.082	5.257	2	3	0	0	11	0.0640688	1	0	0	0.67208	2	4	4	2	0	0	2	168.417	-3.915	0	0	0.6885	-0.296	2	1	7	0.651	0.294	0.3	0	13882.8	101.47	2.64787
No0876	3	0	33.429	3	2.509	0.59178	2.509	0.52457	-3.947	0.00855	2	0.82734	0	1.182	0	0	4	4.541	0	6	0.0571093	0	0	0	0.69594	0	2	6	0	0	1	0	158.063	0	0	0	0.84757	-0.954	1	0	7	1.161	0.31	0.321	0	10492.2	99.15	3.98918
No0877	1	3.784	11.335	1	2.707	0.98659	2.707	0.93048	-4.596	0.84246	1	0.93773	0	1.598	0	1	2	0	0	11	0.0404228	0	0	0	0.94909	1	3	2	0	0	0	1	126.986	0	0	5.272	0.87038	-0.63	1	0	4	2.011	0.273	0.299	0	11499.3	69.12	2.87737
No0878	2	0	25.783	2	2.84	0.59178	2.84	0.88651	-3.256	0.84246	0	0.93773	13.039	0	0	0	3	5.441	0	12	0.183127	1	0	0	0.99386	0	3	4	0	0	0	0	79.2327	-3.505	0	0	0.99269	0	0	1	5	2.691	0.172	0.142	0	14399.2	58.23	3.18113
No0879	1	0	11.887	3	2.766	0.98659	2.765	0.9848	-4.899	0.84246	4	0.93773	0	0	2.399	1	1	0	0	12	0.0536867	0	4.144	0	0.96915	1	2	3	1	1	2	0	108.205	0	0	0	0.87038	0.761	0	0	4	1.648	0.239	0.228	0	11470.4	65.25	1.43136
No0880	1	0	11.743	2	3.049	0.98659	3.049	0.88651	-3.537	0.63972	2	0.93773	0	0	2.959	1	2	5.116	0	12	0.159195	0	4.253	0	0.99856	1	3	4	1	1	1	0	73.7991	0	0	0	0.87038	-0.191	0	0	4	1.923	0.225	0.172	0	10544.4	50.69	1.76343
No0881	2	0	21.037	1	1.451	0.98659	2.253	0.72615	-2.931	0.24139	0	0.82734	0	0	0	1	4	5.444	0	6	0.165829	0	0	1	0.88555	1	1	5	0	0	0	0	126.289	0	0	0	0.6885	0	0	0	6	0.569	0.264	0.259	0	10138.6	78.52	2.08099
No0882	2	3.714	20.941	1	1.368	0.98659	1.368	0.9848	-1.931	0.24139	0	0.93773	0	0	0	1	2	0	1.228	10	0.140529	0	0	0	0.91503	1	1	3	0	0	0	1	125.178	0	0	0	0.63709	0	0	0	5	0.06	0.471	0.407	0	6376.4	74.5	4.08554
No0883	1	0	12.298	2	3.599	0.59178	3.599	0.9848	-5.133	0.08169	2	0.93773	0	0	0	0	2	5.448	0	12	0.169211	0	0	0	0.99772	0	2	3	0	0	1	0	89.9577	0	0	0	0.99269	-0.116	0	0	3	3.378	0.179	0.188	0	11374.9	50.09	1.52504
No0884	4	0	47.447	4	4.072	0.59178	4.072	0.33223	-6.16	0.02659	3	0.25672	0	1.529	0	0	6	10.484	0	18	0.205002	0	4.248	0	0.54136	0	5	7	0	1	1	0	159.687	0	0	0	0.6885	-1.26	1	0	9	1.671	0.286	0.261	0	17279.5	114.02	2.29336
No0885	0	19.971	0	0	2.249	0.98659	2.598	0.72615	-3.571	0.84246	0	0.25672	0	3.89	0	1	0	0	0	16	0.0469652	0	0	0	0.71192	1	4	5	0	0	0	5	137.657	0	1	0	0.99269	0	2	1	6	4.047	0.359	0.293	0	11454	97.58	3.6878
No0886	1	3.64	11.965	1	2.439	0.98659	2.439	0.93048	-4.828	0.84246	1	0.93773	37.209	3.194	2.498	1	2	0	0	11	0.0503047	0	0	0	0.99896	1	3	2	1	0	0	1	89.5423	0	0	0	0.99269	-0.472	2	0	4	0.555	0.198	0.199	-4.399	9735.28	55.13	3.26019
No0887	2	4.45	26.527	4	3.99	0.79222	3.99	0.72615	-6.544	0.63972	6	0.25672	13.441	3.154	3.309	2	3	5.113	0	17	0.399426	0	0	0	0.83995	2	4	5	1	0	2	1	126.994	0	0	0	0.84757	1.832	2	0	6	2.911	0.189	0.187	0	18830.8	84.08	3.28341
No0888	0	4.664	0	1	4.689	0.59178	4.689	0.9848	-6.631	0.63972	0	0.93773	0	1.981	0	0	0	0	0	12	0.169211	0	0	0	0.98272	0	1	3	0	0	1	1	99.8702	0	1	0	0.99269	0	1	1	2	6.215	0.201	0.196	0	12466.6	61.98	2.58659
No0889	2	0	24.169	3	2.915	0.98659	2.915	0.9848	-4.523	0.24139	1	0.93773	0	3.773	2.234	1	3	0	0	11	0.0503047	1	3.94	0	0.87352	1	4	3	1	1	1	0	123.968	-3.653	0	0	0.84757	0.547	2	1	5	1.734	0.271	0.246	0	12335.8	80.05	1.45484
No0890	4	3.808	47.634	4	3.1	0.79222	3.1	0.33223	-5.306	0.24139	2	0.93773	36.276	2.165	3.638	2	7	13.176	0	11	0.0857571	1	0	0	0.35674	2	7	7	2	0	0	1	199.123	-4.33	0	0	0.21184	-1.778	2	1	10	-1.28	0.316	0.313	-4.844	15499.2	133.34	3.0667
No0891	2	7.716	24.065	3	0.421	0.98659	0.421	0.52457	-3.13	0.63972	1	0.82734	0	4.602	2.587	1	2	0	0	6	0.0436704	1	0	0	0.64455	1	4	6	1	0	1	2	166.927	-3.677	0	0	0.96969	-0.345	3	1	6	0.23	0.35	0.371	-1.034	9584.62	104.12	1.8893
No0892	3	0	35.133	3	3.353	0.14694	3.353	0.72615	-6.145	0.63972	3	0.93773	36.278	0	9.212	4	4	3.712	0	12	0.0857571	0	0	0	0.35242	4	4	5	4	0	0	0	192.106	0	1	0	0.29329	-1.626	0	1	8	0.391	0.321	0.295	-4.809	16303.8	133.85	3.08171
No0893	1	0	11.404	1	2.846	0.98659	4.318	0.93048	-5.439	0.84246	1	0.93773	0	0	0	1	2	0	0	12	0.0436704	0	0	1	0.92207	0	1	2	0	0	0	0	78.9921	0	0	0	0.99269	-0.904	0	0	2	2.543	0.144	0.177	0	12714.9	37.29	3.55224
No0894	1	11.524	11.762	2	2.552	0.59178	2.552	0.88651	-4.453	0.08169	1	0.93773	0	1.594	0	0	1	0	0	11	0.0436704	0	0	0	0.92466	0	3	4	0	0	1	3	114.724	0	1	0	0.96969	-0.096	1	1	4	1.672	0.263	0.245	0	12381.4	73.08	1.39794
No0895	2	8.318	23.932	3	4.181	0.59178	4.368	0.52457	-6.248	0.02659	2	0.25672	0	1.239	0	0	4	9.574	0	17	0.0747707	0	3.637	0	0.85107	0	6	6	0	1	1	2	120.033	0	0	0	0.53315	-1.33	1	0	7	1.366	0.223	0.2	0	16236.1	82.78	3.66806
No0896	0	16.572	0	0	2.99	0.98659	2.67	0.88651	-3.515	0.63972	0	0.25672	0	1.626	0	1	0	0	0	15	0.0404228	0	0	0	0.3116	0	3	4	0	0	0	4	227.141	0	0	0	0.87038	0	1	3	4	3.684	0.51	0.498	0	12843.9	138.88	1.66745
No0897	1	0	12.087	1	2.444	0.98659	2.444	0.23327	-2.561	0.84246	1	0.82734	0	10.037	0	1	1	0	0	5	0.0340808	0	0	0	0.90845	1	1	1	0	0	0	0	59.9364	0	0	0	0.99269	0.105	5	0	3	4.089	0.135	0.143	0	8109.1	36.1	2.39533
No0898	3	0	35.343	3	1.419	0.59178	1.912	0.88651	-3.561	0.63972	3	0.93773	0	1.14	0	0	4	4.698	1.405	11	0.278014	0	0	0	0.97608	0	4	4	0	0	0	0	98.3248	0	0	0	0.87038	-1.957	1	0	5	0.711	0.269	0.24	0	10617.8	63.68	1.75205
No0899	1	8.594	12.472	1	3.229	0.59178	3.229	0.9848	-3.865	0.84246	1	0.25672	0	0	0	0	2	5.651	0	17	0.233407	0	0	0	0.97733	0	3	3	0	0	0	2	77.9725	0	0	0	0.63709	-0.093	0	0	4	2.525	0.179	0.174	0	11744.8	44.12	4.37059
No0900	2	0	24.633	2	4.975	0.98659	4.748	0.9848	-7.772	0.63972	2	0.25672	0	1.297	2.736	1	3	4.855	2.036	16	0.302219	0	0	0	0.84374	1	3	3	1	0	0	0	134.262	0	0	0	0.6885	-0.872	1	1	4	2.505	0.22	0.226	0	18027.5	83.64	3.23388
No0901	1	0	12.044	2	4.863	0.79222	4.668	0.93048	-7.727	0.63972	2	0.82734	38.132	0	5.294	2	1	0	0	6	0.0605705	0	0	0	0.92373	2	1	2	2	0	0	0	135.63	0	0	0	0.84757	-0.697	0	1	3	-0.978	0.217	0.251	-4.51	13279	73.22	2.27416
No0902	1	0	11.871	1	3.587	0.79222	3.587	0.93048	-5.437	0.84246	1	0.93773	0	1.897	5.429	2	1	0	0	12	0.0536867	0	0	0	0.97067	2	1	2	2	0	0	0	114.102	0	0	0	0.99269	-0.345	1	0	4	3.759	0.211	0.226	0	12187.9	64.92	3.66745
No0903	1	0	10.793	1	0.836	0.79222	2.496	0.9848	-3.365	0.84246	1	0.93773	0	0	0	2	2	0	0	11	0.0340808	0	0	1	0.77146	1	1	3	0	0	0	0	174.338	0	0	5.617	0.87038	-0.981	0	1	3	2.396	0.427	0.446	0	9995.52	91.56	3.25455
No0904	3	7.812	31.748	2	0.234	0.98659	1.676	0.52457	-3.522	0.24139	1	0.93773	0	0	0	1	5	0	0	11	0.0503047	0	0	1	0.46055	0	4	6	0	0	0	2	197.163	0	0	0	0.6885	-0.886	0	0	8	0.985	0.443	0.434	0	10173.4	122.04	2.95036
No0905	1	0	10.172	2	1.22	0.79222	1.22	0.93048	-2.944	0.24139	1	0.82734	25.2	0	1.896	2	1	0	0	6	0.030993	0	3.34	0	0.95809	2	2	2	1	1	1	0	120.3	0	0	4.704	0.87038	-0.849	0	0	4	-1.244	0.34	0.322	0	7019.36	67.48	3.27784
No0906	0	0	0	0	2.744	0.59178	2.744	0.93048	-4.844	0.63972	0	0.82734	0	0	0	0	0	0	0	6	0.0250041	0	0	0	0.99193	0	0	2	0	0	0	0	97.5243	0	0	0	0.39503	0	0	0	2	2.912	0.222	0.256	0	3741.96	47.58	1.27875
No0907	2	0	23.68	2	2.922	0.98659	2.89	0.93048	-3.922	0.84246	0	0.82734	0	0	2.546	1	2	0	0	6	0.0372253	1	0	0	0.99945	1	2	2	1	0	0	0	98.0391	-3.48	0	0	0.96969	0	0	1	3	0.754	0.227	0.226	0	11771.7	54.55	3.52303
No0908	1	0	12.541	2	4.429	0.59178	4.429	0.9848	-4.421	0.84246	2	0.93773	13.884	0	0	0	1	0	0	12	0.281354	0	4.364	0	0.99444	0	2	3	0	1	1	0	76.3629	0	1	0	0.39503	0.126	0	1	3	1.876	0.226	0.172	0	13299.7	57.97	1.49831
No0909	3	0	34.34	2	4.429	0.79222	4.429	0.9848	-6.198	0.24139	1	0.25672	0	0	2.709	2	3	0	0.906	16	0.179593	0	0	0	0.77959	2	1	3	1	0	0	0	152.879	0	0	0	0.96969	-0.393	0	0	6	1.846	0.273	0.291	0	15464	90.71	2.5092
No0910	2	8.299	21.842	2	3.886	0.59178	3.505	0.33223	-5.284	0.24139	1	0.25672	0	0	0	0	3	0	0	17	0.0820652	0	4.565	0	0.42606	0	4	7	0	1	1	2	167.694	0	1	0	0.53315	0.957	0	1	8	2.589	0.292	0.27	0	16268.2	125.63	3.73687
No0911	0	0	0	1	3.062	0.79222	3.085	0.88651	-3.557	0.02659	0	0.82734	36.002	0	2.488	2	2	3.816	0	6	0.0372253	0	2.655	1	0.99984	1	2	4	1	1	1	0	82.4614	0	0	0	0.84757	0	0	0	4	0.021	0.237	0.202	-4.722	7399.02	53.84	1.68124
No0912	0	9.06	0	0	2.615	0.59178	2.876	0.93048	-3.556	0.84246	0	0.25672	0	4.047	0	0	0	0	0.904	16	0.155947	0	0	0	0.82234	0	2	2	0	0	0	2	48.3001	0	0	0	0.63709	0	2	0	3	4.214	0.128	0.118	0	9951.04	30.19	4.15581
No0913	0	4.653	0	0	4.076	0.98659	4.097	0.93048	-4.414	0.84246	0	0.93773	0	0	3.368	1	0	0	0	11	0.155947	0	0	0	0.99999	1	1	2	1	0	0	1	88.779	0	0	0	0.87038	0	0	1	2	4.95	0.199	0.198	0	10287.9	53.16	4.23207
No0914	4	0	46.406	4	1.174	0.59178	1.174	0.06191	-3.904	0.63972	4	0.82734	0	4.67	0	0	10	32.556	0	6	0.384384	0	0	0	0.44483	0	10	10	0	0	0	0	160.192	0	0	0	0.15134	-2.687	4	0	10	0.387	0.286	0.254	0	14953.7	123.66	2.49624
No0915	4	0	46.672	8	4.158	0.59178	4.158	0.88651	-4.577	0.24139	8	0.47245	0	3.277	0	0	4	0	0	0	0.0605705	0	0	0	0.95379	0	4	4	0	0	4	0	124.008	0	0	0	0.6885	1.71	2	0	4	0	0.205	0.235	0	12686.3	68.28	1.97772
No0916	1	4.237	11.957	1	0.803	0.59178	3.262	0.93048	-3.82	0.08169	1	0.93773	0	3.48	0	0	2	5.381	0	12	0.165829	0	0	0	0.87837	0	2	2	0	0	0	1	63.7469	0	0	0	0.96969	-0.402	2	0	3	1.78	0.235	0.129	0	12012.5	79.44	1.6902
No0917	0	11.353	0	0	0.929	0.98659	1.539	0.72615	-2.103	0.84246	0	0.25672	13.617	0	0	1	0	0	0.832	15	0.223525	0	0	0	0.75859	1	3	5	0	0	0	3	155.494	0	0	5.676	0.39503	0	0	0	6	-0.407	0.429	0.42	0	7702.8	92.89	3.62014
No0918	1	0	11.618	3	3.29	0.79222	3.292	0.9848	-5.514	0.24139	1	0.93773	0	0	2.48	2	2	0	0	12	0.0571093	0	3.861	1	0.98375	2	2	3	1	1	2	0	103.27	0	0	0	0.6885	-0.142	0	0	4	2.302	0.199	0.19	0	13052.8	61.69	1.75967
No0919	3	3.71	37.742	3	-0.621	0.59178	-0.621	0.72615	-1.472	0.84246	1	0.82734	0	3.199	0	0	5	5.408	0	5	0.176095	1	0	0	0.67352	0	6	5	0	0	0	1	137.036	-3.641	0	0	0.99269	-0.031	2	1	8	0.789	0.296	0.257	0	12168.7	101.33	1.50515
No0920	2	0	24.4	2	2.373	0.59178	2.837	0.9848	-3.943	0.84246	0	0.82734	0	0	0	0	2	0	0	5	0.0372253	1	0	0	0.69441	0	2	3	0	0	0	0	149.448	-3.34	1	0	0.87038	0	0	3	3	1.435	0.359	0.319	0	12238.5	99.3	4.20978
No0921	3	0	36.943	3	4.901	0.79222	4.799	0.72615	-7.013	0.84246	1	0.25672	0	3.409	4.495	2	5	10.998	0	18	0.0894773	1	0	0	0.66545	2	5	5	2	0	0	0	152.027	-3.995	0	0	0.53315	-0.879	2	1	7	3.443	0.231	0.222	0	19763.3	102.11	3.72263
No0922	0	10.9	0	0	3.84	0.59178	3.84	0.93048	-5.646	0.84246	0	0.25672	37.309	1.798	0	0	1	0	0	16	0.0536867	0	0	0	0.97584	0	3	2	0	0	0	3	76.0671	0	0	0	0.99269	0	1	0	4	0.329	0.155	0.163	-4.646	10488.5	43.85	4.27184
No0923	3	3.666	37.583	3	3.423	0.79222	3.473	0.88651	-5.789	0.84246	1	0.25672	0	3.358	5.103	2	4	0	0	16	0.0711702	1	0	0	0.3192	2	5	4	2	0	0	1	213.745	-3.706	0	0	0.96969	-0.555	2	2	7	2.423	0.366	0.359	0	17600.2	137.91	2.23426
No0924	2	4.727	21.599	1	3.694	0.59178	3.915	0.52457	-5.38	0.24139	0	0.25672	0	1.708	0	0	3	5.485	0	17	0.0820652	0	0	0	0.65975	0	2	6	0	0	0	1	142.953	0	0	0	0.6885	0	1	1	7	4.978	0.245	0.226	0	17002.2	102.66	3.27944
No0925	1	0	12.223	4	3.47	0.59178	3.858	0.52457	-4.865	0.84246	4	0.82734	0	3.435	0	0	1	0	0	6	0.176095	0	8.499	0	0.6988	0	3	6	0	2	3	0	109.235	0	2	0	0.99269	2.002	2	2	5	2.207	0.277	0.198	0	16877.1	98.87	3.41814
No0926	1	11.681	12.585	1	5.372	0.59178	5.372	0.9848	-7.261	0.84246	1	0.03452	38.052	0	0	0	2	0	0	22	0.0784028	0	0	0	0.98637	0	4	3	0	0	0	3	102.906	0	0	0	0.96969	-0.828	0	0	5	0.772	0.172	0.18	-4.487	14825.4	60.92	1.93952
No0927	1	0	11.553	2	4.382	0.98659	4.382	0.72615	-5.734	0.08169	1	0.93773	37.807	1.233	2.395	1	2	4.608	0	12	0.0605705	0	7.406	0	0.97864	1	4	5	1	2	1	0	82.9895	0	0	0	0.6885	-0.585	1	0	5	-0.241	0.201	0.16	-4.439	11596.7	63.05	3.05652
No0928	1	0	12.022	3	2.548	0.79222	1.932	0.9848	-4.41	0.24139	4	0.82734	0	3.627	6.074	2	2	5.099	0	5	0.159195	0	0	0	0.57591	2	2	3	2	0	1	0	184.475	0	0	0	0.96969	1.554	2	2	4	1.042	0.392	0.395	0	12084.7	110.69	4.30249
No0929	3	0	34.201	2	4.539	0.98659	4.539	0.88651	-6.134	0.08169	1	0.93773	0	3.822	2.844	1	3	0	0	12	0.0605705	0	0	0	0.68497	1	1	4	1	0	0	0	160.115	0	1	0	0.84757	-0.235	2	1	5	3.174	0.287	0.298	0	15050.2	100.22	3.5382
No0930	1	8.239	11.946	1	3.455	0.79222	3.124	0.88651	-4.756	0.63972	1	0.25672	0	0	5.414	2	1	0	1.733	16	0.165829	0	0	0	0.73633	2	3	4	2	0	0	2	144.931	0	0	0	0.99269	-0.26	0	1	5	1.677	0.342	0.301	0	13501.8	95.15	3.41137
No0931	2	4.099	25.781	2	3.206	0.59178	3.826	0.9848	-4.699	0.84246	2	0.25672	0	1.713	0	0	3	0	0	17	0.0747707	0	0	0	0.96236	0	4	3	0	0	0	1	91.5444	0	0	0	0.96969	-0.592	1	0	6	3.179	0.182	0.159	0	15198.5	66.65	3.09795
No0932	1	0	12.209	3	4.026	0.59178	3.571	0.93048	-5.598	0.63972	3	0.93773	0	0	0	0	1	0	0	10	0.0436704	0	0	0	0.69901	0	1	2	0	0	2	0	157.677	0	1	0	0.87038	1.951	0	3	1	2.291	0.365	0.333	0	14301.1	98.85	1.52504
No0933	1	12.382	11.351	1	3.079	0.59178	3.079	0.88651	-4.2	0.63972	1	0.25672	0	1.36	0	0	2	4.657	1.503	16	0.165829	0	0	0	0.99635	0	4	4	0	0	0	3	92.1982	0	0	0	0.96969	-0.352	1	0	5	1.452	0.21	0.196	0	11263.2	57.01	2.66417
No0934	1	0	12.913	2	5.086	0.59178	5.086	0.88651	-6.239	0.63972	2	0.93773	0	4.559	0	0	4	16.147	0	12	0.183127	0	0	0	0.98065	0	4	4	0	0	1	0	61.5827	0	0	0	0.96969	0.506	3	0	4	4.412	0.122	0.109	0	16144.7	44.76	1.6721
No0935	3	0	33.723	3	0.722	0.79222	2.09	0.88651	-4.168	0.63972	3	0.82734	0	7.529	2.627	2	4	0	0	5	0.0503047	0	0	1	0.56529	1	3	4	1	0	0	0	190.572	0	0	0	0.6885	-1.528	4	1	5	1.97	0.336	0.387	-0.113	11640.4	111.71	3.07536
No0936	3	0	33.19	2	4.221	0.59178	4.271	0.72615	-5.473	0.00855	1	0.93773	0	0	0	0	4	5.098	0	11	0.0536867	0	0	0	0.42577	0	2	5	0	0	0	0	193.873	0	1	0	0.53315	-0.438	0	2	5	1.676	0.392	0.379	0	14792.3	125.66	1.91116
No0937	2	0	24	3	4.522	0.59178	4.522	0.72615	-6.776	0.02659	3	0.93773	38.621	1.645	0	0	4	10.12	0	12	0.0820652	0	0	0	0.90157	0	4	5	0	0	1	0	122.828	0	0	0	0.29329	-1.832	1	0	5	-0.727	0.188	0.203	-4.611	14047.1	76.39	1.51188
No0938	3	8.149	38.141	3	2.84	0.79222	3.224	0.88651	-6.629	0.84246	1	0.25672	0	4.953	5.129	2	3	0	0	16	0.0784028	1	0	0	0.38859	2	4	4	2	0	0	2	211.232	-4.029	0	0	0.84757	-0.506	3	2	7	1.908	0.307	0.327	0	19693.6	129.7	1.92942
No0939	2	0	24.081	3	4.454	0.98659	4.896	0.52457	-6.7	0.02659	3	0.93773	0	3.291	2.885	1	5	15.635	0	12	0.0784028	0	0	0	0.91942	1	5	6	1	0	1	0	103.509	0	0	0	0.21184	-1.831	2	0	6	2.159	0.178	0.161	0	17686.1	73.86	3.48728
No0940	1	0	11.549	2	2.79	0.79222	2.342	0.93048	-5.894	0.63972	2	0.93773	0	1.602	6.394	2	1	0	0	11	0.172634	0	0	0	0.63861	2	1	2	2	0	0	0	173.57	0	0	0	0.84757	0.696	1	2	4	4.389	0.317	0.323	0	14714.8	104.69	1.72835
No0941	2	15.065	22.876	2	-1.614	0.79222	-0.143	0.52457	-2.469	0.84246	2	0.93773	0	3.129	2.427	2	3	0	0	11	0.0469652	0	0	1	0.58311	1	5	6	1	0	0	4	177.821	0	0	0	0.99269	-2.034	2	0	8	0.12	0.403	0.399	0	9814.68	110	3.13274
No0942	2	0	24.03	2	4.461	0.98659	4.912	0.93048	-6.58	0.63972	0	0.93773	76.411	0	1.696	1	2	0	0	11	0.0640688	1	0	0	0.85098	1	2	2	1	0	0	0	140.854	-4.368	0	0	0.84757	0	0	2	3	-4.367	0.246	0.272	-10.152	14006.2	82.79	1.36173
No0943	0	10.897	0	0	1.578	0.98659	2.302	0.72615	-2.111	0.84246	0	0.93773	0	1.636	3.062	1	1	5.038	0	11	0.030993	0	0	0	0.80339	1	4	5	1	0	0	3	123.261	0	0	0	0.99269	0	1	1	5	2.435	0.431	0.317	0	8618.34	88.17	1.35218
No0944	1	4.906	12.737	1	2.728	0.98659	2.728	0.52457	-3.023	0.84246	1	0.93773	0	2.006	3.046	1	3	10.933	0	12	0.0784028	0	0	0	0.96094	1	4	6	1	0	0	1	75.1152	0	0	0	0.96969	-0.13	1	0	7	4.202	0.168	0.119	0	14893.2	66.93	2.65273
No0945	1	7.954	11.999	2	2.614	0.98659	3.433	0.52457	-5.105	0.08169	1	0.93773	0	5.653	2.856	1	1	0	0	11	0.0605705	0	4.16	0	0.44137	1	4	6	1	1	1	2	162.716	0	1	0	0.6885	-0.103	3	2	6	3.601	0.326	0.281	0	15731.8	124.02	2.78888
No0946	1	7.85	12.418	3	2.696	0.59178	2.696	0.72615	-4.742	0.84246	3	0.93773	37.816	0	0	0	2	0	0	11	0.183127	0	4.19	0	0.7189	0	5	5	0	1	2	2	121.553	0	1	0	0.99269	0.519	0	1	6	-0.325	0.296	0.236	-4.413	13205.7	96.89	4.44357
No0947	1	3.421	12.408	1	4.034	0.98659	4.034	0.9848	-6.88	0.84246	1	0.25672	38.088	1.298	2.417	1	2	0	0	17	0.0747707	0	0	0	0.88244	1	3	3	1	0	0	1	129.979	0	0	0	0.96969	-0.723	1	0	5	-0.12	0.218	0.236	-4.598	13034.4	78.92	1.77085
No0948	2	0	24.316	2	3.221	0.59178	3.745	0.9848	-4.411	0.24139	2	0.93773	0	0	0	0	3	5.56	0	12	0.172634	0	0	0	0.98865	0	3	3	0	0	0	0	71.4856	0	0	0	0.84757	-0.459	0	0	4	2.321	0.154	0.142	0	13509.7	46.61	3.81338
No0949	3	0	36.125	5	2.729	0.79222	2.603	0.72615	-5.921	0.63972	4	0.93773	13.02	0	4.324	2	3	0	0	12	0.0747707	0	3.935	0	0.77806	2	4	5	2	1	2	0	131.659	0	0	0	0.96969	-2.543	0	0	7	0.757	0.258	0.228	0	15898	90.87	1.53782
No0950	3	0	34.798	4	2.301	0.59178	2.301	0.72615	-4.175	0.84246	2	0.82734	37.685	0	0	0	3	0	0	6	0.0536867	1	3.553	0	0.71526	0	4	5	0	1	1	0	147.538	-3.675	1	0	0.84757	-0.212	0	2	4	-0.836	0.322	0.303	-4.517	12233.7	97.25	1.92942
No0951	4	0	47.121	4	1.279	0.37866	1.051	0.88651	-4.586	0.63972	2	0.93773	12.782	1.837	6.2	3	4	0	0	11	0.0640688	1	0	0	0.29558	3	4	4	3	0	0	0	224.707	-4.019	0	0	0.6885	-1.174	1	2	7	0.598	0.408	0.4	0	14994.8	140.98	1.86332
No0952	1	0	11.987	1	3.374	0.59178	3.374	0.9848	-3.37	0.63972	1	0.82734	0	0	0	0	2	5.192	0	6	0.0404228	0	0	0	0.99923	0	2	3	0	0	0	0	73.2031	0	1	0	0.87038	-0.039	0	1	3	1.625	0.202	0.16	0	12349.5	54.84	3.73018
No0953	2	0	24.589	2	2.162	0.79222	2.16	0.93048	-3.335	0.84246	2	0.93773	0	1.867	5.714	2	2	0	0	12	0.288158	0	0	0	0.98463	2	2	2	2	0	0	0	95.6295	0	0	0	0.63709	-0.336	1	0	5	2.078	0.207	0.191	0	12539.9	61.44	1.53148
No0954	0	0	0	1	1.912	0.79222	1.523	0.23327	-3.393	0.63972	1	0.82734	0	0	6.277	2	1	0	0	5	0.0279659	0	0	0	0.94812	2	1	1	2	0	0	0	125.529	0	0	0	0.84757	0.721	0	1	3	0.902	0.351	0.33	0	8091.16	69.29	3.35151
No0955	1	0	12.371	2	6.063	0.59178	5.886	0.9848	-8.288	0.08169	2	0.25672	0	0	0	0	1	0	0	16	0.0640688	0	0	0	0.4548	0	1	3	0	0	1	0	198.113	0	1	0	0.84757	-0.088	0	3	2	4.23	0.338	0.344	0	17891.4	122.63	1.43933
No0956	1	8.317	11.876	2	3.909	0.98659	3.683	0.72615	-4.404	0.02659	1	0.93773	0	1.81	0	1	2	0	0	11	0.0503047	0	0	1	0.51481	1	3	5	0	0	0	2	178.815	0	1	0	0.6885	0.042	1	2	4	2.486	0.37	0.354	0	13512.8	116.61	4.20067
No0957	1	0	10.928	3	0.903	0.37866	0.812	0.88651	-4.31	0.08169	2	0.82734	0	2.971	5.106	3	2	5.19	0	6	0.0436704	0	3.831	0	0.47244	3	3	4	2	1	1	0	203.382	0	0	5.233	0.84757	-0.062	2	1	6	1.962	0.423	0.43	0	10980.7	120.83	1.60206
No0958	2	26.175	23.068	1	4.249	0.59178	4.181	0.06191	-6.666	0.02659	0	0.25672	76.823	1.492	0	0	2	0	0	16	0.0894773	0	0	0	0.09385	0	6	10	0	0	0	8	260.551	0	2	0	0.53315	0	2	2	11	-6.25	0.412	0.428	-9.849	14962.4	183.61	1.42325
No0959	3	4.587	39.151	3	5.365	0.59178	5.553	0.72615	-6.849	0.24139	1	0.25672	0	4.967	0	0	4	5.184	0	16	0.0820652	1	0	0	0.41064	0	4	5	0	0	0	1	201.419	-3.698	1	0	0.29329	-0.569	3	3	5	2.02	0.285	0.296	0	19721	127.28	2.99078
No0960	4	0	47.98	4	3.451	0.79222	3.268	0.88651	-6.241	0.84246	0	0.93773	0	0	4.595	2	4	0	0	12	0.0747707	2	0	0	0.59251	2	4	4	2	0	0	0	179.427	-7.925	0	0	0.21184	0	0	2	6	2.974	0.264	0.272	0	19161.1	109.1	3.49886
No0961	0	8.241	0	1	3.057	0.98659	3.079	0.9848	-3.893	0.08169	0	0.93773	0	0	0	1	1	0	0	11	0.0340808	0	2.902	1	0.9982	0	2	3	0	1	1	2	89.7947	0	0	0	0.87038	0	0	0	4	1.848	0.232	0.215	0	7998.54	50.41	3.29874
No0962	1	0	11.928	2	2.304	0.98659	3.804	0.88651	-5.264	0.24139	2	0.93773	0	0	2.693	1	2	5.113	0	11	0.437374	0	4.173	0	0.85627	1	3	4	1	1	1	0	111.739	0	0	0	0.84757	0.472	0	1	5	2.126	0.228	0.184	0	15286.8	82.16	2.20003
No0963	1	0	12.277	3	4.087	0.59178	4.087	0.9848	-5.367	0.84246	3	0.93773	0	2.029	0	0	1	0	0	12	0.0503047	0	4.427	0	0.99932	0	2	3	0	1	2	0	81.2377	0	1	0	0.87038	1.462	1	1	2	3.076	0.196	0.169	0	13305.7	54.73	2.14768
No0964	0	0	0	0	4.675	0.59178	4.675	0.52457	-6.006	0.84246	0	0.25672	0	3.159	0	0	4	22.08	0	18	0.0784028	0	0	0	0.83631	0	4	6	0	0	0	0	121.647	0	0	0	0.6885	0	2	0	6	3.497	0.217	0.203	0	14053.9	84.5	1.5563
No0965	0	0	0	1	4.34	0.59178	4.113	0.93048	-6.102	0.63972	1	0.93773	0	1.624	0	0	1	5.097	0	11	0.0436704	0	0	0	0.98524	0	1	2	0	0	1	0	105.933	0	0	0	0.99269	0.645	1	1	2	3.762	0.216	0.223	0	10308.5	61.26	3.13846
No0966	1	8.388	12.329	1	4.502	0.79222	4.398	0.9848	-6.462	0.63972	1	0.93773	38.311	6.997	4.695	2	1	0	0	11	0.0676025	0	0	0	0.99212	2	2	3	2	0	0	2	102.116	0	0	0	0.84757	-0.649	4	0	5	-0.37	0.155	0.184	-5.206	13288.4	58.95	1.75587
No0967	2	0	25.508	3	7.835	0.59178	7.835	0.88651	-9.558	0.24139	0	0.25672	0	7.876	0	0	3	5.396	0	18	0.0857571	1	4.518	0	0.97425	0	2	4	0	1	1	0	98.1729	-4.081	0	0	0.84757	0	4	1	4	5.782	0.142	0.144	0	20622.9	64.11	2
No0968	2	0	21.4	1	2.234	0.59178	2.234	0.72615	-3.315	0.24139	0	0.82734	0	2.653	0	0	4	9.797	0	6	0.0372253	0	0	0	0.80431	0	2	5	0	0	0	0	142.13	0	0	0	0.99269	0	2	0	6	-0.574	0.352	0.363	0	8187.76	88.07	1.36173
No0969	3	3.781	33.985	4	5.274	0.98659	5.185	0.33223	-8.218	0.02659	3	0.93773	37.971	0	2.441	1	3	0	0	12	0.0784028	0	0	0	0.13387	1	2	7	1	0	1	1	264.862	0	2	0	0.84757	0.095	0	3	6	0.026	0.436	0.46	-4.496	17587.6	170.5	1.38021
No0970	0	7.599	0	0	3.07	0.98659	3.066	0.9848	-5.021	0.84246	0	0.93773	37.269	0	2.857	1	0	0	0	12	0.0469652	0	0	0	0.92763	1	2	3	1	0	0	2	60.19	0	0	0	0.96969	0	0	0	3	0.14	0.14	0.134	-4.446	10434.9	37.81	3.76155
No0971	1	0	11.131	3	4.427	0.98659	4.583	0.88651	-5.931	0.08169	1	0.93773	0	0	0	1	3	5.047	0	12	0.172634	0	4.269	1	0.99227	1	3	4	0	1	2	0	94.2133	0	0	0	0.87038	-0.401	0	0	4	2.775	0.198	0.186	0	14780.3	58.89	2.47712
No0972	0	11.701	0	0	2.332	0.79222	2.332	0.52457	-2.705	0.63972	0	0.93773	0	2.016	3.101	2	0	0	0	12	0.0372253	0	0	0	0.66638	2	3	6	1	0	0	3	155.504	0	1	5.475	0.99269	0	1	1	5	2.745	0.417	0.368	0	10048	102.02	3.08689
No0973	3	0	32.839	2	1.658	0.98659	1.658	0.9848	-2.97	0.24139	1	0.82734	0	3.596	2.61	1	3	0	0	6	0.0340808	0	0	0	0.9121	1	1	3	1	0	0	0	131.558	0	0	0	0.99269	-0.42	2	0	5	-0.077	0.329	0.344	0	7990.86	74.92	1.74429
No0974	1	4.036	12.622	1	3.78	0.59178	3.78	0.93048	-5.16	0.63972	1	0.25672	0	1.759	0	0	2	0	0	17	0.0503047	0	0	0	0.97142	0	3	2	0	0	0	1	74.4549	0	0	0	0.99269	-0.067	1	0	3	3.177	0.161	0.16	0	11965.5	43.1	4.57901
No0975	3	0	36.873	4	2.796	0.98659	2.432	0.72615	-5.537	0.08169	2	0.93773	0	3.206	2.781	1	3	0	0	11	0.0640688	1	0	0	0.44502	1	3	5	1	0	1	0	208.129	-3.441	0	0	0.6885	-0.519	2	2	5	0.928	0.342	0.37	0	14880.7	123.64	3.02816
No0976	1	0	12.008	1	3.446	0.98659	3.446	0.93048	-5.611	0.84246	1	0.93773	0	0	3.152	1	1	0	0	12	0.169211	0	0	0	0.99956	1	1	2	1	0	0	0	87.1346	0	1	0	0.84757	0.147	0	1	2	4.016	0.181	0.167	0	13417.4	54.4	1.19033
No0977	2	0	22.696	2	1.952	0.79222	1.952	0.9848	-4.106	0.84246	2	0.93773	0	0	0	2	2	0	0	12	0.0469652	0	0	0	0.56768	2	2	3	0	0	0	0	203.949	0	1	10.644	0.96969	-1.001	0	1	4	2.241	0.408	0.446	0	12392.6	111.48	1.95182
No0978	0	0	0	1	4.476	0.98659	4.496	0.9848	-5.014	0.08169	1	0.93773	0	4.222	0	1	2	5.639	0	12	0.0503047	0	3.408	1	0.96289	0	2	3	0	1	1	0	67.3741	0	0	0	0.84757	0.556	2	0	3	2.564	0.142	0.134	0	11682.3	41.82	4.23325
No0979	1	0	10.59	1	0.477	0.98659	0.113	0.93048	-1.571	0.84246	1	0.82734	0	1.508	0	1	2	4.856	0	5	0.0192991	0	0	0	0.86942	1	2	2	0	0	0	0	144.867	0	0	5.022	0.87038	-0.447	1	1	3	1.004	0.483	0.454	0	6626.06	80.56	1.55023
No0980	1	0	11.978	2	4.6	0.98659	4.837	0.88651	-6.862	0.08169	2	0.93773	0	6.49	2.677	1	2	5.137	0	11	0.179593	0	4.195	0	0.64341	1	3	4	1	1	1	0	145.17	0	1	0	0.96969	0.286	3	2	4	4.365	0.28	0.252	0.112	15652.8	104.23	3.49665
No0981	0	9.741	0	0	2.659	0.59178	2.659	0.02838	-4.565	0.84246	0	0.93773	0	8.12	0	0	0	0	0	10	0.0372253	0	0	0	0.3873	0	0	0	0	0	0	2	45.1026	0	0	0	0.99269	0	4	0	2	4.229	0.037	0.1	0	9170	9.86	1.36173
No0982	2	0	23.196	3	1.427	0.59178	1.427	0.88651	-2.952	0.08169	3	0.82734	0	4.759	0	0	5	9.887	0	5	0.0404228	0	0	0	0.96684	0	5	4	0	0	1	0	99.1299	0	0	0	0.63709	-1.584	3	0	5	1.098	0.267	0.248	-1.218	8904.96	65.74	1.47712
No0983	1	0	11.563	2	2.134	0.98659	2.137	0.9848	-2.971	0.84246	2	0.82734	0	0	2.801	1	1	0	0	6	0.0340808	0	4.164	0	0.96186	1	2	3	1	1	1	0	96.325	0	1	0	0.99269	0.768	0	1	3	1.026	0.298	0.23	0	9541.66	66.75	2.10551
No0984	2	0	23.554	3	1.12	0.98659	1.504	0.19128	-3.628	0.08169	3	0.82734	0	5.639	2.751	1	6	19.861	0	6	0.0640688	0	0	0	0.61572	1	6	8	1	0	1	0	149.976	0	0	0	0.29329	-1.635	4	0	8	0.837	0.287	0.27	0	11607.8	106.88	2.70157
No0985	1	8.522	13.42	2	4.726	0.59178	4.643	0.9848	-7.406	0.24139	2	0.03452	0	0	0	0	2	5.961	0	23	0.0820652	0	0	0	0.97733	0	3	3	0	0	1	2	77.9725	0	0	0	0.53315	0.014	0	0	4	2.871	0.113	0.122	0	17622.7	44.12	3.85679
No0986	0	16.772	0	1	0.048	0.05547	-0.092	0.02915	-2.219	0.24139	0	0.25672	0	0	2.67	5	6	16.131	0.17	16	0.540819	0	4.122	3	0.09695	5	7	12	1	1	1	4	274.96	0	0	5.872	0.84757	0	0	0	13	1.919	0.458	0.442	0	15383.7	182.39	3.48022
No0987	3	0	33.229	3	1.218	0.59178	1.218	0.88651	-2.46	0.63972	1	0.82734	0	2.433	0	0	4	4.532	0	6	0.0340808	1	0	0	0.95079	0	4	4	0	0	0	0	115.822	-3.079	0	0	0.96969	-0.468	2	1	4	0.943	0.29	0.286	0	9294.86	68.82	3.41313
No0988	1	3.619	11.103	2	-0.138	0.98659	-0.138	0.9848	-1.518	0.84246	2	0.82734	0	3.547	2.327	1	2	0	0	5	0.140529	0	3.802	0	0.95803	1	4	3	1	1	1	1	98.7328	0	0	0	0.39503	0.412	2	0	5	1.652	0.407	0.302	0	6039.36	67.49	1.61278
No0989	3	4.153	37.35	3	5.222	0.59178	5.222	0.52457	-7.069	0.63972	1	0.93773	38.477	5.709	0	0	3	0	0	12	0.0820652	1	0	0	0.45043	0	4	6	0	0	0	1	181.13	-3.914	2	0	0.29329	-0.173	3	3	4	-0.612	0.269	0.282	-4.907	18140.8	123.08	3.31016
No0990	2	0	24.854	2	2.833	0.98659	3.297	0.93048	-4.933	0.84246	2	0.93773	0	1.834	2.819	1	2	0	0	11	0.288158	0	0	0	0.89219	1	2	2	1	0	0	0	123.357	0	0	0	0.63709	-0.381	1	1	4	2.431	0.242	0.24	0	15433.7	77.65	2.61013
No0991	1	0	11.335	1	1.618	0.98659	1.618	0.93048	-1.461	0.84246	1	0.47245	0	0	3.028	1	2	5.574	0	0	0.530282	0	0	0	0.93296	1	2	2	1	0	0	0	64.6086	0	0	0	0.39503	-0.164	0	0	3	0	0.231	0.193	-0.078	6455.8	38.33	3.47835
No0992	1	4.129	11.695	2	1.856	0.59178	2.043	0.88651	-4.221	0.08169	2	0.93773	0	5.258	0	0	3	4.869	0	11	0.0469652	0	3.778	0	0.9717	0	5	4	0	1	1	1	89.6762	0	0	0	0.96969	-0.032	3	0	5	2.244	0.231	0.193	0	10487.6	64.69	3.12156
No0993	1	4.929	13.181	2	4.079	0.98659	4.739	0.93048	-5.794	0.84246	3	0.25672	0	0	0	1	2	0	1.639	16	0.332308	0	0	1	0.96576	1	1	2	0	0	1	1	93.2177	0	0	0	0.63709	-0.031	0	0	3	3.414	0.143	0.181	0	13964.8	42.23	1.30103
No0994	1	12.364	12.15	1	3.503	0.79222	3.502	0.93048	-5.482	0.84246	1	0.25672	0	1.485	5.246	2	1	0	0	16	0.0605705	0	0	0	0.97524	2	2	2	2	0	0	3	116.342	0	0	0	0.99269	-0.515	1	0	6	1.811	0.192	0.211	0	14995.9	63.88	4.4675
No0995	3	0	34.078	3	2.919	0.79222	2.919	0.9848	-4.867	0.08169	2	0.25672	0	0	2.811	2	3	0	1.498	16	0.243673	0	0	0	0.77959	2	1	3	1	0	1	0	152.879	0	0	0	0.87038	0.374	0	0	6	2.366	0.32	0.322	0	13167.9	90.71	4.03106
No0996	1	4.294	11.388	1	2.433	0.79222	2.238	0.72615	-5.161	0.08169	1	0.93773	0	0	2.091	2	1	0	0	11	0.0503047	0	0	0	0.25412	2	2	5	1	0	0	1	225.263	0	2	5.102	0.99269	-0.359	0	3	4	3.57	0.483	0.445	0	14545.3	146.85	3.59791
No0997	2	3.69	21.328	2	-1.025	0.79222	1.219	0.88651	-1.558	0.63972	0	0.93773	0	0	0	2	3	0	1.088	10	0.14349	1	0	1	0.77271	1	1	4	0	0	0	1	154	-4.232	0	0	0.63709	0	0	1	5	-0.423	0.523	0.452	0	8113.68	91.43	2.63649
No0998	2	4.663	25.426	2	5.305	0.98659	5.359	0.9848	-7.834	0.84246	0	0.03452	0	1.956	2.7	1	2	0	1.976	21	0.186695	1	0	0	0.44243	1	3	3	1	0	0	1	197.894	-3.699	0	0	0.96969	0	1	3	4	3.848	0.332	0.33	0	19568	123.91	1.4624
No0999	1	0	12.587	3	2.804	0.59178	2.805	0.93048	-4.318	0.84246	2	0.82734	0	0	0	0	1	0	0	6	0.281354	0	0	0	0.97722	0	1	2	0	0	2	0	79.0521	0	0	0	0.63709	0.821	0	0	3	1.919	0.16	0.169	0	10320.9	44.1	4.169
No1000	0	8.731	0	0	1.827	0.98659	1.827	0.88651	-2.415	0.84246	0	0.82734	0	0	0	1	1	0	0	6	0.146518	0	0	1	0.93604	1	2	4	0	0	0	2	109.161	0	1	0	0.63709	0	0	1	3	3.14	0.36	0.29	0	8235.96	71.31	1.38021
No1001	1	8.484	12.41	1	5.087	0.59178	5.087	0.9848	-5.785	0.63972	1	0.93773	0	7.996	0	0	1	0	0	11	0.0503047	0	0	0	0.98867	0	2	3	0	0	0	2	100.499	0	1	0	0.99269	-0.388	4	1	3	2.439	0.181	0.201	-0.15	13401	60.19	3.12123
No1002	4	0	50.277	5	2.754	0.59178	3.266	0.72615	-3.44	0.84246	5	0.82734	0	4.88	0	0	4	0	0	6	0.257873	0	4.055	0	0.75164	0	5	5	0	1	1	0	113.699	0	0	0	0.99269	-2.169	3	0	9	0.922	0.244	0.201	0	14949.3	93.6	1.40654
No1003	1	0	12.968	1	2.567	0.59178	2.567	0.93048	-3.225	0.84246	1	0.47245	0	0	0	0	1	0	0	0	0.31191	0	0	0	0.98462	0	1	2	0	0	0	0	67.1724	0	1	0	0.63709	0.543	0	1	2	0	0.174	0.15	0.094	9849.04	45.61	3.33122
No1004	1	0	11.512	5	0.035	0.98659	0.647	0.9848	-1.292	0.84246	4	0.47245	0	1.545	0	1	2	0	0	0	0.14349	0	3.854	1	0.99999	1	2	3	0	1	4	0	83.3077	0	0	0	0.39503	0.29	1	0	4	0	0.296	0.246	0	7174.94	52.9	1.49136
No1005	1	3.831	12.658	1	2.275	0.59178	2.275	0.88651	-3.717	0.84246	1	0.93773	0	7.016	0	0	4	10.734	0	11	0.29162	0	0	0	0.97121	0	5	4	0	0	0	1	81.6415	0	0	0	0.99269	-0.116	4	0	6	4.607	0.191	0.156	0	12144.5	64.8	3.49762
No1006	2	3.934	23.383	2	3.577	0.59178	3.577	0.72615	-5.841	0.24139	2	0.93773	0	1.726	0	0	4	9.929	0	12	0.0640688	0	0	0	0.96803	0	5	5	0	0	0	1	96.6168	0	0	0	0.39983	-0.943	1	0	5	1.789	0.188	0.173	0	13254.3	65.49	3.18398
No1007	1	3.802	11.673	1	3.491	0.37866	3.387	0.9848	-5.183	0.63972	1	0.93773	0	0	7.639	3	1	0	0	12	0.0503047	0	0	0	0.96534	3	2	3	3	0	0	1	102.978	0	0	0	0.99269	-0.476	0	0	5	2.146	0.225	0.206	0	14340.6	66.05	1.80618
No1008	2	0	25.153	4	3.845	0.79222	3.845	0.9848	-7.804	0.08169	3	0.25672	0	1.805	4.997	2	3	0	0	17	0.0820652	0	3.876	0	0.84331	2	4	3	2	1	2	0	126.434	0	0	0	0.6885	-1.03	1	0	6	2.666	0.207	0.196	0	17973.4	83.69	2.28668
No1009	3	0	33.606	4	0.561	0.37866	0.747	0.52457	-3.856	0.02659	2	0.82734	0	6.455	4.879	3	4	4.646	0	6	0.0571093	1	3.526	0	0.37474	3	5	6	2	1	1	0	207.718	-3.339	0	5.69	0.6885	-0.722	4	1	8	0.882	0.373	0.389	-0.445	12654.7	131.26	2.21484
No1010	1	3.894	10.842	1	0.005	0.59178	0.005	0.93048	-1.179	0.84246	1	0.82734	0	3.242	0	0	1	0	0	6	0.022113	0	0	0	0.87001	0	2	2	0	0	0	1	52.8413	0	0	0	0.63709	0.012	2	0	3	0.819	0.183	0.162	0	6143	33.2	3.65249
No1011	2	4.121	21.971	1	4.898	0.98659	4.898	0.88651	-5.95	0.24139	0	0.25672	0	0	0	1	2	0	0	17	0.0571093	0	0	0	0.68938	1	1	4	0	0	0	1	153.735	0	1	0	0.96969	0	0	1	5	3.977	0.325	0.306	0	14776.9	99.79	1.74429
No1012	2	0	25.604	4	4.414	0.98659	4.506	0.72615	-6.966	0.63972	6	0.93773	40.548	6.581	2.992	1	5	10.36	0	11	0.0969994	0	0	0	0.89128	1	5	5	1	0	2	0	114.217	0	0	0	0.29329	-0.216	4	0	6	-0.931	0.166	0.169	-4.586	16807.8	77.77	3.65571
No1013	2	8.238	25.068	2	3.476	0.98659	3.383	0.88651	-6.318	0.84246	0	0.25672	39.403	1.712	2.2	1	2	0	0	18	0.0747707	1	0	0	0.87128	1	4	4	1	0	0	2	126.49	-4.437	0	0	0.84757	0	1	1	5	-0.219	0.22	0.221	-4.787	15245.4	80.33	3.83935
No1014	2	0	24.67	2	2.325	0.59178	2.849	0.88651	-2.917	0.63972	2	0.93773	0	0	0	0	4	11.437	0	12	0.355736	0	0	0	0.99815	0	4	4	0	0	0	0	77.5163	0	0	0	0.87038	-0.55	0	0	5	2.213	0.204	0.165	0	12222.1	55.84	1.716
No1015	1	0	12.087	2	3.786	0.37866	3.222	0.72615	-6.666	0.08169	2	0.93773	0	5.125	8.298	3	3	10.42	0	12	0.0711702	0	0	0	0.39481	3	3	5	3	0	0	0	191.335	0	1	0	0.29329	0.086	3	2	6	3.969	0.319	0.305	0	16886.3	129.01	2.06633
No1016	3	3.411	32.606	2	0.322	0.79222	1.115	0.33223	-1.931	0.08169	1	0.82734	0	2.863	0	2	6	4.621	0	6	0.0404228	0	0	2	0.42757	2	3	7	0	0	0	1	207.731	0	0	0	0.96969	-0.933	2	0	8	-3.379	0.5	0.524	0	8284.3	125.47	1.43933
No1017	2	0	23.323	2	3.335	0.59178	3.335	0.88651	-4	0.24139	2	0.93773	0	0	0	0	4	10.423	0	12	0.165829	0	0	0	0.99994	0	4	4	0	0	0	0	82.3911	0	0	0	0.99269	-0.568	0	0	4	2.226	0.203	0.182	0	12394.7	52.6	1.69461
No1018	2	0	22.908	2	1.953	0.79222	1.953	0.88651	-4.282	0.24139	2	0.82734	38.365	1.271	1.251	2	4	4.146	0	6	0.165829	0	0	1	0.90707	1	3	4	1	0	0	0	126.949	0	0	0	0.6885	-3.241	1	0	5	-0.14	0.266	0.284	-9.501	9326.86	75.63	1.83251
No1019	2	0	23.994	3	5.649	0.59178	5.649	0.72615	-6.513	0.24139	4	0.93773	0	3.566	0	0	5	15.698	0	12	0.193927	0	0	0	0.98326	0	5	5	0	0	1	0	88.4219	0	0	0	0.53315	0.331	2	0	5	3.21	0.154	0.143	0	17625.3	61.83	2.92117
No1020	2	0	23.43	2	2.557	0.79222	4.02	0.88651	-6.54	0.63972	2	0.93773	38.055	1.897	2.7	2	3	0	0	12	0.190295	0	0	1	0.77011	1	2	4	1	0	0	0	149.475	0	1	0	0.39983	-1.531	1	1	4	1.086	0.236	0.253	-4.472	15063	91.7	1.61805
No1021	2	0	24.493	2	3.17	0.79222	3.17	0.72615	-4.986	0.63972	2	0.93773	39.273	1.242	4.643	2	4	10.137	0	12	0.0857571	0	0	0	0.87472	2	4	5	2	0	0	0	107.691	0	0	0	0.6885	-1.468	1	0	7	-0.251	0.193	0.171	-4.61	14961.9	79.9	2.18327
No1022	2	0	22.65	3	0.46	0.59178	0.46	0.72615	-1.303	0.63972	4	0.47245	0	1.812	0	0	3	5.187	0	0	0.0340808	0	0	0	0.93226	0	3	5	0	0	1	0	100.042	0	1	0	0.99269	-0.077	1	1	4	0	0.312	0.252	0	8677.84	71.91	1.43136
No1023	2	4.862	26.165	2	5.062	0.59178	5.587	0.72615	-6.67	0.84246	2	0.25672	0	6.156	0	0	4	10.926	0	18	0.328048	0	0	0	0.93188	0	5	5	0	0	0	1	86.8671	0	0	0	0.99269	-0.851	4	0	7	7.033	0.156	0.131	0	19261.9	71.97	3.84202
No1024	7	0	81.523	6	2.476	0.59178	2.476	0.33223	-5.978	0.24139	1	0.93773	0	1.833	0	0	7	0	0	12	0.19759	1	0	0	0.20756	0	3	7	0	0	1	0	250.877	-3.507	0	0	0.84757	-0.785	1	1	10	-0.241	0.391	0.435	0	16520.3	154.46	2.06819
No1025	0	11.794	0	0	1.037	0.79222	1.038	0.72615	-1.539	0.84246	0	0.93773	0	0	0	2	1	0	0	12	0.030993	0	0	1	0.83264	2	3	5	0	0	0	3	147.361	0	0	5.457	0.63709	0	0	0	5	0.967	0.436	0.409	0	7761.24	84.92	2.38112
No1026	0	0	0	1	2.057	0.98659	2.058	0.93048	-2.628	0.84246	1	0.93773	0	0	0	1	1	5.435	2.299	10	0.146518	0	4.302	0	0.92294	1	2	2	0	1	1	0	53.1933	0	0	0	0.63709	0.766	0	0	3	1.067	0.202	0.144	0	7921.2	37.37	1.74036
No1027	3	4.149	33.015	2	2.971	0.59178	2.971	0.72615	-4.44	0.08169	1	0.93773	0	1.39	0	0	3	0	0	12	0.0469652	0	0	0	0.67611	0	2	5	0	0	0	1	159.254	0	1	0	0.96969	-0.207	1	1	5	1.649	0.368	0.357	0	11791.1	101.08	3.26916
No1028	5	20.316	56.207	3	2.382	0.59178	2.382	0.10671	-5.678	0.02659	1	0.25672	0	4.387	0	0	5	0	0	16	0.0857571	0	0	0	0.09659	0	4	9	0	0	0	5	289.137	0	1	0	0.39983	-0.332	3	1	12	0.497	0.413	0.46	0	16322.7	182.53	1.51188
No1029	0	0	0	1	4.066	0.98659	4.086	0.93048	-5.709	0.08169	1	0.82734	0	11.066	0	1	1	0	0	6	0.159195	0	3.308	1	0.86098	0	1	2	0	1	1	0	61.3434	0	0	0	0.63709	0.677	5	0	2	3.856	0.108	0.136	0.448	9880.34	32.59	4.0844
No1030	4	0	52.819	4	5.905	0.59178	5.905	0.72615	-7.599	0.84246	4	0.03452	0	0	0	0	4	0	0	24	0.365239	0	0	0	0.75184	0	4	5	0	0	0	0	152.565	0	1	0	0.87038	-0.836	0	1	4	4.052	0.236	0.243	0	20944.7	93.58	3.41672
No1031	1	0	10.06	1	0.808	0.98659	0.808	0.93048	-2.973	0.63972	1	0.47245	47.823	1.114	0	1	2	3.589	0	0	0.140529	0	0	0	0.99986	1	2	2	0	0	0	0	102.053	0	0	4.184	0.96969	-2.198	1	0	3	0	0.277	0.325	-9.809	4196.16	52.32	1.51188
No1032	0	4.195	0	0	2.876	0.98659	3.145	0.93048	-1.956	0.63972	0	0.93773	0	0	0	1	0	0	2.24	10	0.134824	0	0	0	0.87456	0	1	2	0	0	0	1	141.649	0	0	0	0.39503	0	0	2	1	0.834	0.499	0.444	0	8286.2	79.92	1.43136
No1033	0	4.205	0	1	3.305	0.79222	3.729	0.88651	-5.358	0.08169	0	0.93773	0	0	2.88	2	1	0	0	12	0.0503047	0	4.019	1	0.9954	2	2	4	1	1	1	1	90.6563	0	0	0	0.84757	0	0	0	4	2.068	0.192	0.177	0	13419.8	57.51	3.23641
No1034	4	4.043	44.481	3	1.936	0.98659	1.936	0.52457	-3.972	0.24139	0	0.93773	0	0	0	1	4	0	0	12	0.0503047	1	0	0	0.21855	1	3	6	0	0	0	1	251.246	-3.978	1	4.958	0.96969	0	0	2	7	0.238	0.531	0.54	0	13163.1	152.54	4.18841
No1035	3	0	34.872	4	-0.394	0.79222	0.892	0.52457	-3.452	0.02659	4	0.82734	0	3.2	4.675	2	6	9.35	0	5	0.0571093	0	0	0	0.61583	2	6	6	2	0	1	0	156.144	0	0	0	0.29329	-3.046	2	0	8	0.616	0.32	0.292	0	11392.9	106.87	1.61278
No1036	0	0	0	2	3.786	0.59178	3.786	0.23327	-5.276	0.63972	0	0.93773	0	0	0	0	0	0	0	12	0.0372253	0	4.309	0	0.44024	0	1	1	0	1	2	0	25.8418	0	0	0	0.99269	0	0	0	1	2.154	0.054	0.059	0	10280.8	12.36	1.81624
No1037	2	0	24.443	3	2.233	0.98659	2.233	0.72615	-3.808	0.08169	3	0.93773	0	0	2.703	1	5	15.729	0	12	0.247171	0	0	0	0.91942	1	5	5	1	0	1	0	103.509	0	0	0	0.87038	-1.235	0	0	6	3.255	0.248	0.202	0	13394.8	73.86	1.96142
No1038	1	8.207	10.987	2	-0.344	0.37866	0.044	0.52457	-3.035	0.84246	2	0.93773	0	1.481	8.966	3	1	0	0	12	0.169211	0	4.217	0	0.77395	3	4	6	3	1	1	2	126.394	0	0	0	0.99269	0.562	1	0	7	2.452	0.324	0.258	0	11477.3	91.3	2.46538
No1039	0	0	0	0	3.425	0.59178	3.107	0.23327	-4.167	0.84246	0	0.93773	0	0	0	0	0	0	0	10	0.0250041	0	0	0	0.87176	0	0	1	0	0	0	0	142.717	0	0	0	0.63709	0	0	2	1	3.196	0.426	0.398	0	8523.5	80.27	4.43691
No1040	2	0	23.079	2	2.487	0.79222	3.941	0.88651	-5.939	0.84246	2	0.93773	0	3.5	2.798	2	4	5.862	0	12	0.0711702	0	0	1	0.90707	1	3	4	1	0	0	0	126.949	0	0	0	0.39983	-1.158	2	0	5	2.393	0.191	0.213	-0.626	15535.1	75.63	2.84603
No1041	2	7.846	21.753	1	2.297	0.98659	2.297	0.88651	-3.909	0.24139	0	0.93773	0	1.504	3.133	1	2	0	0	11	0.16249	0	0	0	0.90678	1	1	4	1	0	0	2	133.171	0	0	0	0.99269	0	1	0	6	2.565	0.287	0.299	0	10063.1	75.67	3.38712
No1042	1	0	12.859	1	3.318	0.59178	3.318	0.9848	-4.024	0.84246	1	0.93773	0	3.155	0	0	3	10.51	0	12	0.172634	0	0	0	0.9373	0	3	3	0	0	0	0	50.6771	0	0	0	0.99269	-0.007	2	0	4	4.03	0.123	0.099	0	12422	38.77	3.22621
No1043	1	0	11.625	1	4.213	0.59178	4.213	0.93048	-5.509	0.24139	1	0.93773	37.117	0	0	0	2	0	0	11	0.0503047	0	0	0	0.99856	0	2	2	0	0	0	0	88.786	0	1	0	0.6885	-0.117	0	1	2	0.33	0.193	0.188	-4.321	11294.7	55.51	2.68975
No1044	2	8.136	21.687	1	1.31	0.59178	2.693	0.72615	-4.121	0.24139	0	0.93773	0	1.701	0	0	3	0	0	11	0.0571093	0	0	0	0.80523	0	3	5	0	0	0	2	129.947	0	0	0	0.96969	0	1	0	7	2.383	0.278	0.257	0	11206.7	87.97	4.00843
No1045	2	8.474	25.467	2	5.655	0.79222	5.628	0.72615	-7.307	0.63972	0	0.25672	0	9.824	5.155	2	2	0	1.578	16	0.190295	1	0	0	0.47472	2	4	5	2	0	0	2	184.392	-3.795	0	0	0.84757	0	5	2	6	3.536	0.284	0.299	-0.028	18033.4	120.6	2.92788
No1046	0	5.956	0	0	1.491	0.79222	1.493	0.88651	-1.79	0.84246	0	0.82734	35.672	0	0	2	1	0	0	6	0.0250041	0	0	1	0.93149	2	2	4	0	0	0	2	133.136	0	0	4.873	0.63709	0	0	0	4	-2.663	0.425	0.435	-4.617	4892.12	72.03	2.18327
No1047	1	3.497	12.199	1	3.823	0.37866	3.823	0.88651	-5.598	0.63972	1	0.25672	37.88	1.563	5.442	3	2	5.143	1.637	16	0.190295	0	0	0	0.88151	3	3	4	2	0	0	1	115.242	0	0	0	0.53315	-0.316	1	0	6	0.198	0.214	0.2	-4.496	13656.7	79.04	4.12958
No1048	2	3.628	23.974	2	4.486	0.79222	4.486	0.88651	-7.383	0.24139	2	0.25672	39.25	0	4.468	2	2	0	0.685	17	0.19759	0	0	0	0.72403	2	3	4	2	0	0	1	143.287	0	1	0	0.6885	-1.125	0	1	5	-0.015	0.243	0.234	-4.604	17337.2	96.38	1.8293
No1049	2	4.012	20.91	2	2.513	0.98659	2.568	0.72615	-3.85	0.08169	0	0.93773	0	0	2.724	1	2	0	0	11	0.0404228	0	3.931	0	0.56924	1	2	5	1	1	1	1	170.95	0	0	0	0.96969	0	0	1	6	1.405	0.457	0.396	0	10436	111.33	3.39155
No1050	0	0	0	1	3.025	0.98659	3.045	0.88651	-3.495	0.08169	0	0.82734	0	1.621	0	1	3	11.172	0	6	0.0404228	0	3.012	1	0.99897	0	3	4	0	1	1	0	73.4048	0	0	0	0.96969	0	1	0	4	2.227	0.206	0.163	0	9030.16	51.05	3.38408
No1051	1	7.362	11.634	2	4.276	0.98659	4.289	0.88651	-5.082	0.84246	2	0.93773	0	0	2.545	1	1	0	0	11	0.165829	0	4.181	0	0.83561	1	3	4	1	1	1	2	124.776	0	1	0	0.99269	-0.14	0	1	5	2.206	0.294	0.252	0	14165.5	84.58	1.5682
No1052	2	0	22.867	2	4.006	0.37866	4.007	0.9848	-8.028	0.08169	2	0.03452	0	1.692	7.154	3	3	4.672	7.639	19	0.380692	0	0	0	0.87829	3	3	3	3	0	0	0	121.622	0	0	0	0.53315	-1.149	1	0	6	1.266	0.206	0.194	0	16452.7	79.45	3.86735
No1053	2	0	23.629	2	1.933	0.98659	3.405	0.88651	-4.404	0.24139	2	0.93773	0	1.884	0	1	3	0	0	12	0.0469652	0	0	1	0.87655	0	2	4	0	0	0	0	134.388	0	1	0	0.96969	-1.354	1	1	3	1.621	0.291	0.294	0	12384.1	79.67	1.72835
No1054	0	4.966	0	0	4.064	0.59178	5.206	0.02838	-6.363	0.84246	0	0.25672	0	2.029	0	0	0	0	4.011	15	0.223525	0	0	0	0.29389	0	0	0	0	0	0	1	30.877	0	0	0	0.63709	0	1	0	1	1.434	0.019	0.071	0	12208.5	4.93	4.19676
No1055	0	4.128	0	0	3.626	0.59178	3.626	0.23327	-5.77	0.84246	0	0.25672	0	0	0	0	0	0	0	18	0.230067	0	0	0	0.45184	0	1	1	0	0	0	1	30.877	0	0	0	0.63709	0	0	0	1	6.83	0.054	0.07	0	11853.7	12.89	4.44364
No1056	3	0	35.409	4	0.824	0.59178	1.349	0.72615	-0.871	0.63972	4	0.47245	0	4.901	0	0	4	5.033	0	0	0.0536867	0	0	0	0.94304	0	4	5	0	0	1	0	88.575	0	0	0	0.96969	-0.217	3	0	7	0	0.215	0.181	0	10366.6	70.16	2.51587
No1057	1	0	11.225	1	3.026	0.98659	3.213	0.93048	-5.161	0.84246	1	0.93773	0	1.466	2.769	1	1	0	0	11	0.230067	0	0	0	0.86479	1	1	2	1	0	0	0	141.829	0	0	0	0.63709	-0.136	1	1	3	6.024	0.303	0.311	0	10979.4	81.13	4.15036
No1058	2	0	23.284	3	2.069	0.37866	1.945	0.9848	-4.969	0.24139	3	0.93773	0	0	7.147	3	3	0	0	11	0.0503047	0	0	0	0.52666	3	3	3	3	0	0	0	194.295	0	0	0	0.84757	-0.875	0	1	6	0.6	0.414	0.403	0	12429.7	115.45	2.3865
No1059	1	0	11.722	3	2.853	0.59178	2.853	0.9848	-4.369	0.24139	3	0.93773	0	1.84	0	0	3	5.14	0	11	0.0469652	0	4.189	0	0.9996	0	4	3	0	1	2	0	75.4505	0	0	0	0.87038	0.098	1	0	4	2.141	0.206	0.169	0	10969.2	51.8	1.75587
No1060	3	0	35.005	4	2.982	0.59178	2.755	0.52457	-4.899	0.02659	4	0.93773	0	3.599	0	0	7	13.8	0	10	0.0640688	0	0	0	0.47789	0	7	6	0	0	1	0	174.815	0	0	0	0.39983	-2.464	3	1	7	1.585	0.335	0.32	0	14071.2	120.28	3.22634
No1061	1	0	11.363	1	1.886	0.98659	1.886	0.23327	-2.818	0.84246	1	0.47245	0	12.174	2.936	1	1	0	0	0	0.0250041	0	0	0	0.80321	1	1	1	1	0	0	0	58.5778	0	0	0	0.99269	0.134	6	0	2	0	0.115	0.16	-0.031	6160.78	29.1	1.53148
No1062	1	0	12.151	1	0.807	0.98659	0.807	0.88651	-1.487	0.84246	1	0.82734	0	3.109	2.832	1	4	15.695	0	6	0.0469652	0	0	0	0.98914	1	4	4	1	0	0	0	71.7951	0	0	0	0.99269	-0.175	2	0	6	1.686	0.207	0.15	0	9830.64	60.03	1.38021
No1063	2	0	21.875	2	-0.831	0.79222	0.643	0.72615	-2.149	0.84246	2	0.82734	0	0	2.629	2	5	10.97	0	6	0.16249	0	0	1	0.83316	1	4	5	1	0	0	0	132.98	0	0	0	0.96969	-1.328	0	0	6	1.814	0.323	0.287	0	9851.5	84.86	1.95665
No1064	1	0	12.43	2	4.6	0.98659	4.603	0.9848	-5.239	0.63972	2	0.93773	0	1.881	0	1	2	0	0	12	0.165829	0	0	1	0.9804	1	1	3	0	0	1	0	107.549	0	1	0	0.63709	0.592	1	1	2	3.901	0.224	0.229	0	14108.7	62.6	1.58546
No1065	2	0	21.869	2	4.398	0.59178	4.398	0.88651	-5.56	0.24139	1	0.93773	0	3.319	0	0	4	11.094	0	12	0.0605705	0	0	0	0.97352	0	2	4	0	0	1	0	101.693	0	0	0	0.53315	0.156	2	0	5	2.901	0.189	0.189	0	13016.9	64.28	2.02325
No1066	2	0	24.176	3	3.966	0.79222	3.966	0.88651	-5.147	0.08169	1	0.93773	0	0	2.239	2	2	0	0	12	0.0571093	1	0	0	0.64893	1	2	4	1	0	0	0	175.496	-3.755	1	0	0.6885	-0.102	0	2	4	2.049	0.308	0.319	0	16973.9	103.7	4.27509
No1067	2	4.47	22.14	1	3.331	0.59178	3.322	0.72615	-5.115	0.24139	0	0.93773	0	7.482	0	0	4	11.504	0	12	0.0605705	0	0	0	0.8958	0	3	5	0	0	0	1	115.919	0	0	0	0.6885	0	4	0	6	4.078	0.22	0.218	0	12394.6	77.17	3.57904
No1068	0	4.297	0	0	3.754	0.98659	3.757	0.93048	-3.837	0.63972	0	0.93773	0	1.959	0	1	0	0	1.761	10	0.14349	0	0	0	0.99979	1	1	2	0	0	0	1	80.7545	0	1	0	0.63709	0	1	1	2	1.951	0.255	0.216	0	10531	53.98	3.90124
No1069	1	3.655	10.668	1	1.01	0.98659	1.01	0.93048	-2.591	0.84246	1	0.82734	0	0	0	1	1	0	0	6	0.022113	0	0	0	0.99797	1	2	2	0	0	0	1	110.248	0	0	4.979	0.63709	-0.651	0	0	3	0.456	0.316	0.337	0	8099.72	55.98	1.5966
No1070	1	0	10.63	3	1.32	0.98659	1.319	0.93048	-2.051	0.84246	2	0.47245	0	6.147	2.4	1	1	0	0	0	0.022113	0	3.912	0	0.96026	1	2	2	1	1	2	0	67.7683	0	0	0	0.63709	0.745	3	0	3	0	0.224	0.205	0.004	5828.36	41.46	1.64345
No1071	2	11.902	21.849	1	2.288	0.59178	2.288	0.72615	-3.405	0.24139	0	0.93773	0	2.998	0	0	2	0	0	11	0.0404228	0	0	0	0.66835	0	2	5	0	0	0	3	160.866	0	1	0	0.99269	0	2	1	6	1.121	0.392	0.379	0	10121.4	101.83	3.02898
No1072	1	0	12.602	1	3.319	0.59178	3.319	0.9848	-3.02	0.84246	1	0.82734	0	1.709	0	0	2	5.445	0	6	0.0571093	0	0	0	0.86383	0	2	3	0	0	0	0	39.7715	0	0	0	0.99269	0.388	1	0	4	2.045	0.1	0.074	0	11566.6	32.78	3.21032
No1073	5	0	56.78	3	3.633	0.79222	3.53	0.33223	-6.782	0.24139	1	0.93773	38.677	3.554	4.018	2	5	0	0	12	0.0820652	0	0	0	0.33447	2	1	7	2	0	0	0	214.752	0	0	0	0.53315	-0.807	2	0	10	-3.98	0.337	0.378	-5.037	13959.7	136.01	1.66745
No1074	1	0	12.691	2	4.573	0.98659	4.573	0.9848	-3.399	0.63972	2	0.93773	0	2.065	0	1	1	0	0	12	0.165829	0	4.415	0	0.93504	0	2	3	0	1	1	0	115.764	0	0	0	0.87038	0.329	1	1	3	3.231	0.25	0.243	0	12911.1	71.47	3.11076
No1075	0	8.516	0	0	2.901	0.98659	2.674	0.9848	-3.541	0.84246	0	0.93773	0	6.285	3.32	1	0	0	2.214	10	0.146518	0	0	0	0.96534	1	2	3	1	0	0	2	103.005	0	0	0	0.87038	0	3	1	3	2.168	0.29	0.263	0	8779.84	66.05	2.34635
No1076	2	0	22.23	2	0.003	0.79222	-0.332	0.88651	-1.042	0.24139	2	0.47245	0	0	0	2	4	0	0	0	0.32962	0	0	2	0.8652	0	2	4	0	0	0	0	131.583	0	0	0	0.39503	-2.092	0	0	6	0	0.433	0.382	0	6429.76	81.08	3.02222
No1077	2	11.191	21.599	2	2.481	0.59178	2.481	0.88651	-4.305	0.24139	0	0.93773	0	2.97	0	0	3	0	0	10	0.0436704	0	0	0	0.78952	0	3	4	0	0	1	3	149.048	0	0	0	0.99269	0	2	0	7	0.811	0.333	0.342	0	10272.8	89.66	1.85126
No1078	4	0	48.546	4	-1.184	0.79222	-0.135	0.52457	-0.979	0.63972	4	0.82734	0	0	0	2	6	0	0	6	0.240211	0	0	2	0.52902	2	4	6	0	0	0	0	185.262	0	0	0	0.96969	-2.398	0	0	8	0.182	0.4	0.409	0	11220.8	115.22	1.53782
No1079	1	16.472	11.878	1	3.018	0.59178	3.018	0.72615	-5.497	0.63972	1	0.93773	0	9.393	0	0	2	0	0	10	0.0571093	0	0	0	0.69635	0	5	5	0	0	0	4	145.689	0	1	0	0.6885	0.136	5	1	6	3.172	0.261	0.264	-0.368	11767	99.11	3.19728
No1080	2	4.24	24.863	2	5.078	0.98659	5.415	0.72615	-6.609	0.24139	2	0.25672	0	3.947	0	1	2	0	0	17	0.0711702	0	0	0	0.41705	1	3	5	0	0	0	1	208.458	0	1	5.923	0.6885	-0.119	2	2	4	4.705	0.326	0.349	0	17417.9	126.59	2.77561
No1081	2	3.833	24.674	2	3.367	0.98659	3.353	0.9848	-5.991	0.84246	0	0.25672	0	0	2.477	1	3	0	0	17	0.0605705	1	0	0	0.86926	1	4	3	1	0	0	1	129.003	-3.749	0	0	0.96969	0	0	1	5	2.312	0.249	0.241	0	16320.8	80.58	3.00817
No1082	0	8.931	0	0	0.16	0.98659	2.389	0.9848	-2.62	0.63972	0	0.93773	36.582	0	0	1	1	0	-0.222	10	0.146518	0	0	1	0.99885	0	2	3	0	0	0	3	94.8298	0	0	0	0.63709	0	0	0	4	-0.908	0.289	0.283	-4.473	6092.52	50.94	1.91116
No1083	1	0	11.278	1	3.127	0.37866	3.023	0.93048	-3.78	0.63972	1	0.82734	0	3.726	7.756	3	1	0	0	6	0.0372253	0	0	0	0.99999	3	1	2	3	0	0	0	88.7525	0	0	0	0.99269	-0.342	2	0	4	1.36	0.207	0.2	0	10813.7	53.16	1.75967
No1084	3	0	33.535	2	4.098	0.59178	4.098	0.88651	-5.708	0.02659	1	0.93773	37.68	0	0	0	4	4.812	0	12	0.0571093	0	0	0	0.93092	0	2	4	0	0	0	0	122.502	0	0	0	0.84757	-0.9	0	0	5	-2.554	0.25	0.268	-4.73	10951.2	72.12	1.52504
No1085	1	0	10.945	1	0.301	0.79222	0.585	0.72615	-1.791	0.63972	1	0.47245	0	1.727	5.093	2	2	4.662	0	0	0.146518	0	0	0	0.69287	2	2	5	2	0	0	0	148.689	0	1	0	0.96969	-0.543	1	1	5	0	0.43	0.374	-0.628	6872.94	99.45	2.22141
No1086	1	3.647	11.792	2	1.837	0.59178	3.359	0.9848	-5.039	0.24139	1	0.93773	38.043	3.496	0	0	2	0	0	11	0.0571093	0	0	0	0.98763	0	3	3	0	0	1	1	69.5801	0	0	0	0.84757	-0.418	2	0	4	-0.416	0.146	0.143	-4.438	11076.4	46.34	3.96114
No1087	2	8.147	25.976	2	1.819	0.59178	1.819	0.72615	-3.65	0.84246	0	0.25672	0	0	0	0	3	0	0.882	15	0.176095	1	0	0	0.32887	0	5	5	0	0	0	2	206.518	-3.82	0	0	0.6885	0	0	2	7	0.6	0.409	0.388	0	13502	136.7	1.90037
No1088	1	13.714	12.918	1	5.228	0.59178	4.861	0.9848	-6.314	0.84246	1	0.01222	13.794	0	0	0	1	0	2.73	25	0.298652	0	0	0	0.90426	0	3	3	0	0	0	3	128.982	0	0	0	0.63709	-0.439	0	1	4	0.074	0.242	0.246	0	15383.1	76.02	3.60633
No1089	0	0	0	1	1.824	0.98659	2.352	0.72615	-3.861	0.08169	1	0.82734	13.492	0	0	1	1	5.091	0	6	0.0503047	0	3.816	0	0.90339	1	2	5	0	1	1	0	108.086	0	1	5.794	0.84757	0.393	0	1	4	0.214	0.239	0.206	0	12448	76.14	3.01995
No1090	1	0	11.93	2	3.92	0.98659	3.92	0.93048	-5.736	0.84246	2	0.93773	0	0	2.789	1	1	0	0	12	0.16249	0	4.387	0	0.96026	1	2	2	1	1	1	0	67.7683	0	0	0	0.63709	0.223	0	0	3	3.826	0.158	0.145	0	11620.8	41.46	2.32428
No1091	2	8.396	25.393	3	2.744	0.98659	2.801	0.88651	-3.958	0.84246	4	0.93773	0	6.004	3.004	1	2	0	0	11	0.250705	0	0	0	0.95939	1	3	4	1	0	1	2	108.993	0	0	0	0.99269	0.042	3	0	6	2.033	0.192	0.204	-0.23	13631.2	67.23	1.40654
No1092	0	0	0	3	3.693	0.59178	3.75	0.88651	-4.894	0.63972	2	0.82734	0	3.704	0	0	0	0	0	6	0.0436704	0	8.518	0	0.99998	0	2	4	0	2	3	0	58.7141	0	1	0	0.87038	1.839	2	1	3	1.866	0.183	0.122	0	13418.9	53.26	2.60959
No1093	1	3.819	12.022	3	0.814	0.79222	1.41	0.88651	-2.806	0.84246	2	0.93773	13.793	0	2.479	2	1	0	0	12	0.169211	0	4.025	0	0.86224	1	3	4	1	1	1	1	126.02	0	0	0	0.87038	-0.617	0	0	6	0.229	0.296	0.268	0	11422.9	81.44	2.06819
No1094	0	0	0	1	4.223	0.98659	4.383	0.9848	-5.205	0.63972	1	0.47245	0	4.206	3.536	1	0	0	0	0	0.0436704	0	0	0	0.92742	1	0	3	1	0	0	0	117.385	0	1	0	0.6885	0.997	2	2	2	0	0.202	0.221	0	10995.9	72.66	2.16435
No1095	1	7.442	12.256	1	2.477	0.79222	2.478	0.9848	-4.207	0.84246	1	0.03452	0	0	2.865	2	2	0	3.26	20	0.236789	0	0	0	0.84228	2	4	3	1	0	0	2	125.089	0	0	0	0.87038	-0.2	0	0	6	1.248	0.326	0.273	0	11870.4	83.81	1.55023
No1096	1	0	11.831	1	5.516	0.59178	5.289	0.93048	-5.818	0.24139	1	0.93773	0	3.633	0	0	2	5.287	0	11	0.0436704	0	0	0	0.99946	0	2	2	0	0	0	0	92.3359	0	0	0	0.99269	-0.41	2	1	2	3.386	0.193	0.198	0	13572	54.54	1.84198
No1097	1	0	13.055	1	4.275	0.79222	4.275	0.72615	-7.066	0.24139	1	0.25672	0	3.221	3.062	2	3	10.623	0	18	0.201282	0	0	0	0.6987	2	3	5	1	0	0	0	151.727	0	1	6.099	0.29329	-0.047	2	1	5	4.923	0.223	0.223	0	18563.8	98.88	1.42325
No1098	0	8.169	0	1	1.322	0.98659	1.522	0.72615	-2.986	0.08169	1	0.82734	0	7.185	3.031	1	0	0	0	5	0.0340808	0	3.638	0	0.77395	1	2	5	1	1	1	2	138.374	0	1	0	0.99269	0.54	4	1	5	2.363	0.346	0.322	0	7942.34	91.3	1.81624
No1099	2	0	21.395	2	-0.355	0.79222	1.11	0.88651	-3.326	0.84246	2	0.82734	37.789	0	2.013	2	4	4.461	0	6	0.0469652	0	0	1	0.90707	1	3	4	1	0	0	0	126.949	0	0	0	0.6885	-2.138	0	0	5	-1.389	0.284	0.29	-4.592	8813.6	75.63	2.40739
No1100	0	8.059	0	0	2.092	0.59178	2.042	0.93048	-3.457	0.84246	0	0.93773	0	0	0	0	0	0	0	11	0.030993	0	0	0	0.96137	0	1	2	0	0	0	2	85.5391	0	0	0	0.63709	0	0	0	3	1.246	0.202	0.227	0	8111.88	41.61	1.35218
No1101	1	11.628	11.31	1	2.555	0.59178	2.555	0.9848	-4.619	0.63972	1	0.93773	38.274	4.27	0	0	1	0	0	11	0.0503047	0	0	0	0.99253	0	3	3	0	0	0	3	86.1675	0	0	0	0.99269	-0.26	3	0	4	-0.429	0.165	0.19	-4.492	9596.06	47.78	3.83324
No1102	1	8.921	12.278	1	4.623	0.98659	4.393	0.93048	-5.897	0.84246	1	0.25672	13.175	0	2.869	1	1	0	0	16	0.0640688	0	0	0	0.91041	1	2	2	1	0	0	2	129.844	0	0	0	0.96969	-0.033	0	1	4	2.122	0.235	0.235	0	14294.4	75.16	3.12953
No1103	1	0	12.475	2	3.319	0.59178	3.534	0.9848	-5.141	0.63972	1	0.93773	0	0	0	0	1	0	0	12	0.0676025	0	4.485	0	0.90603	0	2	3	0	1	1	0	42.9313	0	0	0	0.84757	0.081	0	0	4	2.475	0.096	0.072	0	15204.1	35.9	1.89487
No1104	2	0	23.211	3	3.417	0.59178	3.417	0.72615	-4.492	0.24139	3	0.93773	0	1.729	0	0	5	15.454	0	12	0.179593	0	0	0	0.98326	0	5	5	0	0	1	0	88.4219	0	0	0	0.6885	-0.098	1	0	5	2.561	0.192	0.166	0	13615.6	61.83	1.72835
No1105	1	0	11.939	4	3.548	0.59178	3.548	0.72615	-5.002	0.24139	3	0.93773	0	0	0	0	4	15.749	0	12	0.179593	0	4.22	0	0.99615	0	5	5	0	1	3	0	70.7731	0	0	0	0.99269	0.053	0	0	5	3.15	0.19	0.135	0	13855.5	57.12	1.43136
No1106	2	8.468	23.314	3	2.339	0.59178	2.339	0.72615	-3.023	0.63972	3	0.93773	0	1.263	0	0	3	4.582	1.109	10	0.226772	0	0	0	0.81869	0	4	5	0	0	1	2	133.368	0	1	0	0.87038	-0.899	1	1	5	0.239	0.354	0.316	0	11027.7	86.49	2.2833
No1107	2	0	22.204	3	2.442	0.98659	2.92	0.88651	-4.952	0.08169	3	0.82734	0	2.576	2.616	1	2	0	0	6	0.0404228	0	3.757	0	0.99316	1	3	4	1	1	1	0	94.6075	0	0	0	0.96969	-0.884	2	0	4	1.863	0.215	0.207	0	9872.8	58.53	2.08991
No1108	0	0	0	1	3.819	0.98659	3.846	0.9848	-5.754	0.63972	0	0.93773	0	0	0	1	1	0	0	12	0.0469652	0	4.29	1	0.99739	1	1	3	0	1	1	0	101.78	0	0	0	0.99269	0	0	0	3	3.465	0.201	0.211	0	9656.98	56.38	2.45408
No1109	0	8.22	0	0	4.129	0.98659	4.129	0.9848	-5.797	0.84246	0	0.03452	0	0	3.101	1	1	0	2.246	22	0.172634	0	0	0	0.99887	1	3	3	1	0	0	2	76.9287	0	0	0	0.99269	0	0	0	4	2.742	0.184	0.155	0	13152	50.95	1.74819
No1110	2	0	22.426	4	3.623	0.79222	3.238	0.52457	-6.643	0.02659	1	0.93773	12.843	2.339	5.453	2	4	9.933	0	12	0.0711702	1	3.967	0	0.39047	2	3	6	2	1	1	0	196.343	-3.659	0	0	0.39983	0.219	2	2	7	1.215	0.339	0.323	0	16291.2	129.49	4.3616
No1111	1	7.758	11.647	1	1.66	0.79222	1.66	0.93048	-3.338	0.84246	1	0.93773	12.679	3.26	5.177	2	1	0	0	11	0.0436704	0	0	0	0.99212	2	2	2	2	0	0	2	102.116	0	0	0	0.87038	-0.431	2	0	5	1.292	0.226	0.227	0	9615.34	58.95	2.98023
No1112	1	0	12.634	1	3.374	0.98659	3.374	0.9848	-4.845	0.84246	1	0.82734	0	13.618	3.079	1	3	10.567	0	6	0.0536867	0	0	0	0.99187	1	3	3	1	0	0	0	70.6393	0	0	0	0.6885	-0.182	7	0	4	1.459	0.127	0.136	-0.192	11246.4	47.56	1.36173
No1113	1	0	11.819	1	1.965	0.59178	1.965	0.9848	-2.94	0.84246	1	0.82734	12.661	0	0	0	2	5.403	0	6	0.0436704	0	0	0	0.99923	0	2	3	0	0	0	0	73.2031	0	1	0	0.96969	0.136	0	1	3	0.308	0.198	0.155	0	10457	54.84	1.60746
No1114	1	0	10.899	2	0.173	0.37866	-0.144	0.88651	-2.95	0.24139	2	0.47245	0	0	7.727	3	2	5.387	0	0	0.15275	0	0	0	0.498	3	2	4	3	0	0	0	197.184	0	0	0	0.6885	-0.092	0	1	6	0	0.468	0.447	0	7906.42	118.27	1.99344
No1115	0	11.835	0	0	2.851	0.59178	2.851	0.9848	-2.989	0.84246	0	0.25672	0	0	0	0	0	0	0.59	16	0.15275	0	0	0	0.97129	0	3	3	0	0	0	3	62.5257	0	0	0	0.63709	0	0	0	4	2.765	0.199	0.161	0	10108.5	43.08	2.51188
No1116	3	0	37.357	4	5.09	0.79222	5.017	0.72615	-7.839	0.24139	2	0.93773	0	4.995	5.389	2	3	0	0	11	0.0711702	1	0	0	0.13843	2	3	5	2	0	0	0	273.302	-3.472	1	0	0.53315	-0.393	3	4	5	2.069	0.401	0.432	0	20018.3	169.28	3.52107
No1117	2	12.281	23.84	2	3.298	0.98659	3.298	0.52457	-5.401	0.24139	2	0.93773	0	6.861	2.569	1	3	5.147	0	11	0.0711702	0	0	0	0.56841	1	5	6	1	0	0	3	162.681	0	1	0	0.39983	-0.626	4	1	7	1.799	0.264	0.266	-0.583	15865.3	111.41	2.2418
No1118	2	7.915	24.475	2	1.012	0.98659	1.011	0.72615	-3.048	0.84246	0	0.93773	13.64	3.049	2.378	1	4	10.435	0	11	0.176095	1	0	0	0.77844	1	5	5	1	0	0	2	138.552	-3.854	0	0	0.96969	0	2	1	7	1.035	0.274	0.259	0	12722.7	90.83	2.30963
No1119	3	0	31.869	3	-1.308	0.79222	0.165	0.88651	-1.665	0.84246	1	0.82734	0	0	0	2	4	0	0	6	0.0279659	1	0	1	0.6266	1	3	4	0	0	0	0	197.824	-3.739	0	4.807	0.87038	-1.111	0	1	5	-0.079	0.567	0.569	0	8188.36	105.84	1.38021
No1120	2	3.602	21.672	2	3.358	0.59178	3.545	0.88651	-5.278	0.08169	0	0.93773	0	3.555	0	0	3	0	0	10	0.0436704	0	0	0	0.42842	0	2	4	0	0	1	1	191.968	0	1	0	0.96969	0	2	2	5	2.598	0.443	0.421	0	12025.6	125.38	1.5966
No1121	2	0	22.562	3	-0.276	0.98659	0.975	0.72615	-2.748	0.24139	3	0.82734	0	1.241	2.112	1	2	0	0	6	0.0571093	0	0	0	0.9012	1	2	5	1	0	1	0	116.104	0	0	0	0.99269	-1.177	1	0	6	1.167	0.234	0.226	0	10954.4	76.44	1.87216
No1122	1	0	11.901	2	3.851	0.79222	3.747	0.88651	-5.535	0.84246	2	0.93773	0	0	5.512	2	1	0	0	12	0.169211	0	4.498	0	0.88353	2	2	4	2	1	1	0	111.412	0	1	0	0.99269	0.504	0	1	4	3.501	0.266	0.213	0	12760.8	78.78	3.52737
No1123	2	4.6	24.018	3	2.917	0.98659	3.37	0.72615	-5.149	0.02659	3	0.93773	0	5.275	2.974	1	4	9.834	0	11	0.0676025	0	0	0	0.94656	1	4	5	1	0	1	1	111.704	0	0	0	0.29329	-1.684	3	0	6	2.281	0.186	0.189	0	13963.5	69.56	4.37829
No1124	3	0	37.047	3	1.603	0.98659	1.603	0.88651	-3.621	0.84246	1	0.93773	0	0	2.609	1	5	5.138	0	11	0.0640688	1	0	0	0.71547	1	5	4	1	0	0	0	142.773	-3.764	0	0	0.96969	-0.541	0	1	7	0.727	0.286	0.258	0	14911.9	97.23	2.93576
No1125	3	9.11	36.959	3	3.143	0.98659	2.841	0.52457	-5.309	0.63972	1	0.25672	0	1.212	2.483	1	4	4.633	0	16	0.190295	1	0	0	0.22055	1	5	6	1	0	0	2	230.732	-3.907	1	0	0.6885	-0.682	1	3	7	2.668	0.396	0.376	0	18166.1	152.2	2.03141
No1126	2	7.725	22.891	2	2.458	0.98659	2.411	0.88651	-5.239	0.84246	0	0.25672	26.479	1.029	2.367	1	3	0	0	17	0.0676025	1	0	0	0.75292	1	5	4	1	0	0	2	143.229	-3.483	0	0	0.84757	0	1	1	6	-0.119	0.274	0.26	0	14184.8	93.47	3.77137
No1127	1	0	10.656	1	3.141	0.98659	4.596	0.9848	-4.908	0.63972	1	0.82734	0	2.212	0	1	3	5.554	0	6	0.0436704	0	0	1	0.98835	0	2	3	0	0	0	0	85.0228	0	0	0	0.29329	-0.906	1	0	3	1.037	0.163	0.172	0	9786.56	46.53	1.53782
No1128	3	0	32.419	4	-2.311	0.98659	-1.088	0.72615	-1.745	0.02659	4	0.47245	0	3.824	2.52	1	4	4.352	0	0	0.030993	0	0	0	0.92866	1	4	5	1	0	1	0	118.287	0	0	0	0.6885	-1.105	3	0	5	0	0.309	0.304	0	7215.24	72.47	1.57403
No1129	2	4.064	23.675	2	2.815	0.98659	4.195	0.72615	-5.896	0.24139	2	0.25672	0	1.944	0	1	3	0	2.178	16	0.176095	0	0	1	0.47274	0	3	5	0	0	0	1	191.428	0	1	0	0.84757	-1.04	1	2	4	2.201	0.364	0.362	0	15475	120.8	2.12222
No1130	2	6.34	25.139	2	2.268	0.98659	2.188	0.72615	-3.936	0.84246	0	0.93773	39.212	0.982	2.222	1	3	5.262	0	11	0.0711702	1	0	0	0.83334	1	4	5	1	0	0	2	127.646	-4.542	0	0	0.84757	0	1	1	7	-1.85	0.232	0.223	-4.943	13452.9	84.84	1.4624
No1131	1	6.674	11.765	2	3.49	0.98659	3.678	0.52457	-7.249	0.00855	2	0.93773	74.866	0	0	1	2	4.381	0	12	0.0747707	0	3.155	0	0.78196	1	5	6	0	1	1	2	139.695	0	0	5.426	0.6885	-1.886	0	0	6	-3.752	0.247	0.257	-9.315	12973.3	90.46	2.70885
No1132	3	0	36.751	4	3.482	0.98659	4.006	0.72615	-6.076	0.08169	4	0.93773	38.519	1.582	2.107	1	4	4.701	0	12	0.201282	0	3.864	0	0.80431	1	5	5	1	1	1	0	122.603	0	0	0	0.53315	-2.006	1	0	7	-0.249	0.22	0.202	-4.527	15158.2	88.07	4.03007
No1133	0	0	0	1	1.472	0.98659	1.504	0.9848	-2.868	0.63972	1	0.82734	0	0	0	1	2	10.906	0	6	0.259015	0	0	0	0.90025	1	2	3	0	0	0	0	143.209	0	0	5.45	0.63709	0.328	0	1	3	1.446	0.407	0.402	0	8317.32	76.57	2.69241
No1134	3	4.231	32.83	2	2.654	0.98659	2.984	0.88651	-4.681	0.24139	1	0.25672	0	0	2.551	1	4	0	1.714	15	0.165829	0	0	0	0.39318	1	3	4	1	0	0	1	205.338	0	0	0	0.99269	-0.573	0	1	7	-0.189	0.484	0.46	0	11915.2	129.19	1.38917
No1135	1	0	12.375	1	4.194	0.79222	4.983	0.9848	-5.416	0.84246	1	0.93773	0	6.392	5.885	2	1	0	0	12	0.0784028	0	0	0	0.99202	2	1	3	2	0	0	0	63.9154	0	0	0	0.6885	-0.212	3	0	5	5.274	0.111	0.097	0	15598.6	47.61	4.10741
No1136	2	0	25.519	2	2.906	0.79222	3.38	0.72615	-4.207	0.24139	2	0.25672	0	0	0	2	4	5.679	0	18	0.250705	0	0	1	0.78989	2	3	5	0	0	0	0	164.394	0	0	6.121	0.87038	-0.836	0	0	5	0.754	0.291	0.321	0	14705.8	89.62	2.10209
No1137	1	11.301	11.196	1	0.497	0.98659	0.452	0.88651	-2.47	0.84246	1	0.93773	0	3.442	0	1	2	0	0	10	0.0340808	0	0	0	0.44985	1	5	4	0	0	0	3	198.252	0	0	5.24	0.87038	-0.559	2	1	6	2.504	0.544	0.511	0	8757.84	123.14	1.65321
No1138	0	7.822	0	0	4.298	0.59178	4.298	0.93048	-5.195	0.08169	0	0.25672	54.764	6.844	0	0	2	0	-1.282	15	0.176095	0	0	0	0.99975	0	4	2	0	0	0	2	78.5802	0	0	0	0.87038	0	4	0	4	-6.908	0.158	0.163	-0.473	10662.9	52.06	1.6721
No1139	3	0	35.071	3	1.171	0.79222	2.337	0.88651	-3.918	0.84246	1	0.93773	0	0	2.3	2	4	0	0	11	0.0469652	1	0	1	0.47988	1	3	4	1	0	0	0	203.195	-3.922	0	0	0.96969	-1.272	0	2	5	0.317	0.438	0.432	0	13906.5	120.08	1.75587
No1140	0	0	0	0	2.869	0.59178	2.886	0.9848	-3.606	0.84246	0	0.82734	0	0	0	0	0	0	0	6	0.0404228	0	0	0	0.99872	0	0	3	0	0	0	0	92.6494	0	0	0	0.63709	0	0	0	3	1.91	0.197	0.216	0	8233.16	50.82	4.27001
No1141	1	4.15	11.827	2	3.608	0.98659	3.794	0.52457	-6.332	0.00855	2	0.93773	37.937	1.989	0	1	2	4.613	0	12	0.0676025	0	3.455	0	0.65756	1	4	6	0	1	1	1	154.026	0	1	5.69	0.53315	-1.152	1	1	5	0.003	0.285	0.276	-4.554	13794.9	102.87	2.41078
No1142	1	7.67	11.57	1	1.532	0.98659	1.532	0.93048	-3.182	0.84246	1	0.93773	0	1.488	2.57	1	2	0	0	10	0.0340808	0	0	0	0.98906	1	3	2	1	0	0	2	103.768	0	0	0	0.87038	-0.365	1	0	5	1.186	0.266	0.254	0	7537.84	60.06	2.04922
No1143	1	0	11.683	3	3.266	0.59178	3.038	0.9848	-4.543	0.24139	3	0.93773	0	0	0	0	2	5.156	0	11	0.0436704	0	4.226	0	0.9611	0	3	3	0	1	2	0	101.526	0	0	0	0.87038	0.307	0	1	3	1.792	0.278	0.23	0	11796.1	66.9	1.86332
No1144	1	0	11.811	1	5.266	0.79222	5.266	0.93048	-7.464	0.63972	1	0.93773	0	6.445	5.65	2	1	0	0	12	0.0640688	0	0	0	0.96347	2	1	2	2	0	0	0	102.222	0	1	0	0.6885	-0.194	3	1	3	6.77	0.172	0.17	0	15996.3	66.43	2.7185
No1145	2	0	23.577	2	2.721	0.98659	2.721	0.93048	-2.733	0.63972	0	0.82734	12.631	3.127	2.331	1	2	0	0	6	0.0372253	1	0	0	0.99945	1	2	2	1	0	0	0	98.0391	-3.706	0	0	0.99269	0	2	1	3	-0.507	0.22	0.234	-0.979	8480.16	54.55	3.94052
No1146	2	0	22.708	2	0.773	0.98659	0.773	0.72615	-2.377	0.63972	2	0.82734	0	5.526	2.539	1	5	14.829	0	6	0.0436704	0	0	0	0.91942	1	5	5	1	0	0	0	103.509	0	0	0	0.84757	-0.869	4	0	6	1.304	0.261	0.23	0	9479	73.86	3.24341
No1147	2	0	21.791	1	2.463	0.59178	2.463	0.88651	-2.882	0.24139	0	0.82734	0	3.871	0	0	2	0	0	6	0.0372253	0	0	0	0.92624	0	0	4	0	0	0	0	125.194	0	0	0	0.96969	0	2	0	5	0.86	0.285	0.31	0	7466.34	72.84	4.43859
No1148	1	0	12.296	1	3.57	0.98659	3.757	0.93048	-5.067	0.63972	1	0.93773	0	3.889	0	1	1	0	0	11	0.0404228	0	0	0	0.93591	1	1	2	0	0	0	0	138.837	0	0	5.881	0.87038	-0.041	2	1	2	4.483	0.267	0.314	0	12168.9	71.33	3.37903
No1149	2	0	23.719	3	2.032	0.79222	2.1	0.9848	-3.335	0.63972	3	0.82734	0	5.461	5.722	2	2	0	0	6	0.159195	0	0	0	0.99393	2	2	3	2	0	1	0	100.504	0	0	0	0.87038	-0.084	3	0	4	1.521	0.218	0.233	-0.495	10078.3	58.2	1.53782
No1150	1	0	11.905	1	3.038	0.98659	3.038	0.93048	-4.325	0.84246	1	0.93773	0	0	2.962	1	1	0	0	12	0.274719	0	0	0	0.99956	1	1	2	1	0	0	0	87.1346	0	1	0	0.63709	0.084	0	1	2	3.261	0.223	0.195	0	11877.6	54.4	3.14176
No1151	2	0	23.686	3	1.999	0.98659	1.999	0.9848	-3.531	0.08169	3	0.82734	0	5.564	2.742	1	3	5.111	0	6	0.159195	0	0	0	0.99868	1	3	3	1	0	1	0	91.4478	0	0	0	0.87038	-0.999	3	0	4	1.213	0.208	0.214	-0.394	9989.8	55.4	2.74273
No1152	1	7.643	12.608	1	2.75	0.59178	2.75	0.88651	-4.606	0.84246	1	0.93773	38.137	3.376	0	0	2	0	0	11	0.0711702	0	0	0	0.9809	0	4	4	0	0	0	2	78.9309	0	0	0	0.99269	-0.174	2	0	6	0.765	0.165	0.142	-4.492	13264.8	62.47	3.22557
No1153	5	3.81	53.321	3	1.839	0.98659	1.839	0.19128	-4.113	0.02659	1	0.93773	0	0	2.791	1	7	4.851	0	11	0.0605705	0	0	0	0.19915	1	4	8	1	0	0	1	241.534	0	0	0	0.39983	-0.837	0	0	11	-0.586	0.494	0.494	0	11428	155.99	1.36173
No1154	0	0	0	0	4.057	0.79222	4.06	0.88651	-3.916	0.63972	0	0.93773	0	0	0	2	4	10.979	0	12	0.0536867	0	0	2	0.9922	2	2	4	0	0	0	0	99.7158	0	0	0	0.39983	0	0	0	4	1.367	0.195	0.19	0	11851.7	58.92	1.39794
No1155	1	0	11.984	1	2.026	0.79222	2.311	0.93048	-3.619	0.84246	1	0.93773	0	0	5.799	2	1	0	0	12	0.226772	0	0	0	0.95776	2	1	2	2	0	0	0	73.6652	0	0	0	0.87038	0.023	0	0	3	2.151	0.179	0.17	0	10625.9	41.13	2.10037
No1156	1	3.887	12.423	1	4.748	0.59178	4.748	0.88651	-6.007	0.63972	1	0.93773	38.215	2.01	0	0	1	0	0	12	0.0784028	0	0	0	0.98358	0	2	4	0	0	0	1	76.5231	0	1	0	0.84757	0.038	1	1	4	1.615	0.147	0.124	-4.477	16253.8	61.74	4.15077
No1157	1	7.472	12.507	1	4.282	0.79222	4.178	0.88651	-6.775	0.63972	1	0.25672	37.93	1.567	4.74	2	2	0	0	17	0.0747707	0	0	0	0.87352	2	4	4	2	0	0	2	118.855	0	0	0	0.84757	-0.607	1	0	6	0.037	0.22	0.209	-4.567	14722	80.05	3.81278
No1158	0	0	0	2	0.794	0.05547	0.709	0.9848	-0.716	0.24139	2	0.82734	0	0	5.052	5	0	0	0	6	0.0404228	0	0	0	0.46515	3	0	3	2	0	0	0	237.595	0	0	5.055	0.84757	-0.311	0	0	6	1.536	0.422	0.548	0	7833.16	121.57	2.69197
No1159	3	0	35.652	4	1.49	0.79222	3.587	0.19128	-5.292	0.08169	2	0.93773	0	1.923	2.892	2	4	0	0	12	0.0676025	1	3.771	1	0.2056	1	4	8	1	1	1	0	226.684	-3.937	2	0	0.39983	-1.057	1	3	6	1.66	0.411	0.376	0	17501.1	154.81	2.08279
No1160	0	13.404	0	0	4.68	0.59178	4.725	0.88651	-6.622	0.24139	0	0.25672	0	3.976	0	0	0	0	0	17	0.0536867	0	0	0	0.76519	0	3	4	0	0	0	3	130.7	0	1	0	0.99269	0	2	2	3	6.528	0.282	0.251	0	15412.9	92.21	1.989
No1161	1	0	12.81	2	4.158	0.98659	4.158	0.33223	-6.483	0.24139	2	0.25672	0	4.473	2.836	1	6	26.631	0	18	0.216324	0	0	0	0.69707	1	6	7	1	0	1	0	129.168	0	0	0	0.53315	0.129	3	0	8	4.959	0.211	0.184	0	18096.7	99.04	3.20737
No1162	1	7.677	10.56	1	0.446	0.98659	1.92	0.72615	-2.355	0.24139	1	0.82734	0	1.786	0	1	2	0	0	6	0.0250041	0	0	1	0.80145	0	3	5	0	0	0	2	136	0	1	0	0.87038	-1.056	1	1	4	0.845	0.435	0.38	0	6848.2	88.38	2.87967
No1163	2	7.533	22.518	2	-0.298	0.59178	0.384	0.9848	-0.86	0.63972	2	0.82734	0	1.452	0	0	2	0	0	5	0.0279659	0	0	0	0.99889	0	3	3	0	0	0	2	93.9062	0	0	0	0.63709	-0.415	1	0	5	0.298	0.298	0.272	0	6575.02	55.2	2.43933
No1164	3	0	37.202	3	2.346	0.59178	2.871	0.9848	-3.573	0.63972	3	0.82734	0	0	0	0	3	0	0	6	0.0640688	0	0	0	0.99504	0	3	3	0	0	0	0	87.4192	0	0	0	0.96969	-0.531	0	0	5	1.096	0.168	0.158	0	12643.3	57.69	1.56229
No1165	1	0	12.181	2	2.354	0.59178	2.126	0.23327	-2.99	0.63972	1	0.82734	0	1.945	0	0	1	0	0	5	0.451376	0	0	0	0.99462	0	1	1	0	0	1	0	81.4303	0	0	0	0.87038	0.181	1	1	2	0.855	0.209	0.199	0	9907.2	48.55	4.1056
No1166	2	7.232	21.658	1	1.868	0.98659	1.868	0.72615	-3.489	0.24139	0	0.25672	0	0	3.063	1	4	0	0.44	15	0.16249	0	0	0	0.58405	1	4	5	1	0	0	2	166.648	0	0	0	0.96969	0	0	0	8	1.195	0.449	0.392	0	9813.14	109.91	1.46982
No1167	2	7.096	24.536	2	2.404	0.98659	2.928	0.72615	-3.797	0.63972	2	0.82734	37.775	0	2.635	1	2	0	0	6	0.179593	0	0	0	0.9102	1	4	5	1	0	0	2	108.993	0	0	0	0.84757	-0.37	0	0	6	-1.225	0.226	0.214	-5.085	10740	75.19	3.70565
No1168	0	0	0	1	4.76	0.59178	4.762	0.23327	-6.283	0.63972	0	0.93773	0	0	0	0	0	0	0	12	0.0404228	0	4.351	0	0.44024	0	1	1	0	1	1	0	25.8418	0	0	0	0.99269	0	0	0	1	3.34	0.047	0.056	0	12436.2	12.36	4.32626
No1169	1	0	12.232	1	3.212	0.59178	3.212	0.88651	-3.361	0.84246	1	0.93773	13.101	0	0	0	3	10.708	0	12	0.288158	0	0	0	0.97447	0	3	4	0	0	0	0	79.2338	0	1	0	0.87038	0.013	0	1	4	2.744	0.223	0.164	0	13004	64.06	2.42651
No1170	3	3.35	33.468	2	2.312	0.98659	2.312	0.88651	-5.2	0.24139	1	0.93773	37.239	1.314	2.096	1	4	0	0	11	0.0571093	0	0	0	0.67755	1	3	4	1	0	0	1	162.523	0	0	0	0.96969	-0.854	1	0	7	-2.054	0.342	0.356	-4.519	10248.9	100.94	1.43933
No1171	0	0	0	0	4.195	0.79222	4.196	0.93048	-6.098	0.24139	0	0.93773	76.48	0	0	2	0	0	0	12	0.0605705	0	0	0	0.99974	2	0	2	0	0	0	0	121.714	0	0	10.868	0.96969	0	0	0	2	-1.837	0.166	0.252	-9.173	10697.9	52.04	4.34552
No1172	2	4.327	26.614	2	2.722	0.59178	3.057	0.88651	-5.003	0.84246	0	0.25672	0	0	0	0	2	0	1.401	17	0.193927	1	0	0	0.98304	0	3	4	0	0	0	1	87.4277	-3.559	0	0	0.84757	0	0	1	5	1.626	0.156	0.138	0	16878.1	61.89	2.59106
No1173	2	0	21.583	1	4.49	0.59178	4.49	0.88651	-5.361	0.24139	0	0.93773	0	1.415	0	0	3	5.027	0	12	0.0469652	0	0	0	0.87112	0	1	4	0	0	0	0	124.219	0	1	0	0.96969	0	1	1	4	2.752	0.283	0.269	0	12967.8	80.35	2.83853
No1174	1	3.81	11.797	1	4.048	0.98659	4.281	0.93048	-5.37	0.84246	1	0.93773	12.932	0	2.491	1	1	0	0	11	0.0436704	0	0	0	0.94268	1	2	2	1	0	0	1	115.618	0	0	0	0.87038	-0.537	0	1	3	0.032	0.257	0.252	0	13882.1	70.22	1.55023
No1175	2	0	21.687	1	4.289	0.59178	4.289	0.93048	-6.373	0.08169	0	0.25672	0	0	0	0	2	0	3.977	16	0.226772	0	0	0	0.98552	0	0	2	0	0	0	0	89.632	0	0	0	0.63709	0	0	0	3	1.119	0.19	0.214	0	10063.1	45.82	3.83847
No1176	0	0	0	0	5.076	0.98659	5.076	0.23327	-5.271	0.63972	0	0.47245	0	2.265	0	1	1	0	0	0	0.030993	0	0	1	0.61872	1	0	1	0	0	0	0	52.1529	0	0	0	0.15134	0	1	0	1	0	0.077	0.109	0	7157.94	20.23	3.13354
No1177	0	3.98	0	1	3.247	0.98659	2.668	0.9848	-5.793	0.63972	1	0.93773	12.923	0	3.064	1	0	0	0	12	0.0571093	0	0	0	0.8403	1	1	3	1	0	0	1	143.49	0	0	0	0.53315	0.498	0	1	4	1.466	0.252	0.271	0	12283.9	84.04	1.53782
No1178	0	3.974	0	0	2.897	0.98659	3.09	0.93048	-3.761	0.84246	0	0.93773	13.384	0	0	1	0	0	0	11	0.030993	0	0	0	0.95986	1	1	2	0	0	0	1	126.223	0	0	5.457	0.63709	0	0	1	2	1.148	0.318	0.33	0	9931.48	67.14	2.68797
No1179	2	0	24.725	3	3.554	0.98659	3.653	0.88651	-6.067	0.63972	1	0.93773	0	0	2.749	1	2	0	0	12	0.0571093	1	0	0	0.88693	1	2	4	1	0	1	0	138.476	-3.903	0	0	0.96969	-0.408	0	1	4	1.486	0.244	0.263	0	15012.9	78.34	1.9058
No1180	1	0	11.82	1	2.392	0.79222	2.392	0.9848	-4.257	0.84246	1	0.93773	0	1.604	5.392	2	2	5.068	0	12	0.0536867	0	0	0	0.91744	2	2	3	2	0	0	0	120.132	0	0	0	0.96969	-0.354	1	0	5	2.648	0.245	0.24	0	11041.1	74.15	2.65944
No1181	2	0	24.25	3	0.925	0.79222	1.64	0.72615	-3.044	0.84246	1	0.82734	0	0	6.277	2	2	0	0	6	0.345592	1	3.865	0	0.88229	2	3	5	2	1	1	0	122.317	-3.626	0	0	0.87038	0.381	0	1	5	0.221	0.309	0.257	0	11141	78.94	1.74429
No1182	2	0	21.295	3	-1.615	0.79222	-0.144	0.9848	-2.324	0.63972	3	0.82734	0	1.242	2.198	2	4	0	0	5	0.030993	0	0	1	0.87758	1	3	3	1	0	1	0	137.657	0	0	0	0.99269	-1.804	1	0	5	0.579	0.387	0.373	0	7594.42	79.54	1.40654
No1183	2	8.143	22.81	1	4.833	0.59178	4.933	0.52457	-5.828	0.08169	0	0.25672	0	0	0	0	2	0	0	16	0.0536867	0	0	0	0.10714	0	2	6	0	0	0	2	260.826	0	2	0	0.84757	0	0	4	5	2.634	0.555	0.506	0	16258.2	178.67	1.42325
No1184	2	0	23.925	3	3.358	0.98659	3.358	0.9848	-5.168	0.24139	0	0.93773	0	3.889	2.199	1	2	0	0	12	0.0503047	1	3.778	0	0.96104	1	3	3	1	1	1	0	107.23	-3.604	0	0	0.96969	0	2	1	4	3.181	0.229	0.213	0	12818.9	66.91	1.83251
No1185	3	0	32.149	2	1.681	0.59178	1.81	0.88651	-2.507	0.08169	1	0.82734	0	0	0	0	4	4.636	0	6	0.262042	0	0	0	0.93092	0	2	4	0	0	0	0	122.502	0	0	0	0.63709	-0.618	0	0	5	1.093	0.393	0.363	0	7248.36	72.12	2.19173
No1186	3	0	37.043	3	2.66	0.98659	2.66	0.72615	-3.854	0.63972	3	0.82734	0	3.376	2.677	1	5	10.06	0	6	0.250705	0	0	0	0.83246	1	5	5	1	0	0	0	119.443	0	0	0	0.53315	-1.614	2	0	7	1.041	0.228	0.208	0	13938.8	84.94	2.34242
No1187	3	0	32.999	4	-0.422	0.79222	1.049	0.72615	-2.962	0.24139	3	0.82734	0	1.227	2.391	2	5	4.554	0	6	0.0436704	0	0	1	0.76044	1	4	5	1	0	1	0	153.789	0	0	0	0.84757	-2.465	1	0	6	0.445	0.36	0.353	0	9902.98	92.7	1.81954
No1188	2	0	24.794	3	4.002	0.98659	4.002	0.9848	-6.414	0.24139	3	0.93773	38.323	0	2.655	1	2	0	0	12	0.186695	0	0	0	0.98696	1	2	3	1	0	1	0	85.4171	0	0	0	0.96969	-0.629	0	0	3	0.189	0.136	0.156	-4.459	13720.4	46.17	4.45831
No1189	3	0	33.209	2	4.097	0.98659	3.966	0.9848	-6.438	0.24139	1	0.25672	0	0	2.788	1	3	0	0	15	0.0571093	0	0	0	0.18038	1	1	3	1	0	0	0	260.003	0	0	0	0.84757	-0.288	0	3	5	3.744	0.49	0.492	0	15761.3	159.63	2.3294
No1190	2	0	23.239	2	2.177	0.98659	1.949	0.9848	-3.414	0.63972	2	0.93773	0	0	2.758	1	3	4.905	0	11	0.159195	0	0	0	0.84383	1	3	3	1	0	0	0	134.262	0	0	0	0.87038	-0.506	0	1	4	2.622	0.351	0.311	0	11335.4	83.63	1.86923
No1191	2	7.236	25.181	2	1.699	0.98659	1.688	0.52457	-3.385	0.84246	0	0.25672	13.745	0	2.426	1	5	10.484	0.451	16	0.250705	1	0	0	0.563	1	7	6	1	0	0	2	155.291	-3.917	0	0	0.96969	0	0	1	8	0.776	0.35	0.288	0	13841.6	111.93	3.09864
No1192	1	0	11.737	2	3.132	0.79222	2.71	0.93048	-6.337	0.63972	2	0.93773	26.098	0	5.055	2	1	0	0	11	0.0503047	0	0	0	0.67218	2	1	2	2	0	0	0	178.444	0	0	0	0.84757	-0.691	0	2	3	-0.65	0.344	0.361	0	13010.9	101.46	4.55636
No1193	3	7.46	36.394	3	2.062	0.98659	1.96	0.72615	-3.955	0.63972	1	0.93773	0	2.904	2.227	1	4	4.833	0	11	0.0571093	1	0	0	0.70084	1	5	5	1	0	0	2	159.36	-3.934	0	0	0.6885	-0.712	2	1	7	0.106	0.3	0.3	0	13886.9	98.67	1.99123
No1194	2	0	24.509	2	2.644	0.98659	2.644	0.88651	-2.401	0.63972	2	0.93773	0	0	0	1	4	5.142	0	12	0.396878	0	0	1	0.9614	0	3	4	0	0	0	0	106.987	0	0	0	0.39503	-1.036	0	0	5	1.234	0.285	0.264	-2.057	11195.6	66.84	3.82569
No1195	0	11.063	0	0	0.961	0.98659	0.596	0.9848	-1.384	0.84246	0	0.93773	0	0	0	1	0	0	0	10	0.0192991	0	0	0	0.85174	1	3	3	0	0	0	3	123.464	0	0	0	0.63709	0	0	1	4	1.666	0.576	0.397	0	6419.12	82.7	2.51917
No1196	4	0	48.124	4	0.914	0.98659	0.686	0.72615	-3.868	0.63972	2	0.93773	0	5.45	2.559	1	6	4.638	0	10	0.0640688	1	0	0	0.28416	1	6	5	1	0	0	0	212.427	-3.785	0	0	0.6885	-1.153	4	2	8	0.427	0.381	0.383	0	14872.3	142.53	2.46613
No1197	3	3.327	35.583	3	1.928	0.79222	1.928	0.52457	-4.813	0.84246	1	0.93773	37.582	1.3	2.522	2	5	5.347	0	12	0.193927	1	0	1	0.54188	2	5	6	1	0	0	1	180.636	-4.134	0	0	0.39983	-0.341	1	1	7	-1.098	0.288	0.302	-4.635	14867.2	113.97	1.65801
No1198	0	12.816	0	0	2.806	0.98659	2.807	0.88651	-3.455	0.84246	0	0.93773	0	1.922	0	1	1	0	0	12	0.0436704	0	0	1	0.99225	1	3	4	0	0	0	3	94.8298	0	0	0	0.99269	0	1	0	4	3.029	0.236	0.218	0	9753.5	58.9	3.69104
No1199	4	0	50.414	5	2.909	0.98659	2.909	0.52457	-5.704	0.63972	6	0.93773	13.368	4.928	2.669	1	6	10.05	0	12	0.216324	0	0	0	0.66649	1	6	6	1	0	1	0	146.282	0	0	0	0.21184	-1.736	3	0	8	0.664	0.214	0.209	0	18189.4	102.01	3.47319
No1200	2	0	25.408	2	2.21	0.59178	2.908	0.88651	-2.765	0.63972	2	0.93773	0	0	0	0	3	5.39	0	12	0.176095	0	0	0	0.99733	0	3	4	0	0	0	0	66.6107	0	0	0	0.87038	-0.516	0	0	5	2.467	0.167	0.133	0	12823.9	49.85	1.44716
No1201	2	0	19.691	2	3.304	0.37866	1.285	0.9848	-1.088	0.00855	1	0.47245	0	3.256	4.063	3	2	0	0	0	0.0250041	0	0	0	0.75047	2	0	3	2	0	0	0	168.707	0	0	0	0.96969	-0.428	2	0	6	0	0.464	0.493	-0.764	4607.5	93.72	3.79134
No1202	0	0	0	0	3.284	0.79222	3.285	0.72615	-4.656	0.63972	0	0.93773	0	3.29	3.211	2	3	10.23	0	12	0.172634	0	0	1	0.90426	2	2	5	1	0	0	0	107.858	0	1	0	0.39983	0	2	1	4	3.741	0.223	0.195	0	13625.2	76.02	1.65321
No1203	3	0	37.263	3	5.009	0.59178	5.009	0.88651	-6.593	0.24139	3	0.25672	0	0	0	0	4	5.127	0	18	0.0747707	0	0	0	0.9879	0	4	4	0	0	0	0	103.2	0	0	0	0.53315	-1.365	0	0	4	1.718	0.166	0.176	0	17040.8	60.44	3.61125
No1204	1	0	11.269	1	2.938	0.98659	2.938	0.23327	-4.561	0.63972	1	0.47245	0	10.303	2.809	1	1	0	0	0	0.030993	0	0	0	0.80321	1	1	1	1	0	0	0	58.5778	0	0	0	0.96969	-0.331	5	0	2	0	0.101	0.143	-0.123	9144.02	29.1	1.40654
No1205	3	3.905	33.977	2	2.893	0.98659	2.664	0.72615	-4.26	0.24139	1	0.93773	0	1.462	2.491	1	3	0	0	12	0.0536867	0	0	0	0.77634	1	2	5	1	0	0	1	140.909	0	0	0	0.96969	-0.484	1	0	7	0.38	0.303	0.296	0	12464.3	91.05	3.25551
No1206	2	8.801	24.068	2	1.628	0.98659	2.177	0.88651	-1.986	0.84246	2	0.82734	0	4.596	3.269	1	2	0	0	5	0.165829	0	0	0	0.94118	1	3	4	1	0	0	2	104.119	0	0	0	0.87038	-0.813	3	0	7	0.932	0.236	0.222	0	9867.12	70.47	3.59284
No1207	3	0	33.283	2	2.093	0.98659	2.044	0.9848	-3.479	0.24139	1	0.82734	0	0	2.639	1	3	0	0	6	0.223525	0	0	0	0.9121	1	1	3	1	0	0	0	131.558	0	0	0	0.87038	-0.174	0	0	5	1.037	0.312	0.321	0	9854.98	74.92	1.67669
No1208	1	0	11.638	1	3.524	0.98659	3.524	0.93048	-5.61	0.84246	0	0.93773	0	1.566	0	1	2	0	0	12	0.165829	0	0	1	0.99719	0	1	2	0	0	0	0	111.633	0	0	0	0.96969	0	1	1	2	2.48	0.179	0.229	-1.325	14826.2	56.51	3.01178
No1209	1	0	12.391	2	3.964	0.59178	3.964	0.93048	-5.19	0.84246	1	0.93773	0	0	0	0	1	0	0	12	0.16249	0	4.139	0	0.86219	0	2	2	0	1	1	0	47.8062	0	0	0	0.63709	-0.221	0	0	3	2.788	0.126	0.105	0	13182.8	32.67	4.04821
No1210	2	0	22.977	4	2.533	0.59178	2.533	0.19128	-3.205	0.08169	6	0.47245	0	3.274	0	0	4	9.482	0	0	0.0503047	0	0	0	0.22913	0	4	8	0	0	2	0	220.378	0	2	0	0.6885	-0.827	2	2	6	0	0.468	0.457	0	10589	150.77	1.32222
No1211	2	0	21.677	3	-1.429	0.79222	-1.429	0.88651	-0.411	0.63972	4	0.47245	0	0	5.815	2	2	0	0	0	0.137638	0	0	0	0.99393	2	2	4	2	0	1	0	100.504	0	0	0	0.39503	0.198	0	0	4	0	0.407	0.326	0	5541.54	58.2	1.76716
No1212	2	0	22.683	2	2.384	0.98659	3.846	0.9848	-4.493	0.63972	2	0.82734	0	9.928	0	1	3	0	0	6	0.0436704	0	0	1	0.99957	0	2	3	0	0	0	0	105.831	0	0	0	0.96969	-1.002	5	0	3	6.113	0.184	0.232	0	9895.9	54.37	4.24736
No1213	1	0	12.034	2	2.704	0.59178	2.704	0.88651	-3.716	0.08169	2	0.93773	0	0	0	0	4	10.45	0	11	0.165829	0	0	0	0.92872	0	4	4	0	0	1	0	112.727	0	0	0	0.99269	-0.45	0	0	5	2.073	0.277	0.251	0	10210.1	72.46	1.40654
No1214	4	0	46.245	5	1.207	0.98659	1.361	0.33223	-3.565	0.08169	1	0.82734	26.085	1.642	0	1	5	4.13	0	6	0.0571093	2	2.97	0	0.36265	1	4	7	0	1	1	0	217.005	-8.206	0	5.265	0.53315	-0.598	1	2	7	-3.279	0.402	0.406	0	12855.3	132.65	3.15412
No1215	1	0	10.898	2	1.138	0.37866	0.593	0.9848	-4.23	0.24139	2	0.82734	0	0	7.721	3	1	0	0	5	0.0372253	0	0	0	0.32421	3	1	3	3	0	0	0	233.968	0	0	0	0.6885	-0.095	0	2	5	1.145	0.53	0.523	0	9875.9	137.28	1.56229
No1216	0	7.708	0	0	4.794	0.59178	5.055	0.93048	-6.625	0.63972	0	0.25672	76.525	0	0	0	0	0	-0.086	16	0.179593	0	0	0	0.82234	0	2	2	0	0	0	2	48.3001	0	0	0	0.99269	0	0	0	3	-2.419	0.096	0.102	-9.199	11828	30.19	3.01051
No1217	2	11.229	24.468	3	2.114	0.59178	2.114	0.72615	-4.315	0.63972	1	0.93773	0	1.391	0	0	2	0	0	11	0.0503047	1	0	0	0.71759	0	4	5	0	0	1	3	166.065	-4.004	0	0	0.99269	-0.502	1	1	6	0.036	0.324	0.344	0	12078	97.02	1.70329
No1218	3	4.213	38.066	3	1.946	0.59178	2.27	0.88651	-4.296	0.63972	1	0.93773	0	3.531	0	0	3	0	0	11	0.0640688	1	0	0	0.64633	0	4	4	0	0	0	1	161.956	-3.508	0	0	0.96969	0.108	2	2	5	2.334	0.289	0.287	0	15214.5	103.95	2.49276
No1219	1	0	11.42	2	1.091	0.98659	1.112	0.88651	-2.828	0.63972	3	0.82734	0	1.374	0	1	2	4.691	0	6	0.15275	0	0	0	0.89242	1	2	4	0	0	1	0	130.609	0	1	5.841	0.99269	0.85	1	1	3	1.189	0.324	0.315	0	10194.1	77.62	2.85612
No1220	1	0	10.948	2	0.543	0.79222	0.682	0.88651	-3.625	0.63972	2	0.82734	13.069	1.318	5.096	2	1	0	0	6	0.0436704	0	0	0	0.79839	2	1	4	2	0	1	0	154.538	0	0	0	0.99269	-0.47	1	0	5	0.11	0.335	0.356	0	7635.32	88.71	3.55895
No1221	4	0	46.764	3	2.492	0.59178	2.492	0.88651	-3.669	0.24139	0	0.93773	0	0	0	0	4	0	0	12	0.169211	1	0	0	0.77127	0	2	4	0	0	0	0	151.058	-3.622	0	0	0.99269	0	0	1	6	1.4	0.328	0.324	0	12671.6	91.58	3.12727
No1222	1	3.864	11.395	2	-0.948	0.59178	0.574	0.9848	-1.878	0.24139	1	0.82734	0	3.736	0	0	1	0	0	6	0.0279659	0	0	0	0.87001	0	2	3	0	0	1	1	52.8413	0	0	0	0.99269	-0.027	2	0	3	0.611	0.156	0.143	0	7484.16	33.2	1.58546
No1223	3	0	36.574	3	4.205	0.59178	4.115	0.88651	-5.447	0.63972	1	0.93773	40.009	4.483	0	0	4	4.487	0	11	0.0747707	1	0	0	0.68414	0	4	4	0	0	0	0	153.761	-3.712	0	0	0.39983	-0.864	3	2	5	-1.166	0.244	0.256	-4.655	15687.1	100.3	2.74468
No1224	4	4.263	43.766	3	2.832	0.98659	3.912	0.19128	-6.06	0.08169	0	0.25672	0	1.54	0	1	6	5.127	1.488	16	0.186695	0	4.067	1	0.11973	1	3	8	0	1	1	1	270.376	0	0	0	0.84757	0	1	1	10	-1.167	0.487	0.503	0	14774.1	174.58	3.01178
No1225	1	15.107	11.236	1	-0.795	0.79222	-0.898	0.33223	-0.26	0.08169	1	0.82734	0	1.534	1.988	2	2	5.205	0	5	0.155947	0	0	0	0.5707	2	5	7	1	0	0	4	169.168	0	0	5.004	0.99269	-0.476	1	0	9	0.393	0.442	0.388	0	7743.4	111.19	2.94473
No1226	1	16.156	13.17	2	1.413	0.59178	3.306	0.72615	-4.824	0.24139	2	0.25672	0	0	0	0	1	0	0	17	0.0711702	0	0	0	0.97511	0	4	5	0	0	1	4	95.5183	0	0	0	0.84757	0.253	0	0	6	1.361	0.185	0.164	0	14612.1	63.91	3.02407
No1227	2	0	24.902	2	3.494	0.98659	3.494	0.9848	-5.08	0.84246	2	0.93773	0	0	3.212	1	3	5.393	0	12	0.193927	0	0	0	0.9929	1	3	3	1	0	0	0	86.5729	0	0	0	0.84757	-0.177	0	0	5	3.648	0.153	0.14	0	15390.2	58.64	3.75694
No1228	0	0	0	1	2.823	0.98659	4.02	0.23327	-5.556	0.63972	0	0.82734	0	0	3.781	1	0	0	0	6	0.0404228	0	0	0	0.43308	1	0	1	1	0	0	0	31.7386	0	0	0	0.84757	0	0	0	1	1.376	0.045	0.067	0.315	9763.24	12.03	1.82607
No1229	2	0	24.908	2	4.065	0.98659	4.516	0.88651	-6.3	0.84246	0	0.93773	0	2.899	2.442	1	4	10.247	0	11	0.0571093	1	0	0	0.67435	1	4	4	1	0	0	0	152.915	-3.787	0	0	0.84757	0	2	2	5	2.542	0.281	0.267	0	14169.7	101.25	1.6721
No1230	3	8.123	38.246	3	2.027	0.59178	2.027	0.72615	-3.561	0.84246	1	0.93773	0	5.42	0	0	4	5.39	0	11	0.0784028	1	0	0	0.75634	0	5	5	0	0	0	2	134.523	-3.658	0	0	0.84757	-0.416	3	1	8	0.728	0.218	0.214	-0.584	15767.4	93.12	2.46165
No1231	2	0	21.475	4	-2.525	0.79222	-0.125	0.88651	-2.609	0.24139	4	0.47245	0	6.727	6.176	2	2	0	0	0	0.0372253	0	0	0	0.99393	2	2	4	2	0	2	0	100.504	0	0	0	0.53315	1.765	4	0	4	0	0.208	0.221	0	8704	58.2	1.66745
No1232	2	0	23.691	2	0.684	0.37866	1.073	0.9848	-3.951	0.84246	2	0.82734	0	0	8.461	3	2	0	0	6	0.165829	0	0	0	0.94268	3	2	3	3	0	0	0	115.592	0	0	0	0.99269	-0.446	0	0	5	1.328	0.237	0.229	0	12666.9	70.22	3.10123
No1233	3	0	36.12	4	3.692	0.79222	4.157	0.9848	-5.739	0.84246	1	0.93773	0	1.179	5.465	2	3	0	0	11	0.179593	1	0	0	0.56352	2	3	3	2	0	1	0	182.78	-3.342	0	0	0.99269	-0.421	1	2	5	3.601	0.322	0.32	0	16735.2	111.88	1.55023
No1234	1	7.12	11.089	1	1.506	0.79222	1.433	0.52457	-0.246	0.08169	1	0.82734	0	1.669	0	2	3	4.644	0	6	0.0279659	0	0	1	0.57153	1	4	6	0	0	0	2	181.431	0	0	0	0.99269	-0.645	1	1	5	-0.372	0.529	0.502	0	7776.64	111.11	3.18483
No1235	2	4.052	25.476	2	4.652	0.98659	4.652	0.9848	-5.631	0.84246	0	0.25672	0	0	0	1	2	0	0	17	0.0571093	1	0	0	0.93672	1	3	3	0	0	0	1	118.498	-3.687	0	0	0.99269	0	0	1	4	2.334	0.231	0.23	0	15976	71.2	4.47716
No1236	2	0	24.671	2	4.428	0.79222	4.2	0.93048	-6.613	0.84246	2	0.25672	27.458	0	4.962	2	2	0	0	17	0.0711702	0	0	0	0.81913	2	2	2	2	0	0	0	143.319	0	0	0	0.96969	-1.253	0	1	4	-1.32	0.243	0.249	0	16554.2	86.44	4.13139
No1237	2	7.801	23.966	2	2.293	0.79222	2.719	0.52457	-4.151	0.63972	2	0.93773	0	5.383	4.683	2	3	0	0	10	0.0536867	0	0	0	0.11531	2	5	6	2	0	0	2	245.623	0	2	0	0.96969	-1.159	3	3	7	2.602	0.519	0.466	0	14349.5	175.96	3.26114
No1238	3	0	34.436	4	-0.041	0.98659	0.257	0.9848	-2.635	0.63972	4	0.82734	0	1.263	2.474	1	3	0	0	5	0.0404228	0	0	0	0.7406	1	3	3	1	0	1	0	150.196	0	0	0	0.63709	-1.117	1	1	5	0.846	0.383	0.359	0	10363	94.72	2.58206
No1239	1	16.038	12.558	1	3.427	0.59178	3.777	0.52457	-4.535	0.84246	1	0.25672	0	3.952	0	0	1	0	0	17	0.298652	0	0	0	0.79373	0	4	6	0	0	0	4	124.075	0	1	0	0.96969	0.111	2	1	6	3.924	0.257	0.223	0	14956	89.21	2.80448
No1240	2	4.009	24.533	2	2.972	0.98659	2.876	0.72615	-3.847	0.84246	0	0.93773	0	2.848	2.41	1	4	10.006	0	12	0.0536867	1	0	0	0.82397	1	5	5	1	0	0	1	124.326	-3.752	0	0	0.84757	0	2	1	6	1.198	0.275	0.244	0	13658.9	85.9	1.86332
No1241	2	0	25.129	3	5.13	0.98659	5.13	0.72615	-7.297	0.08169	3	0.25672	39.916	1.413	2.337	1	5	16.065	0	18	0.212524	0	0	0	0.91942	1	5	5	1	0	1	0	103.509	0	0	0	0.6885	-2.238	1	0	6	-0.046	0.176	0.16	-4.663	17611	73.86	2.09691
No1242	0	4.532	0	0	4.192	0.59178	4.01	0.93048	-6.414	0.84246	0	0.25672	0	2.136	0	0	0	0	2.59	15	0.159195	0	0	0	0.75595	0	1	2	0	0	0	1	156.943	0	0	0	0.87038	0	1	2	2	4.397	0.344	0.345	0	11783.9	93.16	4.50602
No1243	1	0	13.061	1	2.073	0.98659	2.274	0.88651	-3.481	0.84246	1	0.93773	0	0	3.55	1	2	5.403	0	11	0.298652	0	0	0	0.92486	1	2	4	1	0	0	0	97.6735	0	0	0	0.84757	0.12	0	1	5	2.867	0.203	0.167	0	14686.6	73.05	1.64345
No1244	3	0	34.243	3	-1.209	0.37866	0.245	0.88651	-2.435	0.84246	3	0.47245	0	3.46	5.441	3	4	0	0	0	0.16249	0	0	1	0.73284	2	3	4	2	0	0	0	162.845	0	0	0	0.84757	-1.347	2	0	6	0	0.313	0.341	-0.614	9246.16	95.5	1.57978
No1245	1	0	11.644	2	3.072	0.59178	3.26	0.9848	-4.253	0.63972	2	0.93773	0	1.683	0	0	2	4.979	0	11	0.155947	0	4.234	0	0.9611	0	3	3	0	1	1	0	101.526	0	0	0	0.63709	0.092	1	1	3	3.412	0.289	0.241	0	10968.2	66.9	1.81624
No1246	2	0	24.915	4	3.145	0.98659	3.669	0.52457	-4.535	0.24139	5	0.82734	0	5.091	2.792	1	3	5.084	0	6	0.0676025	0	4.135	0	0.7399	1	4	6	1	1	2	0	136.2	0	0	0	0.6885	-0.738	3	0	7	1.357	0.254	0.24	0	12412.7	94.79	1.5966
No1247	0	7.41	0	0	4.014	0.79222	4.014	0.72615	-3.093	0.24139	0	0.93773	37.735	1.517	0	2	2	5.221	0	12	0.0503047	0	0	1	0.74732	1	3	5	0	0	0	2	154.592	0	0	0	0.99269	0	1	1	4	-1.217	0.327	0.343	-4.471	10884.6	94.04	2.04532
No1248	0	0	0	2	2.306	0.98659	2.43	0.88651	-6.551	0.24139	2	0.93773	0	4.108	0	1	0	0	2.499	9	0.16249	0	4.009	0	0.28481	1	1	4	0	1	2	0	244.876	0	0	5.396	0.87038	-0.207	2	2	4	3.388	0.463	0.515	0	10946.4	142.44	1.46982
No1249	3	0	37.555	4	3.31	0.98659	3.52	0.72615	-5.771	0.24139	2	0.93773	12.933	1.567	2.663	1	4	4.83	0	12	0.0676025	1	0	0	0.86707	1	4	5	1	0	1	0	130.909	-4.127	0	0	0.53315	-1.562	1	1	5	0.241	0.225	0.227	0	15994.6	80.85	1.77452
No1250	2	7.329	25.547	2	2.381	0.59178	2.384	0.33223	-2.979	0.63972	0	0.25672	0	0	0	0	5	10.774	0.497	16	0.183127	1	0	0	0.65476	0	5	7	0	0	0	2	135.328	-4.092	0	0	0.96969	0	0	1	8	0.889	0.316	0.246	0	14290.6	103.14	1.9345
No1251	1	8.668	11.806	2	3.647	0.98659	3.606	0.52457	-5.554	0.00855	2	0.25672	0	1.854	0	1	2	4.877	0	16	0.0640688	0	3.71	0	0.33422	1	4	6	0	1	1	2	211.066	0	1	5.933	0.6885	-0.513	1	2	6	2.203	0.388	0.368	0	15894.4	136.04	1.79239
No1252	0	21.473	0	0	4.786	0.98659	4.785	0.88651	-4.88	0.63972	0	0.25672	13.102	7.732	0	1	0	0	0	16	0.0640688	0	0	0	0.81108	0	3	4	0	0	0	5	155.737	0	0	0	0.96969	0	4	1	5	2.437	0.229	0.277	-0.183	13878.9	87.33	1.57403
No1253	1	8.539	12.855	1	4.207	0.98659	4.207	0.88651	-5.978	0.84246	1	0.25672	39.822	1.694	2.591	1	2	5.317	0	17	0.0894773	0	0	0	0.99096	1	3	4	1	0	0	2	88.185	0	0	0	0.84757	-0.64	1	0	6	0.738	0.141	0.136	-4.532	15883.6	59.39	1.57978
No1254	1	4.157	11.678	1	3.336	0.98659	3.336	0.72615	-4.288	0.84246	1	0.93773	0	1.826	2.595	1	2	5.107	0	12	0.0605705	0	0	0	0.88762	1	3	5	1	0	0	1	114.396	0	0	0	0.6885	-0.548	1	0	6	2.306	0.227	0.212	0	12738.3	78.25	3.29159
No1255	0	0	0	1	5.505	0.98659	5.062	0.23327	-7.891	0.63972	1	0.25672	0	2.132	3.301	1	0	0	2.575	16	0.16249	0	0	0	0.92937	1	0	1	1	0	0	0	136.518	0	0	0	0.99269	0.796	1	2	1	3.443	0.26	0.285	0	14023.3	72.36	4.13939
No1256	2	0	21.538	2	0.772	0.98659	0.752	0.93048	-1.932	0.24139	2	0.82734	0	0	0	1	2	0	0	6	0.0250041	0	0	0	0.98876	1	2	2	0	0	0	0	122.861	0	0	4.87	0.99269	-0.827	0	0	3	0.524	0.341	0.363	0	6904.82	60.16	2.1089
No1257	1	7.758	11.79	1	3.1	0.98659	2.873	0.9848	-5.788	0.84246	1	0.25672	37.588	0	2.621	1	2	0	0	16	0.0640688	0	0	0	0.72524	1	4	3	1	0	0	2	146.583	0	0	0	0.84757	-0.265	0	1	5	0.511	0.295	0.279	-4.396	13140.9	96.26	4.01743
No1258	0	7.529	0	0	0.871	0.98659	0.871	0.72615	-0.586	0.84246	0	0.82734	0	3.002	0	1	2	9.652	0	6	0.022113	0	0	0	0.94244	1	4	5	0	0	0	2	109.696	0	0	5.328	0.87038	0	2	0	5	0.935	0.39	0.335	0	5557.52	70.26	1.45484
No1259	2	7.509	20.62	1	-0.337	0.98659	-0.337	0.88651	-1.293	0.24139	0	0.82734	0	1.544	0	1	3	0	0	5	0.0250041	0	0	1	0.84177	1	1	4	0	0	0	2	153.585	0	0	0	0.99269	0	1	0	6	-0.045	0.439	0.454	0	5719.42	83.87	1.43933
No1260	1	0	11.837	1	2.991	0.37866	2.991	0.93048	-4.505	0.84246	1	0.93773	0	3.962	5.437	3	2	0	0	12	0.169211	0	0	1	0.9849	3	1	2	2	0	0	0	109.167	0	0	0	0.96969	-0.325	2	0	4	3.715	0.199	0.214	0	12138	61.36	3.22401
No1261	3	0	36.855	5	1.943	0.59178	2.321	0.72615	-4.955	0.63972	1	0.82734	0	5.882	0	0	3	0	0	6	0.169211	2	3.841	0	0.64466	0	4	5	0	1	1	0	172.04	-6.601	0	0	0.96969	-0.486	4	2	5	0.478	0.294	0.33	-1.12	12765.4	104.11	3.54685
No1262	2	3.754	23.862	2	2.965	0.59178	2.964	0.88651	-4.055	0.63972	0	0.93773	0	1.873	0	0	3	4.933	0	12	0.0436704	1	0	0	0.97193	0	2	4	0	0	0	1	103.208	-3.846	0	0	0.99269	0	1	1	4	1.459	0.247	0.229	0	12367.6	64.64	2.06258
No1263	2	0	21.915	2	-0.245	0.79222	1.208	0.88651	-1.971	0.84246	2	0.47245	0	7.602	2.485	2	4	4.417	0	0	0.030993	0	0	1	0.90707	1	3	4	1	0	0	0	126.949	0	0	0	0.96969	-1.608	5	0	5	0	0.294	0.34	-1.952	6791.26	75.63	1.61278
No1264	1	5.057	12.447	1	4.371	0.59178	4.558	0.93048	-5.928	0.63972	1	0.93773	0	5.788	0	0	2	5.285	0	10	0.169211	0	0	0	0.99074	0	2	2	0	0	0	1	106.562	0	0	0	0.96969	-0.23	3	1	3	5.784	0.185	0.201	0	12619.7	59.47	2.29226
No1265	2	0	23.486	2	2.323	0.98659	2.325	0.88651	-3.433	0.63972	2	0.93773	0	1.577	2.922	1	2	0	0	12	0.0676025	0	0	0	0.99995	1	2	4	1	0	0	0	75.6673	0	0	0	0.84757	0.103	1	0	5	2.69	0.146	0.132	0	14079.6	52.65	2.06446
No1266	3	4.295	33.675	2	3.703	0.59178	3.703	0.33223	-5.689	0.08169	1	0.25672	0	4.872	0	0	6	15.916	1.606	17	0.190295	0	0	0	0.65132	0	5	7	0	0	0	1	148.789	0	0	0	0.6885	-0.656	3	0	8	1.976	0.276	0.266	0	14708.6	103.47	3.78136
No1267	0	0	0	1	1.079	0.79222	1.149	0.88651	-2.378	0.00855	1	0.82734	0	0	0	2	1	0	0	5	0.022113	0	2.866	1	0.56072	1	1	4	0	1	1	0	185.246	0	1	5.273	0.99269	0.253	0	2	3	1.177	0.592	0.508	0	8377.14	112.15	3.28713
No1268	0	4.195	0	0	2.169	0.59178	2.169	0.9848	-2.968	0.63972	0	0.93773	0	0	0	0	1	0	1.602	10	0.14349	0	0	0	0.91069	0	2	3	0	0	0	1	116.609	0	1	0	0.87038	0	0	1	3	0.558	0.387	0.327	0	7388.88	75.12	2.54654
No1269	2	4.615	25.991	2	5.801	0.98659	6.114	0.72615	-7.979	0.84246	0	0.03452	0	0	2.723	1	3	5.469	1.855	22	0.268859	1	0	0	0.38412	1	4	5	1	0	0	1	189.667	-3.734	1	0	0.84757	0	0	3	5	4.646	0.319	0.288	0	21626.5	130.2	3.2413
No1270	2	0	24.84	4	3.874	0.59178	4.253	0.52457	-6.649	0.24139	2	0.93773	13.658	1.399	0	0	3	5.543	0	12	0.19759	1	3.97	0	0.5655	0	4	6	0	1	1	0	179.046	-2.886	0	0	0.6885	-0.365	1	1	6	-0.124	0.276	0.29	0	14880.8	111.69	1.77085
No1271	0	8.033	0	0	2.871	0.59178	3.132	0.9848	-4.596	0.84246	0	0.25672	38.335	0	0	0	0	0	0.312	16	0.169211	0	0	0	0.99979	0	2	3	0	0	0	2	88.7366	0	0	0	0.87038	0	0	0	4	0.318	0.198	0.204	-4.413	9560.06	53.98	3.62572
No1272	1	0	11.437	2	3.073	0.59178	3.073	0.88651	-4.622	0.08169	2	0.82734	0	3.255	0	0	3	9.869	0	6	0.0436704	0	0	0	0.99115	0	3	4	0	0	1	0	95.9884	0	0	0	0.84757	-0.652	2	0	4	2.147	0.205	0.205	0	8420.66	59.32	1.44716
No1273	0	0	0	0	3.11	0.59178	3.515	0.23327	-3.799	0.84246	0	0.93773	0	4.231	0	0	0	0	0	12	0.0372253	0	0	0	0.26577	0	0	1	0	0	0	0	11.7765	0	0	0	0.99269	0	2	0	1	2.664	0.013	0.027	0	9879.26	3.24	1.43933
No1274	1	0	11.729	2	1.952	0.59178	2.835	0.88651	-3.555	0.08169	3	0.82734	0	1.75	0	0	2	4.937	0	6	0.0536867	0	0	0	0.99998	0	2	4	0	0	1	0	85.0829	0	0	0	0.84757	0.655	1	0	4	1.287	0.167	0.166	0	10491.8	53.33	2.59162
No1275	2	0	25.107	2	3.049	0.59178	3.049	0.93048	-3.056	0.84246	2	0.47245	0	0	0	0	2	0	0	0	0.0571093	0	0	0	0.95372	0	2	2	0	0	0	0	60.58	0	0	0	0.87038	0.702	0	0	4	0	0.123	0.11	0	10732	40.62	4.04096
No1276	1	0	11.059	1	4.404	0.98659	4.404	0.93048	-6.428	0.84246	1	0.93773	0	1.488	2.78	1	1	0	0	12	0.0503047	0	0	0	0.99956	1	1	2	1	0	0	0	87.1346	0	1	0	0.96969	-0.077	1	1	2	4.371	0.175	0.17	0	15001.6	54.4	3.95272
No1277	3	7.338	34.898	2	3.245	0.98659	3.245	0.72615	-6.552	0.24139	1	0.25672	0	2.895	2.309	1	5	0	0	16	0.0711702	0	0	0	0.41352	1	5	5	1	0	0	2	193.487	0	0	0	0.96969	-0.742	2	0	9	0.329	0.348	0.351	0	15618.2	126.97	1.99782
No1278	2	7.421	24.071	2	0.82	0.98659	1.592	0.52457	-3.165	0.63972	2	0.93773	0	1.533	2.654	1	4	10.614	0	11	0.240211	0	0	0	0.49417	1	6	6	1	0	0	2	168.744	0	0	0	0.96969	-0.73	1	1	7	1.645	0.392	0.337	0	12604.6	118.65	1.66276
No1279	2	0	21.643	3	0.051	0.79222	0.245	0.88651	-1.308	0.84246	4	0.47245	0	1.672	4.308	2	2	0	0	0	0.0250041	0	0	0	0.61154	2	2	4	2	0	1	0	169.498	0	1	0	0.63709	-0.998	1	1	5	0	0.581	0.511	0	6270.4	107.28	2.51322
No1280	1	0	11.659	3	1.463	0.98659	1.235	0.9848	-3.551	0.84246	4	0.82734	0	1.854	2.722	1	1	0	0	5	0.0372253	0	0	0	0.62043	1	1	3	1	0	2	0	170.386	0	1	0	0.87038	1.35	1	2	3	0.997	0.43	0.407	0	10437.4	106.43	4.29767
No1281	2	7.819	25.027	2	4.887	0.59178	4.709	0.9848	-6.56	0.84246	0	0.25672	0	1.774	0	0	2	0	0	15	0.0536867	1	0	0	0.51277	0	3	3	0	0	0	2	197.032	-4.003	0	0	0.99269	0	1	3	4	2.809	0.357	0.363	0	15614.9	116.81	1.62839
No1282	0	8.199	0	0	3.449	0.59178	3.221	0.72615	-5.384	0.84246	0	0.25672	0	4.794	0	0	4	16.069	0	16	0.0640688	0	0	0	0.73931	0	6	5	0	0	0	2	122.748	0	0	0	0.53315	0	3	1	6	5.036	0.263	0.215	0	14121.7	94.85	3.12008
No1283	1	0	11.622	2	2.403	0.37866	2.086	0.9848	-4.667	0.24139	2	0.82734	0	3.28	7.613	3	2	5.422	0	6	0.159195	0	0	0	0.74297	3	2	3	3	0	0	0	156.748	0	0	0	0.6885	-0.01	2	1	5	1.179	0.326	0.328	0	11952.1	94.48	1.92428
No1284	2	0	23.416	2	2.659	0.98659	2.659	0.88651	-4.499	0.63972	2	0.93773	0	4.909	2.701	1	4	10.629	0	12	0.0605705	0	0	0	0.97197	1	4	4	1	0	0	0	97.4785	0	0	0	0.6885	-0.344	3	0	5	3.239	0.191	0.181	0	13016.9	64.63	4.406
No1285	1	0	12.109	1	4.227	0.98659	4.228	0.93048	-4.492	0.63972	1	0.93773	0	6.046	0	1	2	5.354	0	11	0.0469652	0	0	0	0.96479	1	2	2	0	0	0	0	70.842	0	0	0	0.84757	-0.281	3	0	3	4.815	0.145	0.148	0	10876.8	42.09	3.38596
No1286	1	0	11.437	2	2.818	0.59178	2.818	0.9848	-3.072	0.24139	2	0.82734	0	3.884	0	0	2	0	0	5	0.0279659	0	0	0	0.8674	0	2	3	0	0	1	0	117.343	0	2	0	0.96969	0.907	2	2	2	0.389	0.351	0.298	0	9732.2	80.81	3.64527
No1287	0	0	0	1	3.529	0.98659	3.639	0.88651	-4.154	0.08169	1	0.82734	0	6.199	3.086	1	0	0	0	6	0.0372253	0	3.669	0	0.92199	1	1	4	1	1	1	0	109.922	0	1	0	0.96969	0.611	3	1	3	2.251	0.273	0.247	0	9157.9	73.48	4.67076
No1288	2	0	22.043	3	1.103	0.98659	2.538	0.72615	-3.98	0.84246	3	0.82734	0	0	0	1	3	0	0	6	0.159195	0	3.885	1	0.76693	0	3	5	0	1	1	0	143.578	0	1	0	0.96969	-0.677	0	1	4	1.647	0.351	0.32	0	11912.2	92.03	2.82672
No1289	0	0	0	0	1.748	0.59178	5.093	0.93048	-5.239	0.02659	0	0.93773	0	4.295	0	0	0	0	0	11	0.0372253	0	0	0	0.30757	0	0	2	0	0	0	0	159.394	0	2	0	0.99269	0	2	4	0	5.611	0.46	0.339	0	13661	139.4	1.50515
No1290	4	0	46.658	3	2.558	0.98659	2.466	0.52457	-3.653	0.24139	0	0.93773	0	1.567	2.385	1	6	10.342	0	12	0.176095	1	0	0	0.49236	1	4	6	1	0	0	0	183.081	-3.969	0	0	0.96969	0	1	1	8	1.204	0.389	0.367	0	13361.2	118.83	2.7352
No1291	2	0	21.357	3	-0.343	0.79222	-0.343	0.93048	-2.166	0.08169	3	0.82734	0	0	0	2	3	0	0	5	0.0279659	0	0	0	0.6942	2	3	2	0	0	1	0	192.132	0	0	9.808	0.99269	-2.026	0	0	5	0.354	0.516	0.553	0	7169.64	99.32	2.28556
No1292	4	0	49.103	5	0.117	0.98659	1.348	0.52457	-4.44	0.63972	3	0.82734	0	2.964	3.014	1	5	4.969	0	6	0.0747707	1	0	0	0.67528	1	5	6	1	0	1	0	152.873	-3.944	0	0	0.53315	-1.208	2	1	7	0.417	0.246	0.244	0	16387.1	101.16	2.88508
No1293	2	0	24.815	2	4.295	0.59178	4.914	0.93048	-5.772	0.24139	2	0.82734	77.735	0	0	0	2	0	0	6	0.183127	0	0	0	0.92305	0	2	2	0	0	0	0	65.4549	0	0	0	0.99269	-1.471	0	0	3	-3.781	0.114	0.134	-11.053	10601.4	37.38	2.33445
No1294	0	0	0	1	-0.328	0.79222	-0.307	0.72615	-0.603	0.02659	1	0.47245	0	0	0	2	1	0	0	0	0.022113	0	2.928	1	0.81272	1	1	5	0	1	1	0	137.557	0	1	5.355	0.87038	0.302	0	1	4	0	0.45	0.379	0	6496.14	87.15	2.71975
No1295	1	4.256	11.721	1	3.051	0.79222	3.154	0.9848	-4.549	0.63972	1	0.93773	0	3.439	5.296	2	1	0	0	11	0.0503047	0	0	0	0.82761	2	2	3	2	0	0	1	125.831	0	0	0	0.99269	-0.362	2	1	5	2.694	0.269	0.248	0	14219.4	85.49	1.42325
No1296	1	8.012	11.97	1	1.227	0.59178	1.227	0.88651	-2.588	0.84246	1	0.93773	0	1.808	0	0	2	0	0	11	0.159195	0	0	0	0.83605	0	4	4	0	0	0	2	112.362	0	1	0	0.87038	0.043	1	1	5	2.254	0.329	0.261	0	10779.2	84.53	3.37994
No1297	1	6.579	11.736	1	3.77	0.59178	3.771	0.93048	-5.074	0.63972	1	0.93773	36.871	0	0	0	1	0	0	11	0.0469652	0	0	0	0.89332	0	2	2	0	0	0	2	71.9418	0	0	0	0.96969	-0.451	0	0	3	-0.361	0.131	0.162	-4.568	10368.8	34.89	3.23414
No1298	2	0	24.975	3	4.185	0.59178	4.185	0.88651	-4.412	0.84246	3	0.82734	0	5.752	0	0	2	0	0	6	0.176095	0	4.644	0	0.91133	0	3	4	0	1	1	0	103.202	0	1	0	0.6885	0.842	3	1	4	1.356	0.212	0.194	-0.37	13447.9	75.03	3.72477
No1299	0	9.123	0	0	4.163	0.59178	4.07	0.88651	-6.673	0.84246	0	0.25672	0	3.932	0	0	0	0	0	17	0.0571093	0	0	0	0.65517	0	2	4	0	0	0	2	156.911	0	1	0	0.99269	0	2	2	3	6.113	0.309	0.298	0	14158.5	103.1	2.82086
No1300	0	0	0	1	2.93	0.98659	3.031	0.93048	-2.886	0.24139	1	0.82734	36.917	1.668	0	1	1	4.811	0	6	0.0340808	0	0	0	0.86826	0	1	2	0	0	0	0	71.5826	0	0	0	0.96969	-0.247	1	0	2	-0.643	0.148	0.187	-4.387	7134.2	33.08	2.93374
No1301	4	8.643	49.505	4	4.499	0.37866	4.4	0.72615	-7.434	0.63972	2	0.25672	13.217	7.471	5.955	3	4	0	0	17	0.1008	1	0	0	0.38083	3	5	5	3	0	0	2	210.343	-4.134	0	0	0.53315	-1.97	4	1	9	1.354	0.264	0.291	-0.428	19371.2	130.57	1.59106
No1302	0	4.422	0	0	4.813	0.59178	4.813	0.88651	-6.297	0.84246	0	0.25672	13.852	5.036	0	0	3	16.317	1.813	17	0.183127	0	0	0	0.9534	0	4	4	0	0	0	1	48.9691	0	0	0	0.84757	0	3	0	4	2.622	0.111	0.087	0	14783.4	40.58	3.71008
No1303	3	0	33.665	3	-1.056	0.98659	-1.051	0.88651	0.466	0.84246	1	0.47245	0	0	2.742	1	3	0	0	0	0.0372253	1	0	0	0.88885	1	3	4	1	0	0	0	115.129	-2.799	0	0	0.99269	-0.01	0	1	6	0	0.312	0.267	0	8651.96	78.09	2.87216
No1304	0	0	0	0	2.822	0.98659	2.822	0.23327	-3.332	0.84246	0	0.82734	0	0	0	1	1	0	0	6	0.140529	0	0	1	0.61872	1	0	1	0	0	0	0	52.1529	0	0	0	0.87038	0	0	0	1	2.106	0.114	0.146	0	6210.18	20.23	1.79239
No1305	1	4.003	10.953	1	1.959	0.98659	1.913	0.93048	-3.075	0.84246	1	0.93773	0	1.974	0	1	1	0	1.858	10	0.14349	0	0	0	0.83874	1	2	2	0	0	0	1	153.062	0	0	5.179	0.63709	-0.462	1	1	3	1.485	0.435	0.432	0	8515.14	84.22	2.62531
No1306	1	0	10.796	2	1.508	0.79222	2.976	0.72615	-3.854	0.63972	1	0.93773	0	3.936	0	2	3	0	0	12	0.0536867	0	4.22	2	0.92433	1	2	5	0	1	1	0	118.809	0	0	0	0.96969	-1.165	2	0	5	2.08	0.238	0.241	0	12056.5	73.13	1.47712
No1307	2	4.255	22.041	1	1.61	0.59178	1.61	0.52457	-2.375	0.24139	0	0.82734	0	3.186	0	0	3	5.256	0	6	0.0469652	0	0	0	0.73812	0	2	6	0	0	0	1	145.45	0	0	0	0.87038	0	2	0	7	1.434	0.329	0.329	0	8389.22	94.97	3.36201
No1308	2	0	25.005	2	2.821	0.59178	3.286	0.9848	-3.422	0.84246	0	0.93773	0	0	0	0	2	0	0	11	0.0536867	1	0	0	0.89528	0	2	3	0	0	0	0	116.017	-3.406	0	0	0.99269	0	0	2	4	1.95	0.245	0.222	0	14939.9	77.24	1.66276
No1309	1	0	12.131	1	4.128	0.98659	4.128	0.9848	-4.525	0.24139	1	0.25672	0	1.634	0	1	3	10.53	0	17	0.240211	0	0	0	0.99923	1	3	3	0	0	0	0	76.8727	0	0	0	0.87038	-0.329	1	0	4	5.508	0.185	0.16	0	12910.5	51.32	3.3934
No1310	1	4.174	12.484	1	2.721	0.98659	2.494	0.88651	-5.025	0.84246	1	0.25672	0	0	2.869	1	3	11.01	0	17	0.179593	0	0	0	0.79858	1	4	4	1	0	0	1	127.68	0	0	0	0.99269	-0.211	0	1	5	4.517	0.278	0.235	0	14801.1	88.69	3.46842
No1311	0	4.438	0	0	5.032	0.59178	5.078	0.88651	-7.182	0.84246	0	0.25672	0	0	0	0	3	17.171	0	17	0.186695	0	0	0	0.95079	0	4	4	0	0	0	1	91.7838	0	0	0	0.96969	0	0	1	4	6.223	0.186	0.152	0	17755	68.82	3.98688
No1312	1	4.892	12.682	1	4.723	0.98659	4.724	0.88651	-4.202	0.84246	1	0.82734	0	8.533	3.169	1	1	0	0	6	0.0676025	0	0	0	0.99442	1	2	4	1	0	0	1	63.0538	0	0	0	0.39983	0.157	4	0	5	2.705	0.118	0.101	0	13027.9	48.47	4.06856
No1313	1	0	12.164	2	3.242	0.59178	3.242	0.88651	-4.762	0.84246	2	0.93773	0	1.843	0	0	1	0	0	12	0.169211	0	4.133	0	0.99727	0	2	4	0	1	1	0	88.2426	0	0	0	0.63709	0.24	1	0	4	3.107	0.194	0.187	0	12134.1	56.46	2.13513
No1314	0	0	0	0	4.197	0.59178	4.863	0.9848	-5.811	0.63972	0	0.93773	0	1.758	0	0	2	11.286	0	12	0.0711702	0	0	0	0.65187	0	2	3	0	0	0	0	23.8379	0	0	0	0.53315	0	1	0	3	4.011	0.052	0.038	0	14999.3	21.7	4.18129
No1315	3	0	36.453	3	2.619	0.98659	2.657	0.72615	-4.244	0.63972	1	0.93773	0	2.495	2.398	1	5	9.645	0	11	0.0571093	1	0	0	0.49749	1	5	5	1	0	0	0	179.754	-3.898	0	0	0.6885	-0.666	2	2	6	0.749	0.354	0.337	0	15277.9	118.32	1.62839
No1316	0	0	0	2	3.203	0.59178	3.203	0.88651	-3.997	0.84246	2	0.47245	0	13.123	0	0	2	11.328	0	0	0.230067	0	9.287	0	0.97191	0	4	4	0	2	2	0	47.0937	0	0	0	0.96969	1.543	6	0	4	0	0.129	0.098	0.293	9288.18	43.18	3.36502
No1317	1	0	10.86	2	3.339	0.98659	3.339	0.9848	-4.361	0.24139	1	0.82734	0	1.71	2.198	1	2	4.611	0	6	0.0372253	0	3.679	0	0.99856	1	3	3	1	1	1	0	73.7991	0	0	0	0.96969	-0.599	1	0	4	1.629	0.2	0.166	0	10812.2	50.69	3.57651
No1318	0	0	0	1	4.391	0.98659	4.413	0.88651	-4.59	0.84246	1	0.82734	35.862	0	3.047	1	1	3.783	0	6	0.0436704	0	4.263	0	0.9922	1	2	4	1	1	1	0	75.5166	0	1	0	0.96969	0.797	0	1	3	0.462	0.228	0.167	-4.655	9624.98	58.92	3.9174
No1319	2	7.009	24.823	3	4.825	0.79222	4.825	0.88651	-8.131	0.63972	3	0.25672	41.031	0	4.004	2	3	5.446	0	17	0.212524	0	0	0	0.82973	2	4	4	2	0	1	2	134.986	0	0	0	0.84757	-1.916	0	0	7	-0.879	0.197	0.202	-5.019	19122.3	85.25	1.91645
No1320	2	7.992	24.326	2	5.102	0.79222	5.626	0.72615	-7.538	0.24139	2	0.25672	0	4.183	5.671	2	2	0	0	16	0.0820652	0	0	0	0.15249	2	4	5	2	0	0	2	243.142	0	1	0	0.29329	-0.304	2	3	6	4.856	0.371	0.352	0	19427.2	165.76	2.84167
No1321	0	0	0	0	1.481	0.59178	1.481	0.9848	-1.574	0.84246	0	0.82734	0	0	0	0	2	10.574	0	6	0.256053	0	0	0	0.96589	0	2	3	0	0	0	0	69.1492	0	0	0	0.39503	0	0	0	3	1.36	0.261	0.213	0	5528.46	42.25	1.75587
No1322	1	0	11.833	3	1.331	0.59178	1.331	0.9848	-1.877	0.84246	4	0.82734	0	3.438	0	0	2	5.615	0	6	0.220327	0	4.245	0	0.96346	0	3	3	0	1	2	0	53.8369	0	0	0	0.39503	1.793	2	0	4	1.631	0.198	0.142	0	8888.6	41.9	1.63347
No1323	1	0	11.204	1	2.243	0.79222	2.243	0.9848	-3.718	0.24139	1	0.82734	36.383	1.683	0	2	3	0	0	6	0.0372253	0	0	2	0.99536	0	1	3	0	0	0	0	114.494	0	0	0	0.99269	-1.792	1	0	3	0.331	0.254	0.312	-9.767	7412.92	57.53	2.89653
No1324	0	0	0	1	0.631	0.98659	0.806	0.52457	-1.621	0.02659	1	0.47245	0	4.934	2.912	1	2	9.881	0	0	0.0279659	0	3.546	0	0.7678	1	3	6	1	1	1	0	121.984	0	1	0	0.6885	0.557	3	1	5	0	0.372	0.301	0	6478.04	91.94	1.90849
No1325	1	14.633	12.265	1	4.54	0.59178	4.552	0.52457	-6.6	0.24139	1	0.25672	38.412	2.682	0	0	2	5.067	0	16	0.0784028	0	0	0	0.44695	0	5	6	0	0	0	4	177.795	0	1	0	0.39983	-0.528	2	2	6	0.629	0.297	0.287	-4.697	16058	123.44	3.34704
No1326	2	0	21.256	1	3.721	0.59178	3.721	0.88651	-4.883	0.24139	0	0.93773	0	0	0	0	2	0	0	12	0.0436704	0	0	0	0.73871	0	0	4	0	0	0	0	158.625	0	1	0	0.99269	0	0	1	4	1.957	0.37	0.371	0	10547.7	94.91	1.8893
No1327	3	0	36.544	5	2.284	0.59178	2.284	0.33223	-3.401	0.08169	5	0.82734	0	1.277	0	0	4	4.703	0	6	0.176095	0	4.156	0	0.41659	0	5	7	0	1	2	0	164.629	0	2	0	0.84757	-0.66	1	2	6	0.737	0.383	0.315	0	14706.7	126.64	2.18752
No1328	3	7.356	35.649	3	-0.848	0.79222	0.622	0.10671	-3.263	0.63972	3	0.93773	0	3.942	2.422	2	7	14.955	0	12	0.0711702	0	0	1	0.32693	1	8	9	1	0	0	2	194.301	0	0	0	0.53315	-3.018	3	0	10	-0.43	0.367	0.349	0	13545.3	136.94	3.58883
No1329	0	0	0	1	5.283	0.59178	4.901	0.9848	-5.089	0.84246	1	0.82734	0	6.576	0	0	0	0	0	6	0.0404228	0	4.47	0	0.97904	0	1	3	0	1	1	0	82.9552	0	2	0	0.99269	1.263	3	2	1	5.657	0.199	0.175	0	11365.8	62.95	3.05154
No1330	1	8.407	12.411	1	2.381	0.98659	2.381	0.9848	-4.492	0.84246	1	0.25672	0	6.683	2.777	1	3	5.333	1.299	15	0.172634	0	0	0	0.94812	1	4	3	1	0	0	2	109.799	0	0	0	0.99269	-0.29	4	0	6	2.692	0.216	0.216	0	12034.4	69.29	4.30546
No1331	1	0	12.94	2	3.416	0.98659	2.716	0.72615	-5.138	0.63972	2	0.93773	0	4.529	3.078	1	4	16.096	0	11	0.179593	0	0	0	0.4771	1	4	5	1	0	0	0	176.574	0	0	0	0.84757	0.118	3	2	6	3.185	0.331	0.318	0	15315.9	120.36	2.31702
No1332	0	5.587	0	0	2.444	0.98659	2.911	0.9848	-4.342	0.63972	0	0.82734	86.523	1.226	2.195	1	0	0	0	5	0.0404228	0	0	0	0.96534	1	2	3	1	0	0	2	103.005	0	0	0	0.96969	0	1	1	3	-1.999	0.266	0.27	-18.038	6687.82	66.05	3.78916
No1333	0	14.509	0	0	2.566	0.98659	2.561	0.72615	-3.474	0.63972	0	0.93773	38.3	1.656	0	1	0	0	0	11	0.0436704	0	0	0	0.73861	1	3	5	0	0	0	4	154.642	0	1	5.418	0.99269	0	1	1	5	-1.862	0.357	0.36	-4.589	9412.74	94.92	3.47734
No1334	2	0	22.451	1	3.552	0.98659	3.829	0.72615	-4.183	0.24139	0	0.93773	0	1.67	0	1	4	5.44	0	12	0.0640688	0	0	1	0.88555	1	1	5	0	0	0	0	126.289	0	0	0	0.96969	0	1	0	6	2.633	0.234	0.237	0	12994.8	78.52	1.34242
No1335	2	0	22.693	3	1.939	0.98659	1.711	0.33223	-3.391	0.08169	3	0.82734	0	2.877	2.473	1	4	9.223	0	5	0.0469652	0	3.61	0	0.39481	1	5	7	1	1	1	0	189.92	0	0	0	0.53315	-1.779	2	1	7	0.654	0.435	0.397	0	9927.88	129.01	3.97653
No1336	2	0	23.285	3	3.947	0.98659	3.947	0.72615	-5.627	0.24139	3	0.82734	75.238	0	2.046	1	3	4.468	0	6	0.0711702	0	3.482	0	0.9566	1	4	5	1	1	1	0	100.638	0	0	0	0.6885	-1.688	0	0	5	-2.279	0.196	0.187	-9.469	11094	67.76	1.53148
No1337	2	0	22.313	2	-0.072	0.98659	1.377	0.72615	-2.068	0.84246	2	0.82734	12.881	0	0	1	3	0	0	6	0.0536867	0	0	1	0.82174	0	2	5	0	0	0	0	124.638	0	1	0	0.84757	-0.937	0	1	5	0.686	0.27	0.246	0	11857.7	86.15	2.26717
No1338	0	8.358	0	0	3.88	0.59178	4.141	0.93048	-4.492	0.84246	0	0.25672	40.238	0	0	0	1	0	0.203	15	0.236789	0	0	0	0.97282	0	3	2	0	0	0	2	65.0389	0	0	0	0.87038	0	0	0	4	0.859	0.165	0.148	-4.457	10033.1	43.33	1.65801
No1339	2	11.965	21.117	1	2.748	0.98659	3.128	0.52457	-3.997	0.24139	0	0.25672	0	0	0	1	2	0	0	15	0.0469652	0	0	0	0.09784	1	3	6	0	0	0	3	267.816	0	1	0	0.96969	0	0	3	7	2.807	0.648	0.58	0	13357.6	182.05	1.38021
No1340	2	0	24.686	3	1.363	0.59178	1.984	0.93048	-0.863	0.63972	2	0.82734	0	0	0	0	2	0	0	6	0.457821	0	0	0	0.97589	0	2	2	0	0	1	0	55.7051	0	0	0	0.63709	-0.495	0	0	5	0.626	0.203	0.144	0	9716.78	43.86	2.44326
No1341	0	8.668	0	0	2.028	0.59178	1.935	0.88651	-4.115	0.84246	0	0.93773	0	5.341	0	0	1	5.061	0	11	0.0404228	0	0	0	0.81372	0	3	4	0	0	0	2	134.385	0	0	0	0.87038	0	3	1	4	4.336	0.321	0.311	0	9448.88	87.04	4.11939
No1342	3	0	36.965	3	4.753	0.59178	4.627	0.52457	-4.83	0.24139	1	0.93773	0	7.998	0	0	4	5.217	0	12	0.183127	1	0	0	0.71415	0	2	6	0	0	0	0	139.503	-4.005	1	0	0.96969	-0.177	4	2	5	2.366	0.26	0.252	-0.027	16181.6	97.36	3.4283
No1343	2	0	22.009	3	0.438	0.98659	0.438	0.93048	-2.088	0.84246	3	0.47245	0	5.506	2.669	1	2	0	0	0	0.0279659	0	0	0	0.98696	1	2	2	1	0	1	0	85.4171	0	0	0	0.63709	0.727	3	0	3	0	0.211	0.237	-0.025	6788.8	46.17	1.71181
No1344	0	9.051	0	0	4.532	0.59178	4.311	0.93048	-5.384	0.84246	0	0.93773	0	4.097	0	0	0	0	1.606	11	0.15275	0	0	0	0.73939	0	2	2	0	0	0	2	45.1026	0	0	0	0.87038	0	2	0	2	3.043	0.101	0.105	0	10986	25.78	3.33696
No1345	2	0	25.441	3	3.988	0.59178	3.988	0.93048	-6.06	0.24139	0	0.82734	77.782	1.196	0	0	2	0	0	6	0.485321	1	0	0	0.98526	0	2	2	0	0	1	0	78.0769	-4.511	0	0	0.84757	0	1	1	3	-4.298	0.131	0.149	-10.196	12427.2	45.76	3.97984
No1346	3	3.708	36.616	3	0.963	0.59178	0.963	0.88651	-2.783	0.84246	1	0.93773	0	1.699	0	0	4	0	0	11	0.16249	1	0	0	0.79709	0	5	4	0	0	0	1	135.88	-3.783	0	0	0.87038	-0.532	1	1	6	1.21	0.351	0.313	0	11308	88.85	1.72835
No1347	0	0	0	1	3.832	0.59178	3.832	0.93048	-6.587	0.24139	1	0.25672	0	0	0	0	0	0	4.309	16	0.233407	0	0	0	0.99193	0	0	2	0	0	1	0	97.5243	0	0	0	0.63709	0.117	0	0	2	0.927	0.179	0.218	0	10307	47.58	4.14084
No1348	1	8.313	11.924	1	3.593	0.98659	3.593	0.9848	-5.073	0.84246	1	0.93773	0	1.553	2.67	1	2	5.372	0	11	0.0571093	0	0	0	0.99773	1	3	3	1	0	0	2	93.0599	0	0	0	0.84757	-0.33	1	0	5	2.596	0.176	0.176	0	13844.9	56.15	3.26458
No1349	1	0	12.484	1	3.943	0.79222	3.561	0.93048	-3.514	0.84246	1	0.25672	0	2.023	2.996	2	1	0	2.386	16	0.186695	0	0	0	0.99928	2	1	2	1	0	0	0	70.1489	0	0	0	0.87038	-0.023	1	0	5	3.226	0.132	0.122	0	14232.7	51.37	1.75967
No1350	0	0	0	1	4.55	0.98659	4.005	0.52457	-6.356	0.63972	1	0.93773	0	10.182	3.31	1	5	27.181	0	12	0.316806	0	0	0	0.75253	1	5	6	1	0	0	0	118.982	0	0	0	0.39983	0.622	6	1	7	6.313	0.199	0.177	0	17260.5	93.51	3.41697
No1351	1	0	13.085	2	0.48	0.14694	0.48	0.06191	-2.961	0.84246	2	0.93773	0	0	0	4	10	27.712	0	12	0.578728	0	0	4	0.27265	4	6	10	0	0	1	0	215.65	0	0	0	0.96969	0.092	0	0	10	2.539	0.35	0.338	0	17001.8	144.14	2.1959
No1352	1	0	11.553	2	1.424	0.98659	1.444	0.9848	-1.858	0.24139	2	0.47245	0	0	0	1	2	0	0	0	0.326592	0	3.33	1	0.99699	0	2	3	0	1	1	0	88.1826	0	0	0	0.39503	1.251	0	0	3	0	0.272	0.24	0	6311	49.66	1.61278
No1353	2	0	24.735	3	2.568	0.98659	2.568	0.9848	-4.373	0.84246	2	0.93773	0	1.489	2.683	1	2	0	0	12	0.176095	0	4.187	0	0.9703	1	3	3	1	1	1	0	84.8578	0	0	0	0.87038	-0.782	1	0	6	2.181	0.205	0.165	0	14038.4	65	3.62387
No1354	2	0	21.456	1	1.248	0.59178	1.248	0.52457	-2.087	0.24139	0	0.82734	0	0	0	0	6	21.496	0	6	0.278014	0	0	0	0.85141	0	4	6	0	0	0	0	113.755	0	0	0	0.63709	0	0	0	7	0.777	0.301	0.244	0	9368.4	82.74	1.99123
No1355	2	0	23.364	3	4.204	0.98659	4.204	0.72615	-6.297	0.02659	1	0.82734	76.269	1.502	1.771	1	2	0	0	6	0.0676025	1	3.131	0	0.77978	1	3	5	1	1	1	0	147.666	-4.088	0	0	0.53315	-1.042	1	1	5	-3.966	0.252	0.275	-10.124	10790.9	90.69	1.45484
No1356	0	4.231	0	0	2.59	0.59178	2.352	0.23327	-3.174	0.84246	0	0.93773	0	0	0	0	0	0	0	11	0.022113	0	0	0	0.95776	0	1	1	0	0	0	1	73.6917	0	0	0	0.63709	0	0	1	1	2.285	0.251	0.218	0	7942.36	41.13	2.16584
No1357	0	17.431	0	1	3.214	0.59178	3.211	0.88651	-5.094	0.24139	0	0.25672	0	1.935	0	0	0	0	2.015	16	0.165829	0	0	0	0.95034	0	3	4	0	0	0	4	102.111	0	1	0	0.96969	0	1	1	4	2.186	0.233	0.208	0	12669.5	68.9	3.24142
No1358	2	0	20.973	2	-2.602	0.37866	-0.289	0.72615	-1.025	0.84246	2	0.47245	0	1.787	2.515	3	3	0	0	0	0.14349	0	0	1	0.50355	2	2	5	1	0	0	0	202.007	0	1	5.16	0.84757	-1.333	1	1	5	0	0.557	0.551	0	7024.96	117.72	1.91645
No1359	0	7.294	0	1	-1.089	0.37866	-1.068	0.52457	-0.608	0.02659	1	0.82734	0	0	0	3	1	0	0	6	0.022113	0	2.753	1	0.57883	2	3	6	0	1	1	2	194.858	0	0	10.609	0.63709	-0.095	0	0	6	0.518	0.66	0.605	0	5652.96	110.41	1.80956
No1360	2	0	20.96	3	0.588	0.79222	0.588	0.88651	-3.415	0.08169	3	0.47245	36.721	1.448	1.398	2	3	4.31	0	0	0.0372253	0	2.682	0	0.74988	2	4	4	1	1	1	0	153.17	0	0	4.532	0.6885	-3.833	1	0	6	0	0.381	0.377	-4.839	6566.1	93.78	1.91381
No1361	1	3.47	11.386	1	-0.97	0.79222	-0.686	0.88651	-0.266	0.84246	1	0.82734	0	0	5.18	2	3	5.145	0	5	0.0340808	0	0	0	0.87686	2	4	4	2	0	0	1	105.785	0	0	0	0.87038	-0.34	0	0	7	0.32	0.374	0.264	0	7243.76	79.63	1.75205
No1362	0	8.469	0	0	3.087	0.98659	3.088	0.72615	-4.405	0.24139	0	0.93773	0	1.841	0	1	0	0	0	12	0.0436704	0	0	0	0.67807	1	2	5	0	0	0	2	166.627	0	1	5.762	0.87038	0	1	1	4	3.042	0.36	0.371	0	11343.6	100.89	1.42325
No1363	5	0	54.466	4	0.357	0.98659	0.253	0.72615	-2.26	0.24139	1	0.82734	0	0	1.735	1	5	0	0	6	0.149605	1	0	0	0.50638	1	3	5	1	0	0	0	197.859	-3.915	0	0	0.63709	-0.764	0	1	7	-0.782	0.616	0.569	0	8729.72	117.44	1.43136
No1364	0	8.49	0	0	4.477	0.59178	4.477	0.23327	-5.554	0.84246	0	0.93773	0	3.689	0	0	0	0	0	11	0.0372253	0	0	0	0.56351	0	1	1	0	0	0	2	45.1026	0	0	0	0.63709	0	2	0	2	3.177	0.069	0.103	0	12192	17.82	2.5682
No1365	2	12.999	24.916	2	4.188	0.98659	4.519	0.52457	-6.709	0.24139	2	0.03452	0	1.708	2.706	1	3	5.065	1.965	21	0.201282	0	0	0	0.30573	1	5	6	1	0	0	3	205.496	0	1	0	0.39983	-0.92	1	2	7	1.4	0.33	0.308	0	19088.7	139.64	3.94702
No1366	1	0	12.184	3	5.607	0.98659	5.339	0.9848	-7.884	0.84246	3	0.25672	0	0	2.584	1	2	5.811	0	17	0.0784028	0	4.134	0	0.88237	1	3	3	1	1	2	0	116.614	0	0	0	0.6885	1.214	0	1	4	4.174	0.205	0.184	0	18630.3	78.93	2.67852
No1367	2	0	24.373	3	0.759	0.98659	1.323	0.52457	-0.567	0.84246	4	0.82734	0	3.169	3.182	1	4	10.719	0	6	0.247171	0	0	0	0.91607	1	4	6	1	0	1	0	82.8539	0	0	0	0.87038	0.628	2	0	8	2.576	0.224	0.163	0	12379.4	74.35	2.13672
No1368	2	11.722	24.242	2	2.529	0.79222	2.529	0.88651	-6.101	0.63972	2	0.93773	37.877	8.402	4.283	2	2	0	0	11	0.0747707	0	0	0	0.79653	2	4	4	2	0	0	3	143.181	0	0	0	0.84757	-1.513	5	0	7	-0.814	0.219	0.249	-5.181	12969.8	88.91	1.66745
No1369	1	12.067	11.3	1	2.222	0.59178	2.222	0.88651	-2.813	0.63972	1	0.93773	0	5.18	0	0	2	4.625	1.263	10	0.15275	0	0	0	0.99635	0	4	4	0	0	0	3	92.1982	0	0	0	0.99269	-0.388	3	0	5	0.451	0.24	0.227	0	8407.04	57.01	1.68574
No1370	1	0	11.818	3	2.455	0.98659	2.461	0.72615	-4.394	0.63972	2	0.93773	0	3.334	0	1	3	5.067	0	12	0.0640688	0	8.596	1	0.9151	1	4	5	0	2	2	0	98.5289	0	0	0	0.96969	0.78	2	0	6	2.768	0.224	0.182	0	13462.5	74.49	1.51188
No1371	1	0	12.016	1	2.851	0.59178	2.886	0.9848	-2.967	0.63972	1	0.82734	0	0	0	0	2	5.627	0	6	0.457821	0	0	0	0.81105	0	2	3	0	0	0	0	44.6464	0	0	0	0.99269	-0.232	0	0	3	1.213	0.117	0.1	0	10571.9	29.54	1.66745
No1372	2	0	22.497	5	-0.314	0.98659	-0.314	0.52457	-2.732	0.08169	5	0.47245	0	2.862	2.695	1	4	9.656	0	0	0.0436704	0	0	0	0.80108	1	4	6	1	0	3	0	137.915	0	0	0	0.84757	-1.329	2	0	6	0	0.33	0.313	0	8550.56	88.42	3.56508
No1373	2	3.539	21.426	2	2.133	0.59178	2.133	0.9848	-3.666	0.24139	0	0.93773	0	1.519	0	0	4	0	0	10	0.0372253	0	0	0	0.83202	0	3	3	0	0	1	1	137.335	0	0	0	0.99269	0	1	0	6	0.828	0.378	0.353	0	8487.14	84.99	1.6721
No1374	2	0	21.451	1	2.643	0.79222	2.65	0.88651	-3.35	0.24139	0	0.82734	0	0	6.911	2	2	0	0	6	0.271472	0	0	0	0.94469	2	0	4	2	0	0	0	119.807	0	0	0	0.63709	0	0	0	5	1.99	0.31	0.294	-0.06	8715	69.88	1.44716
No1375	1	8.179	12.086	1	1.083	0.98659	1.091	0.88651	-2.803	0.84246	1	0.93773	0	0	2.936	1	2	5.296	0	11	0.0571093	0	0	0	0.99096	1	3	4	1	0	0	2	88.185	0	0	0	0.84757	-0.07	0	0	6	1.314	0.188	0.164	0	11808.2	59.39	1.55023
No1376	1	0	12.007	1	4.075	0.98659	4.075	0.88651	-5.084	0.08169	1	0.25672	0	0	0	1	3	10.991	0	18	0.0605705	0	0	0	0.98425	1	3	4	0	0	0	0	108.083	0	0	5.593	0.84757	-0.429	0	0	4	2.919	0.204	0.208	0	13879.2	61.55	1.62839
No1377	4	0	46.538	3	5.047	0.59178	5.047	0.72615	-7.205	0.02659	0	0.25672	77.597	0	0	0	6	4.608	-0.211	16	0.201282	1	0	0	0.5757	0	2	5	0	0	0	0	178.702	-5.165	0	0	0.6885	0	0	1	7	-6.226	0.289	0.321	-10.525	14654.4	110.71	1.5563
No1378	0	8.078	0	0	2.63	0.98659	2.63	0.93048	-3.766	0.84246	0	0.25672	0	1.898	0	1	1	0	0	16	0.0404228	0	0	0	0.99933	1	3	2	0	0	0	2	83.1622	0	0	0	0.87038	0	1	0	4	4.547	0.239	0.199	0	9782.58	54.71	1.47712
No1379	4	0	44.449	4	1.17	0.59178	1.17	0.52457	-3.081	0.24139	2	0.82734	0	3.444	0	0	6	9.682	0	6	0.0469652	1	0	0	0.73663	0	6	6	0	0	0	0	148.692	-3.307	0	0	0.6885	-1.225	3	1	6	0.498	0.327	0.322	0	11120.3	95.12	1.83251
No1380	2	0	22.66	4	2.907	0.59178	2.907	0.72615	-4.509	0.24139	4	0.82734	0	1.262	0	0	3	4.48	0	6	0.0469652	0	3.906	0	0.8656	0	4	5	0	1	2	0	114.108	0	1	0	0.96969	-0.017	1	1	4	1.662	0.287	0.242	0	12740.1	81.03	1.73239
No1381	3	0	36.294	4	3.065	0.59178	3.735	0.9848	-4.471	0.24139	3	0.93773	0	1.8	0	0	3	0	0	11	0.0536867	0	0	0	0.85183	0	3	3	0	0	1	0	135.109	0	0	0	0.99269	-1.01	1	1	4	2.099	0.288	0.286	0	13299.2	82.69	1.36173
No1382	1	15.437	12.267	1	2.6	0.79222	2.975	0.52457	-4.69	0.63972	1	0.25672	0	0	3.056	2	2	0	0	17	0.186695	0	0	1	0.4984	2	4	6	1	0	0	4	179.539	0	1	0	0.84757	-0.075	0	1	7	3.476	0.341	0.309	0	15300.8	118.23	1.32222
No1383	3	0	37.822	3	3.351	0.37866	3.351	0.9848	-6.146	0.84246	3	0.93773	0	3.871	8.17	3	3	0	0	12	0.201282	0	0	0	0.7812	3	3	3	3	0	0	0	137.556	0	0	0	0.96969	-1.275	2	0	7	3.741	0.207	0.209	0	18463.6	90.54	4.53152
No1384	0	14.001	0	0	2.314	0.98659	2.281	0.88651	-3.781	0.84246	0	0.93773	37.457	4.547	0	1	0	0	0	10	0.0436704	0	0	0	0.83465	1	3	4	0	0	0	4	123.431	0	1	0	0.99269	0	3	1	5	0.789	0.306	0.284	-4.611	9098.1	84.69	2.23553
No1385	0	4.545	0	0	2.521	0.59178	2.778	0.23327	-2.99	0.84246	0	0.25672	0	0	0	0	0	0	0.982	16	0.149605	0	0	0	0.55156	0	1	1	0	0	0	1	34.0744	0	0	0	0.63709	0	0	0	2	2.169	0.088	0.091	0	9232.2	17.3	4.22184
No1386	1	4.477	11.875	1	2.528	0.59178	2.528	0.88651	-3.215	0.63972	1	0.93773	0	4.246	0	0	4	15.224	0	11	0.0469652	0	0	0	0.99705	0	4	4	0	0	0	1	75.8083	0	0	0	0.84757	-0.538	3	0	5	1.392	0.174	0.161	0	10539.9	49.69	4.15791
No1387	0	4.651	0	0	4.505	0.59178	4.414	0.88651	-6.361	0.84246	0	0.25672	0	0	0	0	3	17.165	0	17	0.183127	0	0	0	0.95079	0	4	4	0	0	0	1	91.7838	0	0	0	0.96969	0	0	1	4	5.624	0.197	0.157	0	16263.4	68.82	2.70458
No1388	1	24.376	12.091	1	3.749	0.79222	3.77	0.33223	-4.469	0.63972	1	0.01222	0	1.263	0	2	3	0	1.859	26	0.265167	0	0	2	0.49116	2	5	7	0	0	0	6	199.848	0	0	0	0.99269	-0.471	1	0	9	-1.896	0.332	0.343	0	15995.8	118.95	2.03342
No1389	1	0	11.326	1	2.118	0.98659	3.59	0.93048	-4.505	0.84246	1	0.93773	0	0	0	1	2	0	0	12	0.226772	0	0	1	0.92207	0	1	2	0	0	0	0	78.9921	0	0	0	0.63709	-0.707	0	0	2	4.623	0.16	0.185	0	10617.4	37.29	2.1959
No1390	2	8.432	22.173	2	1.195	0.98659	1.189	0.9848	-3.283	0.84246	0	0.93773	0	3.669	0	1	2	0	0	11	0.0404228	1	0	0	0.81985	1	3	3	0	0	0	2	163.935	-3.665	0	5.008	0.87038	0	2	1	5	2.163	0.342	0.377	0	10569.8	86.36	1.39794
No1391	2	3.672	23.688	2	2.86	0.59178	3.325	0.93048	-4.043	0.84246	0	0.93773	0	0	0	0	2	0	0	10	0.0340808	1	0	0	0.90664	0	2	2	0	0	0	1	139.992	-3.845	0	0	0.87038	0	0	2	3	0.351	0.324	0.331	0	12744.8	75.69	3.82168
No1392	3	0	31.11	2	1.492	0.59178	1.492	0.88651	-2.371	0.02659	1	0.82734	0	1.234	0	0	4	4.661	0	6	0.0279659	0	0	0	0.93092	0	2	4	0	0	0	0	122.502	0	0	0	0.99269	-0.5	1	0	5	0.083	0.385	0.364	0	6875.86	72.12	2.2014
No1393	1	0	13.027	1	5.286	0.98659	5.286	0.93048	-6.962	0.84246	1	0.93773	39.367	1.297	2.685	1	2	4.965	0	12	0.190295	0	0	0	0.93296	1	2	2	1	0	0	0	64.6086	0	0	0	0.6885	-0.283	1	0	3	0.179	0.103	0.11	-4.516	13809.7	38.33	3.64591
No1394	1	0	12.185	2	5.214	0.59178	5.401	0.33223	-6.002	0.08169	1	0.93773	37.235	4.16	0	0	6	24.023	0	12	0.0784028	0	3.427	0	0.90743	0	7	7	0	1	1	0	82.8346	0	0	0	0.29329	-0.885	3	0	7	0.248	0.19	0.138	-4.865	13876.8	75.58	3.68614
No1395	1	3.784	12.589	1	4.07	0.98659	4.07	0.88651	-6.27	0.63972	1	0.25672	14.204	3.185	2.713	1	4	10.645	0	17	0.0784028	0	0	0	0.92125	1	5	4	1	0	0	1	101.604	0	0	0	0.53315	-0.453	2	0	6	1.379	0.184	0.163	0	16184	73.59	1.61278
No1396	1	3.828	11.015	1	1.797	0.98659	1.797	0.9848	-3.112	0.84246	1	0.82734	37.19	0	0	1	1	0	0	6	0.0469652	0	0	0	0.99142	1	2	3	0	0	0	1	105.373	0	0	5.22	0.99269	-0.32	0	0	4	-0.265	0.219	0.241	-4.371	8681.22	59.22	1.70329
No1397	1	0	11.665	2	1.554	0.98659	1.741	0.72615	-3.524	0.02659	2	0.82734	37.81	0	0	1	3	9.709	0	6	0.0571093	0	3.387	0	0.89602	1	4	5	0	1	1	0	112.399	0	0	5.547	0.96969	-1.037	0	0	6	-0.841	0.249	0.226	-4.486	10198.7	77.14	2.8038
No1398	3	3.389	36.943	3	1.845	0.59178	1.845	0.72615	-4.042	0.84246	1	0.93773	37.64	0	0	0	5	5.154	0	11	0.0747707	1	0	0	0.70675	0	6	5	0	0	0	1	141.911	-4.03	0	0	0.84757	-0.38	0	1	7	-1.568	0.261	0.248	-4.607	13898.5	98.09	2.6289
No1399	1	0	12.118	1	1.262	0.59178	1.034	0.9848	-1.862	0.84246	1	0.82734	0	0	0	0	3	11.285	0	5	0.155947	0	0	0	0.96058	0	3	3	0	0	0	0	93.4918	0	0	0	0.63709	0.132	0	1	4	0.814	0.269	0.216	-0.397	9768.9	67	1.51188
No1400	4	4.393	46.042	3	3.483	0.98659	3.709	0.52457	-5.809	0.08169	0	0.25672	0	1.926	2.477	1	4	0	1.686	16	0.179593	1	0	0	0.14819	1	3	6	1	0	0	1	256.617	-3.817	1	0	0.84757	0	1	3	7	1.115	0.482	0.473	0	16561.8	166.8	1.32222
No1401	1	0	12.129	3	2.59	0.59178	2.591	0.9848	-3.413	0.84246	3	0.82734	0	1.892	0	0	1	0	0	6	0.274719	0	4.489	0	0.99444	0	2	3	0	1	2	0	76.3629	0	1	0	0.63709	1.836	1	1	3	1.543	0.221	0.173	0	12233.7	57.97	3.69355
No1402	0	0	0	2	-0.163	0.98659	-0.16	0.52457	-2.152	0.84246	4	0.47245	0	0	0	1	1	5.389	0	0	0.288158	0	0	0	0.58467	1	1	6	0	0	2	0	191.648	0	0	6.207	0.63709	2.423	0	0	6	0	0.347	0.401	-1.425	8020.36	109.85	1.64836
No1403	0	0	0	2	2.954	0.79222	3.034	0.88651	-4.674	0.24139	0	0.93773	0	0	0	2	2	0	0	12	0.0503047	0	8.389	2	0.96947	2	2	4	0	2	2	0	106.035	0	0	0	0.84757	0	0	0	4	1.817	0.225	0.21	0	11689.3	65.18	1.96614
No1404	1	0	12.069	1	4.412	0.59178	4.412	0.72615	-5.586	0.24139	1	0.93773	0	1.791	0	0	4	16.081	0	12	0.179593	0	0	0	0.94363	0	4	5	0	0	0	0	90.1394	0	1	0	0.6885	-0.33	1	1	4	4.965	0.199	0.158	0	15510.2	70.06	2.47349
No1405	3	0	32.512	2	2.971	0.98659	2.971	0.9848	-5.297	0.24139	1	0.93773	37.542	0	2.167	1	4	0	0	11	0.0536867	0	0	0	0.8044	1	2	3	1	0	0	0	148.297	0	0	0	0.96969	-0.887	0	0	6	-2.039	0.319	0.336	-4.538	10043.4	88.06	3.55078
No1406	1	0	11.061	2	0.266	0.98659	0.953	0.88651	-2.081	0.02659	2	0.82734	0	0	0	1	3	0	0	5	0.0250041	0	2.508	1	0.81778	0	3	4	0	1	1	0	145.358	0	0	0	0.87038	-1.324	0	0	5	-0.024	0.503	0.445	0	5302.42	86.59	1.57403
No1407	0	0	0	2	2.257	0.79222	2.257	0.88651	-4.507	0.84246	2	0.93773	0	0	6.214	2	0	0	0	12	0.0503047	0	8.466	0	0.99517	2	2	4	2	2	2	0	65.207	0	0	0	0.96969	1.653	0	0	4	2.421	0.184	0.13	0	11725.5	48.78	1.51188
No1408	1	11.591	12.089	1	0.523	0.98659	0.501	0.52457	-1.71	0.63972	1	0.93773	0	0	0	1	4	5.21	0	10	0.0571093	0	0	1	0.49146	1	5	6	0	0	0	3	168.12	0	1	0	0.84757	-0.012	0	1	8	0.351	0.365	0.317	0	12100.7	118.92	1.84198
No1409	1	7.969	11.957	1	1.065	0.98659	1.066	0.93048	-3.355	0.84246	1	0.93773	0	6.908	2.691	1	2	0	0	10	0.0404228	0	0	0	0.98906	1	3	2	1	0	0	2	103.768	0	0	0	0.87038	-0.241	4	0	5	2.998	0.228	0.238	0	9148	60.06	3.06539
No1410	1	0	12.441	1	1.315	0.98659	2.676	0.9848	-3.243	0.84246	1	0.93773	0	1.604	2.939	1	2	5.275	0	12	0.0640688	0	0	0	0.9809	1	2	3	1	0	0	0	54.8588	0	0	0	0.96969	-0.071	1	0	5	2.689	0.127	0.097	0	13457	44.81	2.56703
No1411	1	4.044	12.458	1	4.489	0.98659	4.489	0.88651	-6.321	0.84246	1	0.25672	39.446	1.528	2.43	1	3	10.702	0	18	0.0784028	0	0	0	0.98787	1	4	4	1	0	0	1	84.8649	0	0	0	0.6885	-0.917	1	0	5	-0.273	0.162	0.145	-4.648	14790.7	60.45	3.98646
No1412	1	4.679	12.99	1	5.552	0.98659	5.182	0.9848	-8.19	0.63972	1	0.01222	0	0	0	1	2	0	1.039	27	0.19759	0	0	0	0.71425	1	3	3	0	0	0	1	169.801	0	0	6.422	0.96969	-0.251	0	1	4	4.676	0.257	0.279	0	18653.7	97.35	3.99025
No1413	1	4.274	12.138	1	2.35	0.98659	2.441	0.9848	-3.837	0.63972	1	0.25672	0	0	0	1	2	0	1.523	15	0.278014	0	0	0	0.85191	1	3	3	0	0	0	1	136.212	0	0	0	0.99269	-0.397	0	0	5	0.497	0.329	0.319	0	9646.12	82.68	1.5682
No1414	2	16.278	21.832	1	3.242	0.59178	3.014	0.52457	-4.835	0.08169	0	0.25672	0	1.449	0	0	2	0	0	16	0.0536867	0	0	0	0.28112	0	3	6	0	0	0	4	217.906	0	1	0	0.96969	0	1	2	7	2.023	0.456	0.441	0	13527	142.95	3.9214
No1415	1	7.347	11.06	1	0.74	0.79222	0.636	0.72615	-3.007	0.08169	1	0.93773	0	0	1.88	2	3	5.369	0	11	0.0436704	0	0	0	0.65341	2	5	5	1	0	0	2	162.33	0	0	4.922	0.96969	-0.661	0	0	7	0.957	0.405	0.366	0	10478.1	103.27	1.96142
No1416	2	3.92	21.563	2	-0.643	0.79222	0.876	0.72615	-0.596	0.08169	0	0.93773	0	0	0	2	3	0	1.118	10	0.149605	1	0	1	0.06525	1	1	5	0	0	0	1	221.957	-4.164	0	0	0.63709	0	0	2	5	0.219	0.73	0.586	0	9750.7	197.81	1.39794
No1417	2	0	21.726	2	-0.347	0.98659	-0.21	0.9848	0.241	0.63972	2	0.47245	0	0	2.253	1	2	0	0	0	0.250348	0	0	0	0.91357	1	2	3	1	0	0	0	109.099	0	1	0	0.39503	-0.38	0	1	4	0	0.519	0.375	0	5885.38	74.71	1.80956
No1418	1	12.446	11.515	1	1.351	0.98659	2.806	0.88651	-4.175	0.84246	1	0.25672	0	3.332	0	1	3	0	0	16	0.0536867	0	0	1	0.86462	0	4	4	0	0	0	3	138.408	0	0	0	0.99269	-1.1	2	0	6	1.942	0.284	0.289	0	11608	81.15	1.66276
No1419	2	4.15	23.573	2	2.663	0.98659	2.718	0.88651	-4.892	0.24139	2	0.93773	0	1.703	2.539	1	3	4.966	1.258	10	0.165829	0	0	0	0.72262	1	4	4	1	0	0	1	148.488	0	0	0	0.84757	-1.131	1	1	5	0.593	0.317	0.302	0	13837.1	96.52	2.78355
No1420	0	0	0	1	0.031	0.79222	0.041	0.88651	-2.525	0.63972	2	0.47245	0	6.076	2.831	2	0	0	0	0	0.0279659	0	0	0	0.82637	2	0	4	1	0	1	0	165.143	0	0	5.29	0.99269	0.087	3	0	4	0	0.349	0.449	0.053	4774.02	85.63	3.26541
No1421	1	3.931	11.273	1	3.106	0.98659	3.141	0.52457	-4.451	0.63972	1	0.93773	37.942	1.493	0	1	3	5.572	0	12	0.201282	0	0	1	0.96607	1	3	6	0	0	0	1	89.4987	0	0	0	0.39983	-0.022	1	0	6	0.935	0.153	0.141	-4.391	14793.3	65.9	3.8037
No1422	2	11.084	20.923	1	1.304	0.59178	1.304	0.72615	-3.254	0.24139	0	0.25672	0	0	0	0	5	0	0	15	0.0436704	0	0	0	0.44243	0	6	5	0	0	0	3	182.525	0	0	0	0.99269	0	0	0	9	0.248	0.54	0.461	0	8903.72	123.91	1.66276
No1423	0	4.627	0	0	4.462	0.59178	4.371	0.9848	-6.107	0.84246	0	0.25672	0	3.733	0	0	2	10.879	0	17	0.0571093	0	0	0	0.99041	0	3	3	0	0	0	1	85.7531	0	0	0	0.84757	0	2	1	3	5.986	0.184	0.16	0	14054.5	59.59	3.21219
No1424	0	0	0	3	3.771	0.37866	2.869	0.88651	-6.538	0.24139	2	0.82734	37.849	0	5.613	3	1	0	0	6	0.176095	0	7.112	1	0.6759	3	2	4	2	2	2	0	162.673	0	0	0	0.39983	0.233	0	1	5	-0.467	0.307	0.301	-4.39	12205.2	101.1	2.40054
No1425	2	0	26.03	3	3.025	0.98659	3.031	0.88651	-4.437	0.84246	2	0.93773	0	0	0	1	3	0	0	12	0.179593	1	0	1	0.78839	1	2	4	0	0	1	0	154.015	-3.844	0	0	0.87038	-0.016	0	1	5	1.206	0.269	0.289	0	14751.8	89.78	1.36173
No1426	0	0	0	1	5.649	0.59178	5.752	0.93048	-5.836	0.24139	0	0.82734	0	6.086	0	0	1	5.594	0	6	0.0469652	0	4.602	0	0.64941	0	2	2	0	1	1	0	31.8725	0	0	0	0.6885	0	3	0	2	2.766	0.066	0.06	-0.411	8924.2	21.59	4.21406
No1427	2	13.049	25.334	6	2.784	0.79222	3.516	0.19128	-7.145	0.63972	4	0.03452	0	0	2.78	2	2	0	1.048	22	0.287727	0	8.036	0	0.39862	2	7	8	1	2	4	3	162.921	0	0	0	0.96969	-1.417	0	0	10	3.508	0.301	0.238	0	19768.7	128.59	4.3598
No1428	1	3.733	11.966	1	2.773	0.79222	2.669	0.9848	-4.442	0.63972	1	0.93773	0	5.319	5.383	2	2	0	0	11	0.0469652	0	0	0	0.95976	2	3	3	2	0	0	1	104.63	0	0	0	0.99269	-0.299	3	0	5	3.791	0.237	0.222	0	11467.5	67.16	2.85582
No1429	3	0	35.814	3	0.775	0.79222	0.765	0.88651	-3.199	0.63972	1	0.82734	37.429	0	4.785	2	4	5.114	0	6	0.0676025	1	0	0	0.72664	2	4	4	2	0	0	0	141.121	-3.948	0	0	0.6885	-0.323	0	1	7	-1.205	0.265	0.249	-4.529	12699.6	96.12	1.38917
No1430	5	0	61.926	4	4.671	0.98659	5.201	0.72615	-7.773	0.08169	3	0.03452	0	0	0	1	5	0	0.739	22	0.328048	0	0	0	0.20716	1	3	5	0	0	0	0	260.621	0	0	5.574	0.96969	-2.219	0	1	8	1.811	0.363	0.415	0	20820.9	154.53	2.46015
No1431	3	12.332	37.308	3	2.158	0.98659	2.058	0.52457	-5.386	0.63972	1	0.25672	0	8.158	2.487	1	5	5.045	0	16	0.0820652	1	0	0	0.43487	1	7	6	1	0	0	3	190.325	-3.848	0	0	0.53315	-0.482	5	1	9	2.426	0.294	0.297	0	16513.8	124.7	3.07372
No1432	2	4.209	24.644	2	3.007	0.98659	2.99	0.9848	-4.935	0.84246	0	0.25672	0	1.916	2.59	1	2	0	1.719	17	0.169211	1	0	0	0.9583	1	3	3	1	0	0	1	112.265	-3.57	0	0	0.99269	0	1	1	4	1.792	0.236	0.229	0	13506	67.44	1.74819
No1433	2	0	22.895	2	2.279	0.37866	2.279	0.9848	-3.246	0.84246	2	0.82734	36.037	0	7.646	3	3	3.721	0	6	0.0605705	0	0	0	0.85183	3	3	3	3	0	0	0	116.748	0	0	0	0.6885	-0.693	0	0	7	-0.056	0.257	0.227	-4.756	10654.4	82.69	2.90363
No1434	3	0	32.337	3	-3.668	0.37866	-2.196	0.72615	0.002	0.84246	3	0.47245	0	0	5.164	3	5	4.596	0	0	0.0404228	0	0	1	0.60432	2	4	5	2	0	0	0	164.001	0	0	0	0.53315	-1.654	0	0	8	0	0.415	0.375	0	7971.2	107.97	2.14613
No1435	2	3.614	24.6	3	3.169	0.59178	3.169	0.88651	-4.833	0.63972	1	0.93773	26.549	0	0	0	2	0	0	11	0.0571093	1	0	0	0.73752	0	2	4	0	0	1	1	178.05	-4.575	0	0	0.99269	-0.373	0	1	5	-3.297	0.311	0.363	0	10746.6	95.03	2.65896
No1436	4	3.896	46.733	3	3.37	0.79222	3.37	0.52457	-6.883	0.08169	2	0.25672	0	1.563	4.578	2	5	0	0	17	0.0857571	0	0	0	0.20263	2	4	6	2	0	0	1	233.006	0	1	0	0.53315	-1.174	1	1	9	1.799	0.369	0.365	0	18516.3	155.35	3.63417
No1437	0	0	0	0	3.229	0.79222	3.074	0.93048	-5.871	0.84246	0	0.25672	0	0	3.334	2	1	0	2.617	16	0.281354	0	0	1	0.98772	2	0	2	1	0	0	0	110.055	0	0	0	0.84757	0	0	1	2	2.251	0.212	0.22	0	13109.5	60.5	4.07644
No1438	1	4.216	12.007	2	4.317	0.37866	3.809	0.9848	-6.15	0.63972	2	0.25672	0	0	5.541	3	1	0	0	17	0.0605705	0	0	0	0.66763	3	2	3	2	0	0	1	171.176	0	0	0	0.84757	-0.049	0	1	5	2.953	0.324	0.321	0	14692.5	101.9	3.38596
No1439	2	0	20.936	2	-0.829	0.79222	1.886	0.52457	-3.093	0.63972	2	0.82734	0	0	0	2	4	0	0	5	0.0372253	0	0	2	0.21339	0	2	6	0	0	0	0	241.261	0	2	0	0.53315	-1.774	0	3	4	0.997	0.574	0.544	0	11901.5	153.43	1.81954
No1440	3	0	34.023	4	-0.562	0.98659	-0.561	0.72615	-1.438	0.63972	5	0.47245	0	4.033	2.493	1	5	9.02	0	0	0.15275	0	0	0	0.8601	1	5	5	1	0	1	0	124.318	0	0	0	0.84757	-0.923	3	0	6	0	0.334	0.312	0	7932.54	81.7	1.82282
No1441	1	4.201	11.94	1	3.535	0.98659	3.307	0.88651	-5.323	0.84246	1	0.25672	0	1.613	2.819	1	3	10.744	0	17	0.0640688	0	0	0	0.79858	1	4	4	1	0	0	1	127.68	0	0	0	0.6885	-0.067	1	1	5	3.548	0.261	0.227	0	14941.9	88.69	1.88366
No1442	3	0	32.859	2	4.492	0.59178	4.492	0.88651	-5.777	0.08169	1	0.93773	0	0	0	0	4	5.098	0	12	0.0536867	0	0	0	0.93092	0	2	4	0	0	0	0	122.502	0	0	0	0.84757	-0.588	0	0	5	1.651	0.24	0.253	0	13741.8	72.12	2.43933
No1443	0	8.823	0	0	4.631	0.59178	4.628	0.9848	-6.727	0.63972	0	0.25672	0	2.066	0	0	0	0	0	18	0.0536867	0	0	0	0.999	0	2	3	0	0	0	2	73.6593	0	1	0	0.99269	0	1	1	2	5.942	0.165	0.144	0	14863.4	51.08	4.16377
No1444	2	8.56	24.423	2	3.942	0.79222	3.611	0.52457	-5.875	0.24139	2	0.25672	0	1.702	5.205	2	3	5.02	0	17	0.0747707	0	0	0	0.46633	2	5	6	2	0	0	2	177.801	0	0	0	0.53315	-0.99	1	1	7	2.457	0.316	0.291	0	17181.7	121.45	2.46835
No1445	0	0	0	0	2.766	0.59178	2.766	0.93048	-3.347	0.63972	0	0.82734	0	0	0	0	0	0	0	6	0.022113	0	0	0	0.99587	0	0	2	0	0	0	0	85.6445	0	1	0	0.87038	0	0	1	1	1.807	0.264	0.246	0	7642.98	49.09	3.56761
No1446	0	3.884	0	0	2.929	0.59178	2.837	0.93048	-3.838	0.84246	0	0.93773	25.918	0	0	0	0	0	0	11	0.0340808	0	0	0	0.97071	0	1	2	0	0	0	1	114.128	0	0	0	0.63709	0	0	1	2	-0.479	0.303	0.301	0	8000.42	64.91	4.18509
No1447	2	4.332	23.702	2	1.976	0.98659	2.143	0.52457	-3.631	0.63972	2	0.93773	0	5.171	0	1	4	9.939	1.164	10	0.169211	0	0	0	0.48316	1	5	6	0	0	0	1	191.963	0	0	5.98	0.6885	-0.93	3	1	6	1.48	0.371	0.383	0	12225.2	119.75	1.51851
No1448	2	0	23.114	3	2.919	0.59178	3.111	0.72615	-3.952	0.24139	3	0.82734	0	1.666	0	0	4	9.358	0	6	0.0503047	0	3.619	0	0.95422	0	5	5	0	1	1	0	86.7068	0	0	0	0.84757	-1.287	1	0	6	0.914	0.233	0.181	0	12496.9	68.2	1.50515
No1449	4	0	45.952	2	5.766	0.59178	6.231	0.52457	-7.107	0.24139	0	0.25672	0	0	0	0	4	0	0	17	0.0676025	0	0	0	0.13395	0	0	6	0	0	0	0	262.541	0	2	0	0.6885	0	0	3	6	1.309	0.474	0.473	0	17556.6	170.48	2.95521
No1450	5	0	56.812	5	-2.902	0.59178	0.181	0.33223	-2.534	0.24139	1	0.93773	0	0	0	0	7	0	0	12	0.247171	2	0	2	0.0183	0	1	7	0	0	0	0	247.094	-8.91	0	0	0.87038	-0.583	0	2	7	0.073	0.716	0.5	0	14165.3	338.29	1.70757
No1451	2	8.575	25.293	2	0.806	0.79222	1.819	0.72615	-2.264	0.84246	2	0.93773	0	3.003	2.822	2	3	0	0	11	0.179593	0	0	1	0.77968	2	3	5	1	0	0	2	139.62	0	0	0	0.84757	-0.95	2	0	8	1.325	0.259	0.26	0	12695.6	90.7	1.78533
No1452	3	0	34.254	3	1.69	0.59178	2.214	0.72615	-2.248	0.63972	3	0.82734	0	1.304	0	0	4	4.612	0	6	0.0436704	0	0	0	0.79588	0	4	5	0	0	0	0	126.881	0	1	0	0.96969	-0.887	1	1	5	1.128	0.338	0.293	0	10787.8	88.98	3.86186
No1453	3	0	32.586	3	0.481	0.98659	0.481	0.9848	-2.352	0.63972	1	0.82734	0	2.532	2.308	1	3	0	0	6	0.030993	1	0	0	0.93409	1	3	3	1	0	0	0	124.878	-3.246	0	0	0.99269	-0.046	2	1	4	1.015	0.33	0.324	0	8870.08	71.62	1.81954
No1454	1	4.748	12.291	1	2.164	0.59178	2.164	0.23327	-3.414	0.84246	1	0.93773	0	0	0	0	1	0	0	11	0.0469652	0	0	0	0.72831	0	1	1	0	0	0	1	52.8413	0	0	0	0.87038	0.131	0	0	3	0.773	0.094	0.112	0	10824.5	25.24	1.64836
No1455	1	4.141	12.519	1	-0.307	0.59178	2.153	0.9848	-2.644	0.08169	1	0.93773	0	4.702	0	0	3	10.464	0	12	0.0503047	0	0	0	0.79876	0	3	3	0	0	0	1	69.7776	0	0	0	0.96969	-0.156	3	0	4	1.936	0.262	0.143	0	10865.7	88.67	1.85431
No1456	2	0	21.239	2	0.489	0.98659	0.26	0.93048	-2.112	0.84246	0	0.82734	0	1.153	2.406	1	2	0	0	5	0.022113	1	0	0	0.85098	1	2	2	1	0	0	0	140.854	-3.044	0	0	0.99269	0	1	2	3	1.023	0.441	0.392	0	8246.52	82.79	3.6019
No1457	0	0	0	1	1.508	0.37866	1.273	0.88651	-3.398	0.63972	1	0.82734	0	3.171	5.818	3	3	10.313	0	6	0.0404228	0	0	1	0.73941	3	2	4	2	0	0	0	156.353	0	0	0	0.53315	0.421	2	1	5	2.083	0.339	0.337	0	10262.7	94.84	2.68395
No1458	3	0	35.75	3	3.034	0.98659	4.505	0.72615	-5.742	0.63972	1	0.93773	0	0	0	1	4	0	0	12	0.0605705	1	0	1	0.63412	0	3	5	0	0	0	0	173.849	-3.57	1	0	0.6885	-1.045	0	2	4	1.138	0.302	0.313	0	17332.6	105.12	1.98227
No1459	1	8.215	11.657	1	1.861	0.98659	1.907	0.88651	-2.665	0.63972	1	0.93773	0	3.619	0	1	2	4.947	0	10	0.0372253	0	0	0	0.72674	1	4	4	0	0	0	2	142.108	0	0	0	0.96969	-0.399	2	1	5	2.628	0.39	0.338	0	9578.78	96.11	1.42325
No1460	2	0	25.512	2	5.543	0.98659	5.73	0.9848	-7.914	0.63972	2	0.25672	38.147	3.451	2.665	1	3	5.094	0	17	0.0857571	0	0	0	0.84374	1	3	3	1	0	0	0	134.262	0	0	0	0.53315	-0.854	2	1	4	1.869	0.198	0.211	-4.476	17091.3	83.64	1.4624
No1461	0	15.535	0	2	1.963	0.79222	2.22	0.72615	-5.21	0.08169	1	0.93773	0	2.093	2.455	2	0	0	0	11	0.0503047	0	3.817	0	0.42163	2	4	5	1	1	1	4	212.328	0	0	5.245	0.6885	0.1	1	1	7	2.327	0.42	0.413	0	11800.3	126.1	2.39794
No1462	4	0	49.077	5	4.115	0.59178	4.115	0.52457	-5.921	0.24139	0	0.93773	0	3.753	0	0	6	10.35	0	12	0.265167	2	0	0	0.65101	0	2	6	0	0	1	0	161.314	-7.637	0	0	0.39983	0	2	2	6	2.167	0.25	0.247	0	18227.8	103.5	2.266
No1463	2	0	23.354	3	0.156	0.79222	0.156	0.72615	-2.105	0.84246	3	0.82734	0	0	5.226	2	3	5.359	0	6	0.0571093	0	3.82	0	0.84895	2	4	5	2	1	1	0	110.851	0	0	0	0.99269	-0.095	0	0	7	1.716	0.277	0.213	0	11434.4	83.03	2.86835
No1464	3	0	36.659	3	3.447	0.59178	3.971	0.9848	-5.047	0.24139	3	0.93773	0	0	0	0	3	0	0	12	0.172634	0	0	0	0.99952	0	3	3	0	0	0	0	92.2941	0	0	0	0.99269	-1.309	0	0	4	1.503	0.182	0.191	0	14597.4	54.45	3.18298
No1465	4	3.669	46.066	3	3.633	0.59178	4.098	0.52457	-5.748	0.08169	0	0.93773	0	1.554	0	0	5	4.84	0	11	0.0536867	1	0	0	0.31307	0	2	6	0	0	0	1	219.003	-4.17	0	0	0.96969	0	1	2	7	0.344	0.427	0.425	0	12106	138.69	2.19451
No1466	1	4.378	12.418	1	4.511	0.98659	4.557	0.93048	-6.939	0.84246	1	0.25672	38.288	1.698	2.507	1	1	0	0	17	0.0676025	0	0	0	0.94268	1	2	2	1	0	0	1	115.618	0	0	0	0.96969	-0.476	1	1	3	1.76	0.204	0.212	-4.457	14444.9	70.22	1.81291
No1467	0	0	0	0	2.686	0.59178	2.686	0.93048	-3.061	0.84246	0	0.82734	0	0	0	0	0	0	0	6	0.149605	0	0	0	0.76433	0	0	2	0	0	0	0	52.2129	0	0	0	0.87038	0	0	0	2	1.126	0.119	0.128	0	7325.18	27.03	3.35936
No1468	1	3.94	11.858	1	2.604	0.59178	2.604	0.93048	-3.995	0.63972	1	0.93773	0	2.034	0	0	1	0	0	12	0.0372253	0	0	0	0.81838	0	2	2	0	0	0	1	57.7162	0	0	0	0.99269	0.108	1	0	2	2.916	0.129	0.14	0	9592.44	29.96	2.22401
No1469	2	0	23.905	2	3.777	0.59178	3.777	0.88651	-4.645	0.24139	2	0.25672	0	0	0	0	5	10.541	0	17	0.243673	0	0	0	0.96684	0	5	4	0	0	0	0	99.1299	0	0	0	0.99269	-1.042	0	0	5	2.821	0.236	0.205	0	13276.2	65.74	1.57403
No1470	2	0	22.013	5	0.214	0.59178	-0.275	0.9848	-1.061	0.63972	3	0.47245	0	0	0	0	2	0	0	0	0.140529	0	3.699	0	0.99714	0	3	3	0	1	3	0	74.6454	0	0	0	0.39503	-0.171	0	0	4	0	0.315	0.232	0	6456.38	49.74	1.72835
No1471	1	0	11.544	2	1.931	0.59178	1.931	0.23327	-2.993	0.24139	1	0.47245	0	1.79	0	0	1	0	0	0	0.445144	0	0	0	0.62053	0	1	1	0	0	1	0	38.6157	0	0	0	0.87038	-0.182	1	0	2	0	0.093	0.101	0	9177.14	20.31	2.6217
No1472	2	0	21.829	2	0.759	0.98659	0.531	0.9848	-2.075	0.63972	2	0.82734	0	2.692	2.539	1	3	4.536	0	5	0.0279659	0	0	0	0.84374	1	3	3	1	0	0	0	134.262	0	0	0	0.99269	-0.637	2	1	4	0.918	0.4	0.362	0	8106.72	83.64	3.89517
No1473	3	0	32.566	4	1.965	0.37866	1.648	0.88651	-4.989	0.02659	2	0.82734	0	0	7.732	3	3	0	0	6	0.0503047	0	0	0	0.37641	3	1	4	3	0	0	0	223.698	0	0	0	0.39983	-0.025	0	1	7	0.654	0.433	0.454	0	11970.5	131.07	1.716
No1474	2	4.005	24.882	2	3.891	0.98659	3.891	0.9848	-6.834	0.84246	2	0.25672	0	3.177	2.86	1	3	0	0	17	0.19759	0	0	0	0.90842	1	4	3	1	0	0	1	111.507	0	0	0	0.99269	-0.431	2	0	6	4.512	0.186	0.18	0	18181.8	75.44	1.49831
No1475	3	0	31.928	2	2.406	0.59178	2.406	0.9848	-4.327	0.08169	1	0.82734	36.769	1.051	0	0	3	0	0	6	0.0372253	0	0	0	0.97928	0	1	3	0	0	0	0	116.471	0	0	0	0.99269	-0.653	1	0	4	-2.316	0.28	0.323	-4.667	7236.98	62.89	1.69461
No1476	3	0	35.368	2	5.217	0.59178	5.217	0.72615	-6.263	0.24139	1	0.93773	0	1.775	0	0	4	5.691	0	12	0.190295	0	0	0	0.68044	0	2	5	0	0	0	0	146.184	0	1	0	0.84757	-0.276	1	1	6	1.701	0.25	0.245	0	17772.4	100.66	3.91065
No1477	0	0	0	1	4.959	0.98659	4.09	0.93048	-6.321	0.63972	1	0.82734	37.612	0	2.907	1	0	0	0	6	0.0503047	0	0	0	0.92742	1	0	2	1	0	0	0	117.385	0	1	0	0.96969	0.492	0	2	2	-0.371	0.231	0.237	-4.397	12970.1	72.66	3.5014
No1478	0	7.443	0	0	3.232	0.59178	3.232	0.88651	-5.146	0.84246	0	0.25672	0	0	0	0	2	5.679	0	17	0.0536867	0	0	0	0.93207	0	4	4	0	0	0	2	108.309	0	0	0	0.99269	0	0	0	5	2.874	0.253	0.227	0	11943.2	71.94	4.2721
No1479	3	0	36.528	3	0.206	0.98659	1.045	0.88651	-2.522	0.84246	1	0.82734	0	2.139	2.921	1	3	0	0	6	0.423313	1	0	0	0.91252	1	3	4	1	0	0	0	120.003	-3.555	0	0	0.96969	-0.391	1	1	5	0.202	0.238	0.231	0	12614.7	74.86	1.78533
No1480	1	8.046	12.477	1	5.471	0.98659	5.471	0.9848	-7.452	0.63972	1	0.03452	14.124	1.44	2.567	1	2	0	0.498	21	0.193927	0	0	0	0.82876	1	3	3	1	0	0	2	132.325	0	1	0	0.84757	-0.521	1	1	5	2.006	0.218	0.214	0	17786.6	85.36	3.41814
No1481	0	15.074	0	0	3.917	0.59178	4.292	0.9848	-4.98	0.84246	0	0.25672	37.315	0	0	0	0	0	0	16	0.0503047	0	0	0	0.9327	0	3	3	0	0	0	4	116.369	0	0	0	0.99269	0	0	1	4	0.148	0.266	0.254	-4.523	11007.8	71.84	1.89487
No1482	4	4.939	45.846	3	2.061	0.59178	2.061	0.72615	-3.778	0.24139	0	0.93773	0	4.891	0	0	4	0	0	11	0.0711702	1	0	0	0.6898	0	2	5	0	0	0	1	160.408	-3.22	0	0	0.96969	0	3	1	8	2.689	0.255	0.277	0	14763.3	99.75	1.46982
No1483	2	12.403	24.45	2	3.909	0.98659	3.864	0.52457	-5.926	0.84246	0	0.03452	0	0	2.471	1	3	5.708	1.332	22	0.190295	1	0	0	0.37976	1	6	6	1	0	0	3	189.561	-3.62	0	0	0.84757	0	0	2	7	1.719	0.355	0.318	0	18440.4	130.69	1.54407
No1484	1	0	12.909	2	2.743	0.98659	3.416	0.93048	-4.118	0.84246	3	0.93773	0	2.029	0	1	2	0	0	12	0.288158	0	0	1	0.95307	1	1	2	0	0	1	0	74.1172	0	0	0	0.63709	0.418	1	0	3	4.73	0.141	0.153	0	12764.4	40.54	1.43933
No1485	2	0	23.904	3	2.54	0.37866	2.222	0.9848	-5.117	0.24139	1	0.82734	0	7.671	7.656	3	2	0	0	6	0.0469652	1	0	0	0.57581	3	2	3	3	0	0	0	190.178	-3.617	0	0	0.6885	0.225	4	2	5	1.181	0.346	0.383	-0.237	12594.2	110.7	1.61805
No1486	0	0	0	0	1.246	0.14694	2.18	0.52457	-3.187	0.84246	0	0.82734	36.018	1.583	2.791	4	5	8.954	0	6	0.176095	0	0	3	0.7751	4	2	6	1	0	0	0	150.305	0	0	0	0.21184	0	1	0	6	-0.098	0.26	0.285	-5.673	10479.5	91.18	2.06633
No1487	3	0	33.013	2	2.951	0.98659	2.951	0.88651	-4.625	0.24139	1	0.93773	0	0	0	1	4	5.408	0	12	0.0503047	0	0	0	0.70624	1	2	4	0	0	0	0	175.033	0	0	5.085	0.96969	-0.745	0	0	6	0.638	0.355	0.387	0	12170.2	98.14	3.23565
No1488	2	0	22.775	3	1.228	0.98659	1.833	0.72615	-3.04	0.02659	3	0.82734	0	3.124	0	1	5	9.497	0	6	0.0436704	0	0	1	0.92631	1	4	5	0	0	1	0	117.893	0	0	0	0.6885	-2.111	2	0	5	0.955	0.269	0.264	0	9873.62	72.83	3.39366
No1489	1	0	11.181	2	4.312	0.98659	4.079	0.88651	-5.491	0.24139	2	0.82734	0	5.854	3.121	1	2	4.834	0	6	0.0436704	0	0	0	0.73064	1	2	4	1	0	0	0	155.13	0	1	0	0.53315	0.335	3	2	3	3.318	0.311	0.316	0	12305.5	95.72	3.34025
No1490	1	0	11.524	3	2.217	0.98659	2.194	0.93048	-3.561	0.84246	3	0.82734	0	3.918	2.494	1	1	0	0	6	0.0372253	0	3.857	0	0.96026	1	2	2	1	1	2	0	67.7683	0	0	0	0.87038	1.49	2	0	3	2.366	0.179	0.162	0	9197.82	41.46	3.17026
No1491	1	0	10.329	2	0.577	0.79222	0.577	0.88651	-1.83	0.24139	1	0.82734	0	0	2.097	2	3	10.31	0	6	0.149605	0	3.62	0	0.82361	2	4	4	1	1	1	0	132.361	0	0	4.838	0.87038	-0.702	0	0	6	2.153	0.425	0.341	0	7953.02	85.94	3.43473
No1492	1	0	12.14	3	0.897	0.98659	1.305	0.88651	-1.563	0.08169	3	0.82734	0	3.593	0	1	2	0	0	6	0.0404228	0	2.924	1	0.99775	0	2	4	0	1	2	0	78.4328	0	0	0	0.87038	0.934	2	0	5	0.778	0.23	0.189	0	9462.64	56.14	3.63528
No1493	2	0	24.891	2	3.638	0.79222	3.638	0.9848	-7.207	0.24139	2	0.93773	77.986	1.485	4.57	2	3	4.849	0	12	0.0894773	0	0	0	0.95835	2	3	3	2	0	0	0	106.535	0	0	0	0.29329	-1.656	1	0	5	-4.135	0.156	0.168	-10.11	14517.2	67.43	3.59994
No1494	0	4.478	0	2	4.23	0.59178	4.23	0.88651	-5.365	0.84246	2	0.25672	0	1.965	0	0	1	0	0	17	0.0640688	0	4.737	0	0.96094	0	3	4	0	1	2	1	80.4881	0	1	0	0.99269	1.827	1	1	4	3.503	0.203	0.147	0	15350.3	66.93	1.73239
No1495	1	8.01	10.994	1	-0.089	0.79222	-0.192	0.88651	-1.402	0.02659	1	0.82734	0	3.35	1.987	2	1	0	0	5	0.0250041	0	0	0	0.70522	2	2	4	1	0	0	2	168.117	0	1	4.936	0.87038	-0.44	2	1	5	0.745	0.473	0.461	0	7353.4	98.24	1.64836
No1496	1	0	11.499	2	3.124	0.59178	3.124	0.93048	-3.454	0.84246	2	0.82734	0	1.93	0	0	1	0	0	6	0.14349	0	0	0	0.96671	0	1	2	0	0	1	0	72.0472	0	1	0	0.39503	1.077	1	1	1	2.317	0.217	0.199	0	9881.16	42.37	4.24871
No1497	1	0	11.466	2	2.053	0.98659	1.828	0.9848	-2.588	0.84246	2	0.82734	0	0	2.765	1	1	0	0	5	0.0279659	0	4.137	0	0.73782	1	2	3	1	1	1	0	139.14	0	1	0	0.87038	0.696	0	2	3	0.731	0.468	0.358	0	9372.24	95	2.12385
No1498	2	0	23.785	3	1.984	0.59178	1.984	0.72615	-2.438	0.63972	3	0.82734	0	4.743	0	0	4	9.814	0	6	0.16249	0	0	0	0.99815	0	4	5	0	0	1	0	77.5163	0	0	0	0.96969	-0.483	3	0	5	1.822	0.199	0.172	0	10334.6	55.84	2.86183
No1499	0	0	0	2	1.377	0.98659	1.377	0.88651	-2.146	0.84246	2	0.82734	25.935	0	2.811	1	0	0	0	6	0.271472	0	8.326	0	0.94836	1	2	4	1	2	2	0	45.2448	0	0	0	0.63709	1.431	0	0	4	-1.116	0.179	0.109	0	8343.7	39.98	3.99092
No1500	1	8.618	12.042	2	2.968	0.59178	3.136	0.33223	-4.387	0.00855	1	0.93773	0	5.52	0	0	3	10.175	1.428	10	0.169211	0	4.218	0	0.41129	0	6	7	0	1	1	2	164.565	0	1	0	0.53315	-0.408	3	2	6	1.559	0.372	0.309	0	13235.3	127.21	4.58182
No1501	3	7.389	34.777	4	-0.154	0.79222	1.316	0.33223	-3.559	0.24139	4	0.93773	0	1.773	2.517	2	5	5.103	0	12	0.179593	0	0	1	0.49588	1	6	7	1	0	1	2	182.24	0	0	0	0.99269	-1.824	1	0	8	0.63	0.381	0.365	0	13029.6	118.48	2.64689
No1502	2	0	21.391	2	-0.23	0.79222	1.244	0.9848	-2.679	0.84246	2	0.82734	0	1.323	2.434	2	3	0	0	6	0.030993	0	0	1	0.96362	1	2	3	1	0	0	0	120.919	0	0	0	0.87038	-1.42	1	0	4	0.312	0.318	0.325	0	8741.24	66.4	2.31702
No1503	0	4.66	0	0	5.416	0.59178	5.325	0.23327	-7.26	0.84246	0	0.03452	0	0	0	0	1	0	1.815	21	0.169211	0	0	0	0.99964	0	2	1	0	0	0	1	90.4304	0	0	0	0.87038	0	0	1	2	4.437	0.19	0.184	0	14861.9	54.27	1.56229
No1504	1	0	12.228	2	3.016	0.98659	3.205	0.52457	-4.902	0.02659	2	0.93773	0	2.882	0	1	4	15.167	0	12	0.0605705	0	3.641	0	0.84802	1	5	6	0	1	1	0	123.305	0	0	5.779	0.6885	-0.695	2	0	6	1.903	0.246	0.228	0	13892.9	83.14	3.01199
No1505	0	0	0	1	2.786	0.98659	2.067	0.93048	-3.918	0.63972	1	0.82734	0	0	3.302	1	1	5.294	0	6	0.0404228	0	0	0	0.99706	1	1	2	1	0	0	0	94.859	0	0	0	0.84757	0.851	0	1	3	1.337	0.209	0.202	0	10458.8	56.59	3.63311
No1506	1	0	12.074	2	5.017	0.79222	5.017	0.9848	-8.564	0.08169	2	0.93773	90.332	0	4.264	2	1	0	0	12	0.0857571	0	0	0	0.97067	2	1	3	2	0	1	0	114.102	0	0	0	0.6885	-1.739	0	0	4	-4.878	0.16	0.192	-10.114	13978.6	64.92	1.8451
No1507	2	4.006	22.723	2	0.868	0.59178	1.484	0.9848	-1.571	0.63972	2	0.82734	0	1.898	0	0	2	0	0	6	0.030993	0	0	0	0.998	0	3	3	0	0	0	1	79.6805	0	0	0	0.63709	-0.319	1	0	4	1.43	0.255	0.223	0	7482.9	50.27	1.97543
No1508	3	0	34.065	2	4.817	0.59178	4.817	0.72615	-5.806	0.08169	1	0.93773	0	1.645	0	0	5	10.281	0	12	0.0605705	0	0	0	0.86298	0	3	5	0	0	0	0	128.533	0	0	0	0.6885	-0.647	1	0	6	0.473	0.244	0.247	0	14599.9	81.35	2.58377
No1509	1	0	12.237	2	4.015	0.98659	3.682	0.9848	-6.418	0.24139	2	0.93773	0	0	0	1	1	0	0	11	0.16249	0	0	0	0.39744	1	1	3	0	0	0	0	229.358	0	1	5.6	0.6885	0.484	0	3	2	1.831	0.426	0.461	0	14647.4	128.72	4.53406
No1510	1	0	11.098	1	4.894	0.59178	4.894	0.93048	-4.961	0.63972	1	0.93773	36.79	1.306	0	0	3	3.912	0	11	0.0469652	0	0	0	0.94357	0	3	2	0	0	0	0	66.26	0	0	0	0.96969	-0.306	1	0	3	-0.02	0.153	0.155	-4.786	9441.22	39.44	3.84692
No1511	1	0	11.294	1	3.946	0.59178	3.946	0.72615	-5.01	0.63972	1	0.93773	0	1.308	0	0	4	10.162	0	11	0.0536867	0	0	0	0.69471	0	4	5	0	0	0	0	129.404	0	2	0	0.84757	-0.519	1	2	4	2.373	0.321	0.254	0	13849.1	99.27	3.97516
No1512	1	0	11.931	1	4.024	0.98659	4.024	0.23327	-5.696	0.84246	1	0.25672	26.632	0	2.717	1	2	0	0	17	0.0605705	0	0	0	0.96582	1	2	1	1	0	0	0	75.3166	0	0	0	0.96969	-0.226	0	0	3	0.141	0.138	0.146	0	12834.9	42.24	4.23199
No1513	2	0	24.661	2	5.86	0.59178	5.86	0.88651	-6.948	0.63972	0	0.25672	0	0	0	0	4	10.768	0	18	0.0711702	1	0	0	0.98618	0	2	4	0	0	0	0	95.0132	-4.037	0	0	0.6885	0	0	1	4	2.11	0.167	0.159	0	18394.4	60.98	2.73759
No1514	1	0	11.793	1	5.669	0.98659	5.578	0.93048	-6.636	0.84246	1	0.25672	39.972	0	2.516	1	2	5.041	0	17	0.0711702	0	0	0	0.96282	1	2	2	1	0	0	0	107.423	0	0	0	0.6885	-0.723	0	1	3	0.718	0.188	0.188	-4.472	15097.4	66.56	2.19173
No1515	1	8.16	11.83	1	3.497	0.59178	3.452	0.88651	-5.319	0.63972	1	0.25672	0	3.606	0	0	3	5.033	0	15	0.0536867	0	0	0	0.46388	0	5	4	0	0	0	2	180.341	0	0	0	0.84757	-0.315	2	2	5	4.763	0.387	0.353	0	13716.9	121.7	2.07737
No1516	2	0	23.983	4	1.173	0.98659	1.561	0.72615	-4.319	0.08169	1	0.47245	0	10.514	2.476	1	2	0	0	0	0.0436704	1	3.858	0	0.77968	1	3	5	1	1	2	0	147.666	-3.641	0	0	0.84757	-0.319	6	1	5	0	0.267	0.311	-1.125	9403.78	90.7	2.51786
No1517	0	12.664	0	0	4.19	0.98659	4.096	0.72615	-4.493	0.24139	0	0.25672	0	0	0	1	1	5.663	0	17	0.0536867	0	0	0	0.53189	0	4	5	0	0	0	3	176.131	0	0	0	0.96969	0	0	2	4	4.046	0.361	0.341	0	15244.4	114.94	3.93085
No1518	2	4.145	25.079	3	3.932	0.59178	3.932	0.72615	-6.045	0.63972	1	0.25672	0	0	0	0	3	5.586	0	18	0.0711702	1	0	0	0.80099	0	4	5	0	0	1	1	143.645	-3.867	0	0	0.84757	-0.346	0	1	5	1.58	0.251	0.251	0	15516.2	88.43	2.57749
No1519	2	11.227	21.758	1	1.972	0.59178	1.972	0.52457	-3.96	0.24139	0	0.25672	0	0	0	0	4	5.423	0	17	0.0536867	0	0	0	0.61604	0	5	6	0	0	0	3	155.078	0	0	0	0.96969	0	0	0	8	1.257	0.39	0.34	0	11241.2	106.85	1.71181
No1520	3	0	37.286	3	3.325	0.98659	3.512	0.52457	-4.696	0.24139	1	0.93773	0	2.931	0	1	4	4.633	0	11	0.0571093	1	0	0	0.24417	1	4	6	0	0	0	0	239.725	-3.852	1	5.9	0.84757	-0.658	2	3	5	0.863	0.425	0.444	0	16618.1	148.37	1.42325
No1521	0	0	0	1	2.531	0.79222	1.812	0.93048	-4.148	0.63972	1	0.82734	0	0	3.291	2	1	0	0	6	0.0436704	0	0	1	0.9575	2	0	2	1	0	0	0	124.33	0	0	0	0.84757	0.817	0	1	3	1.321	0.239	0.258	0	10972.1	67.59	2.37931
No1522	0	16.92	0	0	-0.113	0.98659	0.206	0.52457	-1.631	0.84246	0	0.93773	0	4.187	0	1	1	5.721	1.114	10	0.348931	0	0	0	0.85686	1	4	6	0	0	0	4	127.241	0	0	5.75	0.99269	0	2	0	7	0.37	0.269	0.263	0	9910.8	82.09	1.57978
No1523	1	12.86	13.05	1	4.795	0.98659	4.898	0.9848	-7.058	0.84246	1	0.25672	0	4.983	2.866	1	2	0	0	16	0.19759	0	0	0	0.90302	1	4	3	1	0	0	3	113.119	0	0	0	0.99269	-0.385	3	0	7	5.08	0.179	0.175	0	17538.6	76.19	2.59715
No1524	1	8.473	12.16	1	4.86	0.98659	4.632	0.72615	-6.43	0.63972	1	0.25672	38.815	1.651	2.779	1	2	4.978	0	17	0.0747707	0	0	0	0.76383	1	4	5	1	0	0	2	135.875	0	0	0	0.53315	-0.663	1	1	5	0.565	0.246	0.233	-4.477	14995.3	92.35	4.00139
No1525	1	0	11.426	2	3.249	0.79222	3.249	0.9848	-5.456	0.24139	2	0.82734	76.187	0	4.566	2	1	0	0	6	0.0605705	0	3.6	0	0.99995	2	2	3	2	1	1	0	82.8557	0	0	0	0.96969	-0.492	0	0	4	-3.413	0.175	0.168	-9.875	9701.78	53.49	4.31156
No1526	1	4.198	12.078	1	4.18	0.98659	4.18	0.93048	-5.57	0.84246	1	0.93773	0	4.036	2.794	1	1	0	0	12	0.0469652	0	0	0	0.96409	1	2	2	1	0	0	1	72.8035	0	0	0	0.99269	-0.153	2	0	3	4.205	0.144	0.149	0	10468.6	41.99	3.12872
No1527	4	7.683	46.517	3	2.425	0.98659	2.425	0.72615	-4.992	0.08169	2	0.93773	0	2.998	2.345	1	4	0	0	11	0.0640688	0	0	0	0.58509	1	3	5	1	0	0	2	186.849	0	0	0	0.6885	-1.187	2	0	8	0.008	0.309	0.345	0	13630.3	109.81	2.69461
No1528	0	15.49	0	0	-0.034	0.79222	-0.037	0.52457	-1.391	0.84246	0	0.93773	0	0	0	2	0	0	0	12	0.030993	0	0	0	0.64997	2	4	6	0	0	0	4	178.617	0	0	10.868	0.63709	0	0	0	6	1.406	0.516	0.494	0	7542.04	103.6	1.40654
No1529	1	8.177	12.046	1	4.474	0.98659	4.474	0.9848	-7.078	0.84246	1	0.25672	0	0	2.706	1	2	0	0	17	0.0676025	0	0	0	0.9552	1	4	3	1	0	0	2	103.768	0	0	0	0.84757	-0.227	0	0	5	3.386	0.19	0.179	0	17079.3	68.02	3.76638
No1530	0	0	0	0	2.776	0.98659	2.776	0.9848	-3.57	0.84246	0	0.93773	0	1.6	0	1	3	10.947	0	12	0.0436704	0	0	1	0.93652	1	2	3	0	0	0	0	64.2143	0	0	0	0.84757	0	1	0	3	3.212	0.147	0.14	0	10480.4	38.69	2.87361
No1531	1	12.085	12.198	1	2.708	0.98659	2.708	0.9848	-4.503	0.84246	1	0.25672	0	0	3.038	1	1	0	1.329	16	0.240211	0	0	0	0.98979	1	3	3	1	0	0	3	101.255	0	0	0	0.99269	-0.131	0	0	5	2.624	0.211	0.202	0	12237.5	59.81	1.26717
No1532	1	0	10.856	1	1.305	0.79222	1.305	0.93048	-2.439	0.84246	1	0.82734	0	1.717	2.844	2	1	0	0	6	0.0250041	0	0	0	0.99897	2	1	2	1	0	0	0	111.109	0	0	5.121	0.87038	-0.485	1	0	3	1.597	0.289	0.316	0	7862.32	55.12	2.58377
No1533	3	0	33.446	2	3.282	0.59178	3.282	0.88651	-4.508	0.24139	1	0.93773	0	0	0	0	4	5.73	0	12	0.0605705	0	0	0	0.90899	0	2	4	0	0	0	0	117.627	0	0	0	0.96969	-0.157	0	0	6	1.747	0.239	0.235	0	13569.2	75.36	1.7364
No1534	3	4.22	37.856	3	3.818	0.79222	4.005	0.52457	-6.45	0.63972	1	0.25672	0	1.532	4.412	2	5	11.329	0	17	0.093225	1	0	0	0.27911	2	6	6	2	0	0	1	209.067	-3.94	0	0	0.39983	-0.603	1	2	8	2.695	0.323	0.297	0	19706.8	143.23	2.63799
No1535	2	0	23.814	2	3.879	0.59178	4.499	0.9848	-4.86	0.63972	2	0.93773	0	0	0	0	3	5.767	0	12	0.0571093	0	0	0	0.98865	0	3	3	0	0	0	0	71.4856	0	0	0	0.99269	-0.467	0	0	4	2.047	0.155	0.143	0	14488.1	46.61	4.13694
No1536	4	0	47.905	4	1.032	0.37866	1.032	0.52457	-4.013	0.08169	2	0.93773	0	1.669	4.063	3	5	4.819	0	12	0.0676025	1	0	0	0.33479	3	5	6	2	0	0	0	225.367	-4.006	0	5.659	0.53315	-1.239	1	1	8	0.462	0.388	0.397	0	14931.6	135.97	2.50583
No1537	3	0	38.499	3	3.535	0.59178	3.535	0.72615	-4.513	0.63972	3	0.93773	0	1.791	0	0	5	10.686	0	12	0.324274	0	0	0	0.90332	0	5	5	0	0	0	0	99.4806	0	0	0	0.53315	-0.836	1	0	7	2.547	0.171	0.147	0	17215.6	76.15	1.96379
No1538	1	4.623	13.124	1	4.306	0.59178	4.351	0.93048	-5.965	0.84246	1	0.25672	0	1.922	0	0	1	0	0	17	0.179593	0	0	0	0.98463	0	2	2	0	0	0	1	95.656	0	0	0	0.87038	0.068	1	1	3	5.813	0.183	0.174	0	15138	61.44	4.01523
No1539	2	7.95	21.007	1	2.406	0.59178	2.406	0.9848	-3.893	0.24139	0	0.93773	12.685	1.579	0	0	2	0	0	11	0.0404228	0	0	0	0.97624	0	1	3	0	0	0	2	118.083	0	0	0	0.99269	0	1	0	5	0.439	0.26	0.287	0	8808.3	63.64	3.7955
No1540	2	8.926	24.785	2	4.797	0.37866	4.797	0.9848	-7.231	0.63972	2	0.25672	0	5.964	7.262	3	2	0	0	17	0.0857571	0	0	0	0.80449	3	3	3	3	0	0	2	144.043	0	0	0	0.6885	-1.189	3	0	7	2.664	0.199	0.216	-0.291	17865.9	88.05	1.65321
No1541	2	4.76	24.531	2	0.573	0.98659	2.036	0.52457	-4.313	0.84246	2	0.93773	0	4.507	0	1	6	16.113	0	11	0.205002	0	0	1	0.78414	0	5	6	0	0	0	1	133.274	0	0	0	0.29329	-1.035	3	0	8	1.944	0.195	0.194	0	16250.7	90.23	2.07188
No1542	1	0	12.233	1	2.565	0.98659	2.565	0.88651	-3.814	0.84246	1	0.93773	0	4.657	2.806	1	4	15.456	0	12	0.0536867	0	0	0	0.99673	1	4	4	1	0	0	0	76.67	0	0	0	0.84757	-0.233	3	0	5	2.913	0.183	0.152	0	11881.1	56.79	2.25768
No1543	1	7.037	11.884	1	4.165	0.98659	3.937	0.93048	-5.967	0.84246	1	0.25672	37.49	0	2.686	1	1	0	0	16	0.0605705	0	0	0	0.91041	1	2	2	1	0	0	2	129.844	0	0	0	0.96969	-0.251	0	1	4	0.23	0.243	0.253	-4.535	13023.8	75.16	4.46425
No1544	3	0	35.649	2	4.454	0.59178	4.454	0.52457	-6.289	0.24139	1	0.25672	13.954	4.42	0	0	6	16.066	0	18	0.093225	0	0	0	0.74948	0	4	6	0	0	0	0	129.688	0	0	0	0.39983	-0.535	3	0	8	1.426	0.206	0.197	0	17368.2	93.82	3.81836
No1545	4	0	48.445	4	3.206	0.79222	3.127	0.88651	-6.222	0.84246	0	0.25672	0	3.391	4.842	2	5	0	0.888	16	0.193927	2	0	0	0.45869	2	5	4	2	0	0	0	196.166	-7.183	0	0	0.53315	0	2	2	7	1.439	0.301	0.308	0	18701.4	122.23	2.52244
No1546	3	0	31.717	2	1.333	0.59178	1.333	0.88651	-1.987	0.08169	1	0.82734	0	0	0	0	4	4.696	0	6	0.14349	0	0	0	0.93092	0	2	4	0	0	0	0	122.502	0	0	0	0.63709	-0.488	0	0	5	0.919	0.432	0.386	0	6735.1	72.12	1.61278
No1547	3	3.795	37.333	3	1.144	0.79222	1.144	0.88651	-4.013	0.84246	1	0.93773	0	3.493	5.582	2	4	0	0	11	0.0747707	1	0	0	0.55283	2	5	4	2	0	0	1	166.055	-3.445	0	0	0.84757	-0.316	2	1	8	2.084	0.288	0.269	0	15254.1	112.91	2.71684
No1548	4	0	49.613	5	2.42	0.14694	2.859	0.33223	-6.845	0.08169	3	0.25672	26.09	0	8.919	4	4	0	0	18	0.0969994	1	3.555	0	0.32541	4	5	7	4	1	1	0	206.17	-4.235	0	0	0.39983	-2.012	0	1	9	-1.073	0.318	0.296	0	19038.2	137.13	2.17026
No1549	2	7.614	23.919	2	0.949	0.79222	2.419	0.72615	-5.172	0.84246	2	0.25672	0	0	2.856	2	3	0	0	18	0.0676025	0	0	1	0.76548	1	4	5	1	0	0	2	149.37	0	0	0	0.84757	-1.892	0	0	6	1.164	0.277	0.276	0	14399.7	92.18	3.34015
No1550	2	4.079	24.647	3	0.684	0.59178	1.497	0.9848	-2.115	0.24139	2	0.82734	0	0	0	0	2	0	0	5	0.539712	0	0	0	0.88562	0	3	3	0	0	1	1	122.495	0	0	0	0.63709	-0.099	0	1	4	0.522	0.372	0.32	0	9912.9	78.51	3.98159
No1551	3	0	34.367	4	1.687	0.59178	2.773	0.19128	-4.898	0.02659	3	0.93773	0	5.022	0	0	6	16.135	0	12	0.0784028	0	4.151	0	0.62315	0	5	8	0	1	2	0	138.879	0	0	0	0.6885	-0.627	3	0	9	1.406	0.271	0.238	0	15141.9	106.17	1.82282
No1552	2	3.798	24.351	3	2.75	0.98659	2.772	0.88651	-4.198	0.08169	1	0.93773	0	1.537	0	1	3	0	0	11	0.0469652	1	2.989	1	0.8736	0	3	4	0	1	1	1	141.869	-3.906	0	0	0.99269	0.275	1	1	5	0.882	0.288	0.297	0	12800.9	80.04	4.23763
No1553	0	0	0	1	3.451	0.59178	3.451	0.88651	-4.899	0.63972	0	0.93773	0	5.468	0	0	1	5.105	0	12	0.0536867	0	4.398	0	0.99479	0	2	4	0	1	1	0	67.4341	0	0	0	0.96969	0	3	0	4	4.077	0.15	0.133	0	11187.2	48.62	1.5966
No1554	2	0	25.712	3	4.32	0.14694	5.239	0.33223	-6.05	0.84246	1	0.25672	0	0	8.379	4	3	0	0	18	0.205002	1	4.211	1	0.53703	4	3	7	3	1	1	0	168.031	-3.884	0	0	0.6885	0.186	0	1	8	1.063	0.275	0.251	0	20675.5	114.44	1.43933
No1555	4	0	46.536	4	2.386	0.59178	2.386	0.06191	-4.784	0.24139	4	0.93773	0	7.486	0	0	10	31.442	0	12	0.093225	0	0	0	0.44483	0	10	10	0	0	0	0	160.192	0	0	0	0.15134	-2.526	6	0	10	0.657	0.265	0.24	0	16924.2	123.66	1.58546
No1556	2	12.313	24.282	2	2.677	0.98659	2.677	0.72615	-5.248	0.63972	2	0.25672	0	5.463	0	1	3	4.852	0	16	0.0711702	0	0	0	0.76587	1	4	5	0	0	0	3	171.569	0	0	5.77	0.84757	-1.361	3	0	7	2.292	0.247	0.294	0	14431.4	92.14	1.84198
No1557	2	0	24.333	2	3.059	0.59178	3.729	0.9848	-4.341	0.63972	2	0.93773	12.905	0	0	0	2	0	0	11	0.165829	0	0	0	0.77768	0	2	3	0	0	0	0	136.826	0	1	0	0.99269	-0.477	0	2	3	1.046	0.324	0.291	0	13253.1	90.91	2.68305
No1558	1	20.678	12.627	1	3.412	0.79222	3.415	0.19128	-5.018	0.63972	1	0.03452	0	1.791	2.752	2	4	11.077	0	22	0.212524	0	0	1	0.29082	2	6	8	1	0	0	5	205.826	0	1	0	0.6885	-0.345	1	1	10	2.52	0.321	0.294	0	18965.2	141.62	1.46982
No1559	0	3.714	0	0	4.362	0.98659	4.362	0.23327	-5.559	0.84246	0	0.25672	37.495	0	0	1	0	0	2.008	16	0.16249	0	0	0	0.79558	1	1	1	0	0	0	1	52.1978	0	0	0	0.87038	0	0	0	2	0.11	0.118	0.124	-4.401	9938.12	28.68	4.55118
No1560	2	4.535	24.968	2	5.434	0.98659	5.951	0.72615	-8.021	0.24139	2	0.03452	0	1.759	2.878	1	3	5.165	2.024	21	0.201282	0	0	0	0.2335	1	4	5	1	0	0	1	219.859	0	1	0	0.39983	-0.629	1	3	5	3.597	0.346	0.325	0	20648.1	150.06	1.87216
No1561	0	0	0	1	2.786	0.98659	2.89	0.9848	-2.962	0.84246	1	0.47245	0	2.239	3.561	1	0	0	0	0	0.14349	0	4.479	0	0.99705	1	1	3	1	1	1	0	69.4858	0	1	0	0.87038	1.193	1	1	2	0	0.235	0.172	0	7630.34	49.69	1.44716
No1562	4	0	44.524	2	4.109	0.59178	4.109	0.88651	-5.169	0.24139	0	0.93773	0	3.472	0	0	4	0	0	12	0.0503047	0	0	0	0.77078	0	0	4	0	0	0	0	162.613	0	0	0	0.99269	0	2	0	6	1.721	0.323	0.37	0	10986.6	91.63	1.32222
No1563	1	8.431	12.202	1	4.146	0.59178	4.051	0.88651	-5.992	0.63972	1	0.25672	0	0	0	0	1	0	0	17	0.0536867	0	0	0	0.72393	0	3	4	0	0	0	2	143.313	0	1	0	0.96969	-0.08	0	2	3	3.666	0.313	0.281	0	15661.4	96.39	2.82086
No1564	1	0	12.671	2	1.8	0.98659	2.473	0.93048	-3.216	0.84246	3	0.93773	0	0	0	1	2	0	0	12	0.281354	0	0	1	0.95307	1	1	2	0	0	1	0	74.1172	0	0	0	0.63709	0.388	0	0	3	3.542	0.163	0.169	0	11737.8	40.54	1.76343
No1565	2	0	24.875	2	4.74	0.59178	5.36	0.9848	-4.891	0.84246	2	0.93773	0	4.227	0	0	2	0	0	12	0.172634	0	0	0	0.98009	0	2	3	0	0	0	0	94.0116	0	1	0	0.99269	-0.38	2	1	3	2.701	0.201	0.188	0	13871.6	62.68	3.62829
No1566	1	0	10.965	1	2.474	0.79222	2.37	0.9848	-3.907	0.02659	1	0.82734	0	3.905	2.094	2	1	0	0	6	0.0340808	0	0	0	0.87055	2	1	3	1	0	0	0	139.666	0	1	4.994	0.99269	-0.188	2	1	3	3.888	0.317	0.328	0	10573.8	80.42	3.90138
No1567	1	6.984	12.145	2	5.011	0.59178	4.921	0.9848	-6.974	0.08169	2	0.25672	38.437	0.968	0	0	2	0	0	15	0.0711702	0	0	0	0.68661	0	3	3	0	0	1	2	171.932	0	0	0	0.84757	-0.727	1	1	5	-0.087	0.274	0.311	-4.608	13378.2	100.06	1.62325
No1568	1	4.384	11.855	1	3.246	0.79222	3.248	0.93048	-4.522	0.84246	1	0.25672	0	0	5.469	2	1	0	1.895	17	0.165829	0	0	0	0.99977	2	2	2	2	0	0	1	87.8908	0	0	0	0.87038	-0.307	0	0	4	1.266	0.207	0.187	0	11974	54.02	3.22167
No1569	5	8.098	58.226	6	-0.962	0.37866	0.179	0.19128	-2.338	0.63972	6	0.82734	0	3.94	5.96	3	5	0	0	5	0.183127	0	3.558	0	0.18811	3	7	8	3	1	1	2	224.001	0	0	0	0.87038	-4.887	3	0	13	-0.371	0.462	0.438	0	12103.1	158.09	1.77452
No1570	3	0	33.925	3	1.475	0.79222	1.482	0.33223	-4.184	0.08169	3	0.82734	0	1.598	5.758	2	4	4.96	0	6	0.179593	0	0	0	0.26487	2	2	7	2	0	1	0	221.67	0	1	0	0.53315	-0.019	1	1	8	0.544	0.407	0.408	0	12610.5	145.26	1.58546
No1571	2	0	21.482	2	1.407	0.98659	1.405	0.93048	-2.551	0.84246	0	0.82734	0	1.098	2.321	1	2	0	0	6	0.0250041	1	0	0	0.99945	1	2	2	1	0	0	0	98.0391	-3.184	0	0	0.87038	0	1	1	3	1.093	0.285	0.271	0	8881.04	54.55	3.44948
No1572	1	8.179	12.128	2	1.86	0.98659	1.866	0.88651	-2.577	0.84246	3	0.93773	0	0	3.157	1	2	0	0	10	0.226772	0	0	0	0.82876	1	3	4	1	0	1	2	132.325	0	1	0	0.63709	1.402	0	1	5	1.63	0.37	0.31	0	10866.1	85.36	1.53148
No1573	2	0	23.655	2	4.302	0.59178	4.302	0.9848	-6.585	0.08169	2	0.93773	0	0	0	0	3	5.043	0	12	0.0536867	0	0	0	0.97306	0	3	3	0	0	0	0	76.3604	0	0	0	0.6885	-0.609	0	0	3	3.334	0.135	0.141	0	11071.6	43.37	2.0569
No1574	2	8.232	24.982	3	1.977	0.98659	1.987	0.52457	-5.209	0.63972	1	0.93773	0	3.502	2.714	1	2	0	0	12	0.0605705	1	0	0	0.64455	1	4	6	1	0	1	2	166.927	-4.01	0	0	0.96969	-0.459	2	1	6	1.597	0.302	0.311	0	13932.4	104.12	1.41497
No1575	2	0	23.142	2	2.622	0.79222	2.813	0.93048	-4.27	0.84246	2	0.82734	13.412	5.271	4.543	2	2	0	0	6	0.0436704	0	0	0	0.99393	2	2	2	2	0	0	0	100.504	0	0	0	0.87038	-1.578	3	0	4	-1.164	0.202	0.225	-0.497	10433.7	58.2	2.76155
No1576	2	0	24.63	3	2.932	0.59178	2.982	0.88651	-4.518	0.63972	1	0.93773	0	3.846	0	0	2	0	0	11	0.0536867	1	0	0	0.7099	0	2	4	0	0	1	0	161.328	-3.725	0	0	0.96969	-0.248	2	2	4	1.865	0.299	0.315	0	13400	97.78	1.64836
No1577	2	15.698	24.464	2	2.438	0.98659	2.335	0.88651	-4.773	0.84246	0	0.25672	0	2.834	2.337	1	2	0	0	16	0.0605705	1	0	0	0.78452	1	4	4	1	0	0	4	154.942	-3.88	0	0	0.96969	0	2	1	7	1.751	0.266	0.283	0	14728.6	90.19	1.44716
No1578	0	4.904	0	0	0.161	0.98659	3.909	0.9848	-3.644	0.24139	0	0.93773	0	8.364	3.419	1	1	5.804	0	11	0.247171	0	0	0	0.62618	1	1	3	1	0	0	1	89.9348	0	0	0	0.96969	0	4	1	4	4.301	0.257	0.153	0	13702.7	105.88	1.74819
No1579	2	16.001	25.017	2	3.659	0.59178	3.614	0.52457	-5.385	0.63972	2	0.25672	0	4.542	0	0	3	4.812	0	16	0.0676025	0	0	0	0.52912	0	6	6	0	0	0	4	176.078	0	0	0	0.96969	-1.278	3	1	7	2.245	0.315	0.312	0	15612.8	115.21	2.97035
No1580	1	0	12.242	2	3.969	0.98659	3.741	0.93048	-5.3	0.84246	1	0.93773	0	4.436	3.296	1	1	0	0	11	0.426775	0	0	0	0.98746	1	1	2	1	0	1	0	96.5177	0	0	0	0.87038	0.123	2	1	3	3.719	0.185	0.187	-0.705	14223.2	60.58	3.15866
No1581	3	20.108	34.303	2	2.811	0.98659	2.811	0.33223	-6.536	0.08169	1	0.25672	38.333	4.287	2.382	1	3	0	0	16	0.093225	0	0	0	0.24174	1	4	7	1	0	0	5	231.243	0	1	0	0.39983	-0.562	3	1	10	-0.62	0.319	0.348	-4.52	16434.9	148.75	3.94032
No1582	1	4.218	12.615	1	4.99	0.98659	4.988	0.9848	-6.34	0.24139	1	0.93773	0	2.208	2.963	1	1	0	0	12	0.0820652	0	0	0	0.99442	1	2	3	1	0	0	1	63.0538	0	0	0	0.39983	-0.08	1	0	5	2.739	0.112	0.092	0	14857.6	48.47	1.89487
No1583	0	0	0	1	5.159	0.98659	5.159	0.9848	-6.336	0.24139	1	0.93773	51.715	0	2.533	1	1	5.398	0	12	0.179593	0	4.088	0	0.87604	1	2	3	1	1	1	0	46.9599	0	0	0	0.99269	0.476	0	0	3	-0.255	0.106	0.089	-4.484	12865.3	33.62	1.80956
No1584	2	0	25.022	4	3.961	0.98659	4.117	0.52457	-6.13	0.24139	3	0.93773	0	1.635	0	1	4	4.959	0	12	0.190295	0	8.195	1	0.77146	1	5	6	0	2	2	0	125.368	0	0	0	0.84757	-1.65	1	0	7	0.82	0.243	0.212	0	16899.8	91.56	1.49136
No1585	2	0	24.766	3	4.895	0.98659	4.895	0.52457	-6.57	0.63972	3	0.25672	0	0	2.433	1	3	5.788	0	18	0.093225	0	4.045	0	0.47988	1	4	6	1	1	1	0	164.757	0	1	0	0.39983	-0.128	0	1	7	3.351	0.278	0.244	0	18468.9	120.08	2.5563
No1586	0	0	0	0	4.756	0.59178	4.756	0.93048	-4.761	0.63972	0	0.93773	0	0	0	0	2	10.762	0	12	0.0404228	0	0	0	0.57822	0	2	2	0	0	0	0	28.7127	0	0	0	0.96969	0	0	0	2	2.776	0.073	0.064	0	12092.3	18.46	2.03141
No1587	2	0	21.666	2	-0.376	0.79222	1.091	0.72615	-2.966	0.84246	2	0.82734	0	3.134	2.678	2	5	10.329	0	6	0.0503047	0	0	1	0.83316	1	4	5	1	0	0	0	132.98	0	0	0	0.39983	-1.229	2	0	6	2.296	0.274	0.265	0	10505.5	84.86	1.46982
No1588	1	0	12.002	1	5.393	0.79222	5.58	0.23327	-7.822	0.63972	1	0.25672	77.066	0	4.418	2	1	0	1.71	16	0.190295	0	0	0	0.94766	2	1	1	2	0	0	0	116.48	0	0	0	0.96969	-0.95	0	1	3	-3.226	0.195	0.212	-9.973	14037.4	69.37	3.17941
No1589	0	0	0	1	3.332	0.59178	3.332	0.88651	-4.537	0.84246	0	0.93773	0	3.974	0	0	2	11.046	0	12	0.172634	0	4.524	0	0.88219	0	3	4	0	1	1	0	33.0284	0	0	0	0.84757	0	2	0	4	5.053	0.107	0.062	0	12488.1	34.06	3.50671
No1590	2	4.273	25.738	2	1.886	0.59178	2.073	0.72615	-3.279	0.84246	0	0.93773	0	0	0	0	4	11.321	0	11	0.179593	1	0	0	0.63172	0	5	5	0	0	0	1	147.179	-3.483	0	0	0.99269	0	0	2	6	1.992	0.311	0.267	-0.569	14795.9	105.35	3.47026
No1591	2	0	22.846	3	0.911	0.98659	0.911	0.93048	-1.776	0.63972	2	0.47245	0	3.722	2.564	1	2	0	0	0	0.0250041	0	0	0	0.98696	1	2	2	1	0	1	0	85.4171	0	0	0	0.87038	-0.24	2	0	3	0	0.241	0.249	-0.797	6275.54	46.17	1.47712
No1592	1	0	12.437	3	1.528	0.59178	2.749	0.93048	-4.485	0.63972	2	0.93773	0	3.918	0	0	1	0	2.211	11	0.278014	0	0	0	0.62053	0	1	2	0	0	2	0	38.6157	0	0	0	0.87038	0.903	2	0	2	1.86	0.076	0.086	0	11533.8	20.31	4.01136
No1593	2	0	24.461	2	3.016	0.37866	3.304	0.88651	-5.101	0.63972	2	0.25672	0	0	3.106	3	2	0	0	17	0.0640688	0	0	0	0.41845	3	2	4	1	0	0	0	233.295	0	0	11.503	0.84757	-0.907	0	1	5	2.3	0.383	0.43	0	15367.4	126.44	4.15552
No1594	1	0	12.228	1	4.045	0.59178	4.045	0.93048	-4.927	0.84246	1	0.25672	13.103	0	0	0	2	0	1.813	16	0.288158	0	0	0	0.99263	0	2	2	0	0	0	0	83.9111	0	1	0	0.87038	0.001	0	1	3	1.103	0.203	0.173	0	13487.1	58.75	4.01993
No1595	1	9.245	12.133	1	4.341	0.59178	4.341	0.72615	-6.722	0.08169	1	0.25672	0	5.044	0	0	2	5.289	0	18	0.0711702	0	0	0	0.89423	0	4	5	0	0	0	2	106.529	0	1	0	0.6885	-0.019	3	1	4	5.403	0.2	0.179	0	16223.8	77.38	2.7653
No1596	0	0	0	1	2.423	0.79222	2.445	0.88651	-3.394	0.02659	1	0.82734	0	3.675	0	2	2	5.394	0	6	0.15275	0	3.048	1	0.95617	1	2	4	0	1	1	0	119.906	0	0	5.653	0.87038	0.106	2	0	4	5.196	0.284	0.285	0	8605.38	67.84	3.90701
No1597	1	0	11.218	2	1.34	0.79222	2.814	0.88651	-4.073	0.63972	2	0.93773	0	0	2.964	2	3	0	0	11	0.165829	0	4.353	1	0.91273	1	3	4	1	1	1	0	120.009	0	0	0	0.99269	-0.245	0	0	5	2.398	0.285	0.253	0	11087.8	74.83	1.83569
No1598	2	0	23.932	2	3.551	0.98659	3.477	0.93048	-4.943	0.84246	0	0.93773	25.735	0	2.172	1	2	0	0	12	0.0469652	1	0	0	0.99945	1	2	2	1	0	0	0	98.0391	-3.82	0	0	0.99269	0	0	1	3	-1.427	0.204	0.208	0	10816.9	54.55	3.51348
No1599	1	0	12.801	1	4.384	0.98659	4.384	0.88651	-7.45	0.24139	1	0.82734	0	2.379	0	1	4	12.59	0	6	0.741481	0	0	1	0.99826	1	3	4	0	0	0	0	91.0535	0	0	0	0.99269	-0.18	1	0	4	0.649	0.131	0.144	0.145	15003	55.76	2.88224
No1600	0	0	0	1	1.455	0.37866	1.138	0.9848	-3.376	0.08169	1	0.82734	0	1.639	5.293	3	1	5.037	0	6	0.030993	0	0	0	0.77299	3	1	3	2	0	0	0	167.353	0	0	5.108	0.84757	0.431	1	1	4	1.955	0.399	0.41	0	8979.84	91.4	3.96064
No1601	1	0	12.091	1	2.393	0.98659	2.393	0.23327	-4.433	0.84246	1	0.93773	0	5.606	2.967	1	2	0	0	11	0.159195	0	0	0	0.96582	1	2	1	1	0	0	0	75.3166	0	0	0	0.99269	-0.097	3	0	3	3.106	0.156	0.166	0	10363.6	42.24	3.38846
No1602	0	0	0	0	4.349	0.98659	4.768	0.9848	-5.811	0.84246	0	0.82734	0	0	0	1	2	5.906	0	6	0.462167	0	0	1	0.86264	1	1	3	0	0	0	0	53.3087	0	0	0	0.6885	0	0	0	3	2.448	0.078	0.085	0.459	13822	32.7	2.51521
No1603	2	0	24.835	2	3.976	0.98659	3.892	0.88651	-5.071	0.84246	0	0.93773	12.986	1.54	2.484	1	4	11.259	0	12	0.0676025	1	0	0	0.92512	1	4	4	1	0	0	0	110.1	-3.807	0	0	0.6885	0	1	1	5	0.918	0.211	0.191	0	14451.5	73.01	3.28454
No1604	4	0	46.682	6	-0.308	0.59178	-0.307	0.19128	-1.077	0.63972	8	0.47245	0	3.499	0	0	6	10.477	0	0	0.0640688	0	0	0	0.75537	0	6	8	0	0	2	0	126.32	0	0	0	0.6885	-1.356	2	0	8	0	0.278	0.248	0	11932.6	93.22	2.89098
No1605	2	8.022	23.796	2	3.178	0.59178	3.178	0.88651	-4.448	0.24139	2	0.93773	0	3.496	0	0	3	4.985	0	11	0.0536867	0	0	0	0.98548	0	4	4	0	0	0	2	104.812	0	0	0	0.6885	-0.973	2	0	5	1.682	0.194	0.206	0	12514.9	61.19	4.24208
No1606	1	0	11.848	1	4.564	0.98659	4.564	0.93048	-6.719	0.63972	1	0.93773	0	0	2.889	1	1	0	0	12	0.0536867	0	0	0	0.99956	1	1	2	1	0	0	0	87.1346	0	1	0	0.6885	-0.071	0	1	2	3.236	0.165	0.16	0	15514.9	54.4	3.76125
No1607	0	4.55	0	0	5.275	0.59178	4.956	0.93048	-7.008	0.84246	0	0.25672	0	0	0	0	1	5.663	0	16	0.0503047	0	0	0	0.88501	0	2	2	0	0	0	1	122.537	0	0	0	0.96969	0	0	2	2	4.854	0.257	0.238	0	16010.2	78.59	2.58995
No1608	1	0	11.79	1	1.268	0.98659	1.268	0.9848	-2.333	0.84246	1	0.82734	0	0	2.747	1	3	10.88	0	6	0.26513	0	0	0	0.99187	1	3	3	1	0	0	0	70.6393	0	0	0	0.39503	-0.243	0	0	4	2.403	0.241	0.188	-1.21	7301.64	47.56	4.48347
No1609	2	0	22.712	2	3.565	0.59178	3.408	0.9848	-3.338	0.63972	2	0.47245	36.113	3.411	0	0	2	0	0	0	0.0340808	0	0	0	0.99082	0	2	3	0	0	0	0	98.8864	0	1	0	0.87038	-1.225	2	1	2	0	0.244	0.267	-5.034	7405.28	59.44	2.44091
No1610	0	0	0	0	1.898	0.59178	1.899	0.23327	-2.191	0.84246	0	0.82734	0	0	0	0	1	6.741	0	6	0.842969	0	0	0	0.37449	0	1	1	0	0	0	0	22.682	0	0	0	0.63709	0	0	0	1	1.517	0.055	0.067	0.178	9169.58	9.23	4.26752
No1611	0	8.275	0	0	3.431	0.79222	3.559	0.72615	-4.895	0.84246	0	0.25672	0	2.07	0	2	0	0	1.624	17	0.165829	0	0	0	0.65507	2	2	5	0	0	0	2	178.722	0	1	11.626	0.87038	0	1	1	4	4.043	0.359	0.376	0	12897.2	103.11	4.36283
No1612	2	0	25.511	2	4.535	0.98659	4.625	0.9848	-6.089	0.84246	0	0.25672	0	3.283	2.595	1	3	5.19	1.731	16	0.176095	1	0	0	0.76703	1	3	3	1	0	0	0	146.884	-3.706	0	0	0.96969	0	2	2	4	2.429	0.273	0.269	0	16507.2	92.02	2.37107
No1613	2	0	23.503	5	1.665	0.59178	1.665	0.72615	-3.218	0.63972	5	0.82734	0	3.35	0	0	3	0	0	5	0.16249	0	7.747	0	0.68167	0	5	5	0	2	3	0	129.131	0	1	0	0.63709	0.202	2	1	6	1.349	0.382	0.293	0	11233.3	100.54	2.90472
No1614	1	0	11.539	3	2.164	0.59178	1.937	0.9848	-3.162	0.63972	4	0.82734	0	3.664	0	0	2	5.139	0	5	0.0372253	0	0	0	0.99485	0	2	3	0	0	2	0	87.4611	0	0	0	0.87038	0.829	2	1	3	0.913	0.229	0.21	0	11172.5	57.78	3.38952
No1615	2	0	24.786	3	1.983	0.59178	1.755	0.72615	-4.179	0.63972	1	0.82734	0	4.726	0	0	4	10.857	0	5	0.0536867	1	0	0	0.5518	0	4	5	0	0	1	0	178.264	-3.68	0	0	0.96969	-0.24	3	2	5	1.431	0.331	0.351	-1.022	12199.2	113.01	2.38561
No1616	3	0	34.715	3	-2.57	0.79222	-0.507	0.52457	-1.609	0.84246	3	0.47245	0	0	0	2	4	0	0	0	0.0605705	0	0	1	0.39273	1	3	6	0	0	0	0	204.009	0	1	5.714	0.6885	-1.265	0	1	7	0	0.354	0.37	-0.62	12250.2	129.24	1.45484
No1617	2	0	21.529	1	1.675	0.59178	1.675	0.72615	-2.189	0.24139	0	0.82734	0	4.155	0	0	5	14.731	0	6	0.0340808	0	0	0	0.92179	0	3	5	0	0	0	0	107.724	0	0	0	0.96969	0	3	0	6	0.447	0.311	0.281	0	7624.58	73.51	4.30939
No1618	1	7.75	11.476	1	3.062	0.98659	3.062	0.9848	-5.3	0.84246	1	0.93773	37.502	1.987	2.643	1	2	0	0	11	0.0605705	0	0	0	0.9552	1	4	3	1	0	0	2	103.768	0	0	0	0.53315	-0.11	1	0	5	0.041	0.206	0.197	-4.386	10967.4	68.02	3.48544
No1619	0	0	0	2	0.893	0.79222	1.262	0.9848	-2.654	0.24139	1	0.47245	0	0	2.987	2	0	0	0	0	0.022113	0	0	0	0.73344	2	0	3	1	0	0	0	174.791	0	1	5.277	0.6885	0.796	0	2	2	0	0.392	0.458	0	7858.46	95.44	2.65176
No1620	0	0	0	1	4.214	0.98659	3.305	0.93048	-5.429	0.63972	1	0.93773	0	2.07	3.297	1	1	5.797	0	11	0.165829	0	0	0	0.83342	1	1	2	1	0	0	0	137.674	0	0	0	0.96969	0.712	1	2	3	3.399	0.279	0.274	0	13658.9	84.83	2.69592
No1621	1	0	12.388	3	6.826	0.79222	6.44	0.72615	-9.898	0.00855	2	0.25672	12.943	1.451	5.528	2	3	10.712	0	18	0.093225	0	4.043	0	0.64539	2	4	5	2	1	1	0	156.882	0	0	0	0.29329	-0.381	1	1	6	2.328	0.227	0.222	0	21191.9	104.04	1.38021
No1622	0	0	0	1	2.941	0.79222	2.941	0.72615	-6.49	0.63972	2	0.93773	0	0	2.908	2	0	0	0	12	0.0605705	0	0	0	0.57341	2	0	5	1	0	1	0	193.7	0	1	5.483	0.84757	-0.034	0	1	4	3.815	0.319	0.355	0	13663	110.93	1.38021
No1623	0	0	0	1	2.037	0.79222	1.655	0.9848	-2.644	0.84246	1	0.93773	0	0	3.051	2	0	0	2.326	11	0.26513	0	4.247	0	0.9982	2	1	3	1	1	1	0	93.4607	0	0	5.663	0.39503	0.454	0	0	3	1.972	0.233	0.251	0	8324.32	50.41	1.89763
No1624	2	0	22.749	2	2.553	0.59178	3.077	0.9848	-4.339	0.24139	2	0.82734	37.674	0	0	0	2	0	0	6	0.0536867	0	0	0	0.98009	0	2	3	0	0	0	0	94.0116	0	1	0	0.6885	-0.334	0	1	3	-0.084	0.204	0.193	-4.339	11208	62.68	2.84354
No1625	3	0	32.526	4	2.945	0.98659	3.183	0.52457	-5.86	0.00274	2	0.93773	26.906	0	0	1	4	4.417	0	11	0.0640688	0	3.169	0	0.31268	1	3	6	0	1	2	0	227.039	0	0	5.384	0.6885	-1.61	0	1	7	-2.175	0.416	0.429	0	13525.5	138.74	3.03603
No1626	3	0	36.591	4	2.639	0.98659	2.637	0.72615	-4.51	0.24139	2	0.93773	0	3.413	2.495	1	5	10.256	0	12	0.183127	1	0	0	0.78556	1	5	5	1	0	1	0	136.94	-3.724	0	0	0.84757	0.166	2	1	6	2.43	0.261	0.245	0	15156.1	90.08	2.83347
No1627	0	0	0	1	2.84	0.59178	2.614	0.9848	-3.873	0.63972	1	0.82734	0	6.254	0	0	1	5.602	0	5	0.030993	0	4.562	0	0.91062	0	2	3	0	1	1	0	103.244	0	1	0	0.87038	0.814	3	2	2	2.425	0.307	0.255	-0.061	9856.14	75.13	2.74702
No1628	2	4.419	22.662	2	2.113	0.98659	2.443	0.72615	-4.18	0.24139	2	0.93773	0	1.724	2.513	1	3	4.724	2.036	10	0.165829	0	0	0	0.4626	1	4	5	1	0	0	1	177.045	0	1	0	0.53315	-0.632	1	2	5	0.844	0.392	0.348	0	13052.1	121.83	1.68124
No1629	2	6.957	23.82	2	2.336	0.79222	2.311	0.72615	-4.38	0.63972	0	0.93773	37.471	0	4.854	2	2	0	0	12	0.0605705	1	0	0	0.76374	2	4	5	2	0	0	2	141.578	-3.657	0	0	0.53315	0	0	1	6	-1.186	0.286	0.27	-4.562	12309.2	92.36	3.075
No1630	2	0	24.016	2	2.778	0.59178	2.778	0.9848	-3.751	0.63972	2	0.93773	0	1.313	0	0	3	4.717	0	12	0.226772	0	0	0	0.97306	0	3	3	0	0	0	0	76.3604	0	0	0	0.87038	-0.589	1	0	3	3.104	0.188	0.186	0	10558.3	43.37	4.59473
No1631	1	4.597	11.748	2	4.297	0.98659	3.978	0.88651	-7.98	0.24139	1	0.25672	0	0	2.53	1	1	0	0	16	0.0676025	0	3.939	0	0.33349	1	3	4	1	1	1	1	196.18	0	1	0	0.53315	-0.119	0	3	4	4.678	0.353	0.314	0	18806.2	136.13	4.31641
No1632	3	7.805	37.482	3	2.64	0.59178	2.458	0.72615	-4.534	0.84246	1	0.25672	0	0	0	0	3	0	0	17	0.179593	1	0	0	0.51237	0	5	5	0	0	0	2	176.182	-3.784	0	0	0.99269	-0.488	0	2	6	2.685	0.37	0.335	0	15710	116.85	3.47063
No1633	0	0	0	1	1.014	0.79222	1.115	0.88651	-1.896	0.08169	1	0.47245	0	7.979	6.056	2	0	0	0	0	0.0250041	0	3.604	0	0.98861	2	1	4	2	1	1	0	96.453	0	0	0	0.96969	0.544	4	0	4	0	0.272	0.255	0	5049.98	60.21	2.51388
No1634	2	0	25.144	3	4.961	0.59178	4.961	0.88651	-7.202	0.63972	1	0.25672	26.406	0	0	0	3	5.487	0	18	0.0820652	1	0	0	0.90771	0	3	4	0	0	1	0	129.419	-3.917	0	0	0.6885	-0.382	0	1	4	-0.079	0.192	0.209	0	16465.6	75.54	4.3217
No1635	1	0	11.88	1	4.389	0.98659	4.854	0.23327	-7.463	0.84246	1	0.93773	37.755	0	2.468	1	1	0	0	11	0.0536867	0	0	0	0.99573	1	1	1	1	0	0	0	101.393	0	0	0	0.96969	-0.375	0	1	2	1.793	0.18	0.195	-4.429	10729.1	57.34	1.83885
No1636	1	0	12.45	2	4.941	0.59178	4.941	0.93048	-6.713	0.08169	2	0.93773	0	6.374	0	0	1	0	0	12	0.0571093	0	0	0	0.95565	0	1	2	0	0	1	0	83.927	0	0	0	0.96969	-0.096	3	0	2	2.546	0.121	0.165	0.041	12197.4	40.86	1.45484
No1637	1	0	13.066	2	2.131	0.59178	2.136	0.88651	-3.317	0.63972	1	0.82734	0	0	0	0	3	11.431	0	6	0.407144	0	0	0	0.98055	0	3	4	0	0	1	0	91.1136	0	0	0	0.87038	-0.208	0	0	5	1.546	0.202	0.185	-1.848	11068.3	62.56	4.00886
No1638	1	3.764	11.803	1	3.906	0.98659	3.906	0.9848	-6.64	0.63972	1	0.93773	37.57	0	2.766	1	1	0	0	12	0.0640688	0	0	0	0.95908	1	2	3	1	0	0	1	101.36	0	1	0	0.53315	-0.165	0	1	3	0.098	0.188	0.181	-4.455	14421.5	67.29	4.40109
No1639	2	0	23.924	2	3.515	0.98659	3.632	0.93048	-4.836	0.84246	2	0.82734	0	0	2.426	1	2	0	0	6	0.0469652	0	0	0	0.99652	1	2	2	1	0	0	0	80.5422	0	0	0	0.63709	-0.682	0	0	4	2.029	0.167	0.16	0	9109.62	49.41	3.35516
No1640	2	0	23.368	2	1.434	0.37866	1.621	0.9848	-3.57	0.84246	2	0.93773	0	1.659	2.742	3	2	0	0	11	0.0469652	0	0	0	0.41836	3	2	3	1	0	0	0	233.295	0	0	10.949	0.99269	-0.919	1	1	5	2.087	0.452	0.504	0	11997.9	126.45	2.28103
No1641	1	0	11.332	3	2.238	0.79222	2.341	0.72615	-4.44	0.63972	2	0.82734	0	6.427	2.254	2	1	0	0	6	0.16249	0	11.518	0	0.76529	2	4	5	1	3	2	0	138.681	0	0	5.527	0.99269	-0.215	3	0	6	1.895	0.319	0.297	0.095	10042.3	92.2	2.1959
No1642	2	11.661	24.557	2	1.405	0.59178	1.405	0.72615	-4.077	0.84246	0	0.25672	0	3.468	0	0	4	0	0	16	0.0571093	1	0	0	0.60955	0	7	5	0	0	0	3	159.106	-3.514	0	0	0.96969	0	2	1	7	2.264	0.348	0.315	0	12832.3	107.47	2.00647
No1643	2	0	22.794	2	2.065	0.98659	2.065	0.88651	-3.249	0.24139	2	0.82734	0	2.587	0	1	4	4.681	0	6	0.0404228	0	0	1	0.97641	0	3	4	0	0	0	0	111.862	0	0	0	0.84757	-1.182	2	0	4	0.924	0.237	0.264	-1.597	10192.5	63.6	1.45484
No1644	1	9.056	13.007	1	4.226	0.98659	4.227	0.9848	-6.456	0.84246	1	0.25672	0	2.091	3.224	1	1	0	0	17	0.0857571	0	0	0	0.99783	1	2	3	1	0	0	2	82.1543	0	0	0	0.53315	-0.061	1	0	5	3.41	0.117	0.12	0	16885.9	50.16	4.16063
No1645	2	0	23.778	3	2.349	0.98659	2.536	0.88651	-4.001	0.63972	3	0.82734	0	1.72	2.536	1	3	4.866	0	5	0.230067	0	4.247	0	0.72794	1	4	4	1	1	1	0	143.453	0	0	0	0.99269	-0.807	1	1	5	3.668	0.359	0.306	0	10911.7	95.99	3.39941
No1646	1	0	12.257	2	1.571	0.59178	1.571	0.88651	-3.2	0.24139	2	0.82734	0	1.919	0	0	3	10.567	0	6	0.0536867	0	0	0	0.98055	0	3	4	0	0	1	0	91.1136	0	0	0	0.96969	-0.102	1	0	5	1.573	0.197	0.18	0	10323.3	62.56	3.5284
No1647	1	0	11.993	3	3.684	0.98659	3.697	0.72615	-4.467	0.24139	2	0.93773	13.35	0	0	1	2	0	0	12	0.0605705	0	7.929	1	0.78101	1	3	5	0	2	2	0	121.055	0	1	0	0.99269	0.184	0	1	5	0.595	0.289	0.23	0	13840.4	90.56	2.78283
No1648	1	4.211	12.146	1	4.359	0.98659	4.359	0.9848	-6.072	0.84246	1	0.25672	0	6.469	2.748	1	3	5.838	0	17	0.0676025	0	0	0	0.97317	1	4	3	1	0	0	1	95.573	0	0	0	0.84757	-0.356	3	0	5	2.895	0.177	0.171	0.075	14283.4	64.36	3.55169
No1649	2	0	22.376	3	0.649	0.79222	2.121	0.72615	-4.355	0.63972	3	0.82734	0	2.764	2.297	2	5	11.369	0	6	0.0605705	0	0	1	0.83316	1	4	5	1	0	1	0	132.98	0	0	0	0.6885	-1.881	2	0	6	1.582	0.254	0.247	0	12219.2	84.86	1.47712
No1650	2	0	22.772	4	1.9	0.59178	1.9	0.88651	-2.598	0.63972	6	0.47245	0	4.948	0	0	4	9.746	0	0	0.0340808	0	0	0	0.99994	0	4	4	0	0	2	0	82.3911	0	0	0	0.99269	0.427	3	0	4	0	0.217	0.205	0	7289.38	52.6	1.74036
No1651	2	0	21.702	3	-1.124	0.79222	-1.104	0.88651	-0.684	0.24139	3	0.47245	0	1.264	5.366	2	3	4.365	0	0	0.0250041	0	0	0	0.9584	2	3	4	2	0	1	0	106.535	0	0	0	0.87038	-0.547	1	0	5	0	0.372	0.307	0	6027.1	67.42	3.09255
No1652	2	11.989	22.948	3	1.439	0.59178	1.439	0.33223	-5.754	0.63972	1	0.25672	0	4.525	0	0	5	5.608	0	16	0.0784028	1	0	0	0.29934	0	8	7	0	0	1	3	205.573	-3.562	0	0	0.6885	-0.306	3	1	9	3.65	0.347	0.34	0	14961.2	140.48	1.66745
No1653	1	7.567	11.558	1	-0.173	0.14694	-0.173	0.72615	-0.67	0.84246	1	0.82734	0	0	5.797	4	1	0	0	5	0.149605	0	0	0	0.59658	4	3	5	2	0	0	2	175.969	0	0	5.355	0.87038	0.002	0	0	7	0.612	0.505	0.439	0	7193.02	108.71	2.1038
No1654	3	0	32.746	4	0.351	0.59178	0.351	0.88651	-2.137	0.24139	2	0.47245	0	0	0	0	4	5.419	0	0	0.15275	0	0	0	0.90899	0	2	4	0	0	2	0	117.627	0	0	0	0.87038	-0.356	0	0	6	0	0.335	0.302	0	7880.26	75.36	1.85431
No1655	2	3.959	20.766	1	1.76	0.98659	1.76	0.72615	-3.363	0.08169	0	0.82734	0	3.493	0	1	3	0	0	6	0.0372253	0	0	1	0.6433	0	1	5	0	0	0	1	167.916	0	1	0	0.84757	0	2	1	5	0.723	0.387	0.406	-0.687	9338.82	104.24	1.49831
No1656	2	3.655	23.089	2	0.115	0.59178	0.639	0.9848	-0.855	0.84246	2	0.82734	0	4.614	0	0	3	0	0	5	0.146518	0	0	0	0.96236	0	4	3	0	0	0	1	91.5444	0	0	0	0.39503	-0.78	3	0	6	1.07	0.318	0.268	0	6919.82	66.65	2.74974
No1657	1	7.969	11.657	1	2.62	0.98659	2.62	0.88651	-4.189	0.24139	1	0.93773	12.94	0	2.613	1	1	0	0	12	0.0469652	0	0	0	0.87248	1	3	4	1	0	0	2	115.586	0	1	0	0.96969	-0.236	0	1	4	0.42	0.285	0.244	0	12445.6	80.18	3.66285
No1658	2	0	24.847	2	7.059	0.59178	7.059	0.72615	-7.875	0.24139	0	0.82734	0	5.174	0	0	5	15.417	0	6	0.0784028	1	0	0	0.94274	0	3	5	0	0	0	0	101.044	-3.856	0	0	0.01822	0	3	1	5	0.719	0.151	0.138	0	15689.4	70.21	2.7439
No1659	1	0	11.511	2	5.908	0.79222	5.417	0.72615	-8.933	0.08169	2	0.25672	0	3.366	6.469	2	3	4.666	0	17	0.0820652	0	0	0	0.25853	2	3	5	2	0	0	0	215.513	0	2	0	0.21184	0.034	2	3	5	4.914	0.33	0.319	0	20166.3	146.19	2.75397
No1660	0	12.432	0	0	1.153	0.98659	1.153	0.33223	-0.516	0.63972	0	0.82734	0	1.914	0	1	1	5.258	0	6	0.0340808	0	0	0	0.66182	1	4	7	0	0	0	3	141.572	0	1	5.608	0.87038	0	1	1	6	1.578	0.42	0.345	0	8422.34	102.46	2.43775
No1661	1	4.262	11.411	1	3.067	0.59178	3.067	0.88651	-4.59	0.24139	1	0.93773	0	3.203	0	0	2	5.323	0	12	0.0469652	0	0	0	0.97264	0	3	4	0	0	0	1	92.3036	0	1	0	0.84757	0.061	2	1	3	3.467	0.221	0.192	0	12135.5	64.48	4.18526
No1662	0	4.5	0	0	3.146	0.98659	3.34	0.9848	-4.511	0.84246	0	0.93773	12.857	0	3.296	1	1	5.551	0	11	0.16249	0	0	0	0.9812	1	2	3	1	0	0	1	94.8097	0	0	0	0.96969	0	0	1	3	2.466	0.231	0.197	0	11210.2	62.39	1.46982
No1663	2	14.902	22.237	2	-0.746	0.37866	-0.746	0.52457	-0.813	0.63972	2	0.82734	0	1.431	6.563	3	2	0	0	5	0.0469652	0	0	0	0.51013	3	5	6	3	0	0	4	167.619	0	0	0	0.96969	-1.078	1	0	10	0.42	0.424	0.35	0	8799.28	117.07	2.64444
No1664	0	15.736	0	1	0.261	0.59178	1.942	0.88651	-2.964	0.84246	0	0.93773	0	0	0	0	0	0	0	11	0.0436704	0	0	0	0.98948	0	3	4	0	0	1	4	68.6791	0	0	0	0.99269	0	0	0	5	1.233	0.189	0.149	0	9762	46.84	1.97772
No1665	1	0	11.308	1	1.972	0.79222	1.972	0.23327	-2.735	0.84246	1	0.82734	13.118	0	5.171	2	1	0	0	6	0.0340808	0	0	0	0.95776	2	1	1	2	0	0	0	73.6652	0	0	0	0.99269	-0.341	0	0	3	-0.204	0.199	0.185	0	7833.94	41.13	2.07737
No1666	1	0	10.182	1	0.561	0.79222	2.032	0.9848	-2.624	0.84246	1	0.82734	0	0	2.963	2	2	0	0	6	0.0279659	0	0	1	0.99636	1	1	3	1	0	0	0	94.0794	0	0	0	0.96969	-0.805	0	0	3	1.55	0.248	0.25	0	8287.1	49.33	2.02325
No1667	3	0	38.748	3	3.762	0.59178	3.949	0.72615	-4.942	0.24139	1	0.93773	0	7.268	0	0	4	5.176	0	11	0.250705	1	0	0	0.42634	0	4	5	0	0	0	0	182.318	-3.723	1	0	0.84757	-0.478	4	3	5	2.989	0.326	0.314	0	17038.7	125.6	4.21404
No1668	0	4.376	0	0	4.53	0.98659	4.684	0.9848	-5.815	0.84246	0	0.25672	13.186	1.739	0	1	1	5.531	0	17	0.0747707	0	0	0	0.95791	1	2	3	0	0	0	1	53.3536	0	0	0	0.84757	0	1	0	4	5.073	0.109	0.088	0	14867.7	41.15	3.91574
No1669	1	0	12.045	1	1.919	0.59178	1.537	0.9848	-1.332	0.84246	1	0.82734	0	3.932	0	0	2	5.559	0	6	0.268274	0	0	0	0.81105	0	2	3	0	0	0	0	44.6464	0	0	0	0.87038	0.199	2	0	3	1.438	0.11	0.11	0	8194.5	29.54	1.66276
No1670	0	0	0	2	2.748	0.59178	2.852	0.9848	-4.974	0.08169	2	0.82734	0	5.786	0	0	0	0	0	6	0.0340808	0	4.307	0	0.99226	0	1	3	0	1	1	0	82.9315	0	0	0	0.99269	1.465	3	1	2	1.616	0.179	0.194	0	10806.8	47.69	3.74993
No1671	1	0	12.023	1	3.081	0.98659	3.545	0.9848	-4.833	0.84246	1	0.93773	0	0	2.773	1	3	11.337	0	11	0.284736	0	0	0	0.90585	1	3	3	1	0	0	0	113.454	0	0	0	0.99269	-0.273	0	1	4	2.635	0.251	0.222	0	14722.6	75.8	3.30038
No1672	4	0	43.656	3	2.155	0.59178	1.849	0.72615	-2.971	0.00855	2	0.82734	0	1.634	0	0	5	4.618	0	6	0.0404228	0	0	0	0.79392	0	3	5	0	0	0	0	149.341	0	0	0	0.6885	-1.129	1	0	6	-0.049	0.358	0.363	0	8869.78	89.19	1.39794
No1673	2	0	25.433	2	4.842	0.59178	4.615	0.93048	-6.273	0.63972	2	0.25672	0	1.659	0	0	2	0	0	17	0.0640688	0	0	0	0.96741	0	2	2	0	0	0	0	108.27	0	0	0	0.96969	-0.326	1	1	3	2.561	0.189	0.197	0	16505.7	65.62	4.25932
No1674	1	0	10.517	1	0.437	0.98659	1.901	0.72615	-2.4	0.84246	1	0.82734	0	4.577	0	1	5	15.519	0	6	0.0404228	0	0	1	0.97035	0	4	5	0	0	0	0	97.0842	0	0	0	0.6885	-0.835	3	0	5	2.412	0.241	0.22	0	8936.38	64.99	1.39794
No1675	0	4.135	0	1	1.346	0.98659	1.516	0.72615	-2.743	0.08169	1	0.82734	0	1.862	3.014	1	0	0	0	6	0.030993	0	3.603	0	0.81976	1	2	5	1	1	1	1	124.148	0	1	0	0.96969	0.609	1	1	4	0.923	0.372	0.305	0	7823.7	86.37	1.35218
No1676	5	0	60.29	4	4.923	0.59178	4.923	0.52457	-6.567	0.02659	1	0.25672	0	0	0	0	6	5.116	0	18	0.0784028	1	0	0	0.53508	0	4	6	0	0	0	0	188.802	-3.942	0	0	0.6885	-0.881	0	1	7	-0.716	0.306	0.322	0	18039.1	114.63	2.41246
No1677	2	0	23.895	2	5.757	0.14694	5.757	0.93048	-4.954	0.24139	2	0.47245	0	7.868	11.464	4	2	0	0	0	0.0784028	0	0	0	0.85544	4	2	2	4	0	0	0	130.679	0	0	0	0.07566	-0.438	4	0	6	0	0.172	0.182	-1.134	12020.8	82.26	4.21197
No1678	2	4.407	25.301	4	2.589	0.98659	2.497	0.72615	-6.598	0.24139	3	0.25672	0	1.905	2.524	1	2	0	0	17	0.201282	0	8.468	0	0.52861	1	5	5	1	2	2	1	155.964	0	0	0	0.6885	0.005	1	1	7	3.765	0.279	0.237	0	18092.4	115.26	1.81291
No1679	0	0	0	1	3.436	0.98659	3.625	0.72615	-5.276	0.08169	1	0.93773	0	0	0	1	3	16.083	0	12	0.176095	0	3.919	0	0.96529	1	4	5	0	1	1	0	96.4655	0	0	5.881	0.96969	0.265	0	0	5	4.354	0.201	0.176	0	14789.6	66.06	4.04885
No1680	1	7.142	11.502	1	3.564	0.59178	3.381	0.88651	-4.001	0.24139	1	0.93773	0	0	0	0	2	5.019	0	11	0.0372253	0	0	0	0.87144	0	4	4	0	0	0	2	120.787	0	0	0	0.99269	-0.6	0	1	4	1.129	0.339	0.288	0	11930.1	80.31	1.41497
No1681	2	0	25.634	4	2.916	0.98659	2.916	0.88651	-4.641	0.63972	6	0.82734	0	7.889	3.331	1	3	5.288	0	6	0.298652	0	0	0	0.99868	1	3	4	1	0	2	0	91.4478	0	0	0	0.96969	2.739	4	0	4	0.95	0.15	0.165	-0.078	13756.5	55.4	3.43329
No1682	2	12.801	21.475	1	4.897	0.59178	5.503	0.72615	-6.3	0.24139	0	0.25672	38.623	3.541	0	0	2	0	0.424	15	0.183127	0	0	0	0.38528	0	2	5	0	0	0	3	203.68	0	1	0	0.84757	0	2	2	6	-0.411	0.356	0.38	-4.474	14226	130.07	2.45025
No1683	1	0	11.972	1	5.279	0.98659	5.279	0.23327	-6.903	0.84246	1	0.93773	0	0	2.758	1	1	0	0	12	0.0503047	0	0	0	0.80321	1	1	1	1	0	0	0	58.5778	0	0	0	0.99269	-0.251	0	0	2	3.047	0.095	0.116	0	15786.6	29.1	2.94939
No1684	3	0	33.528	3	3.096	0.98659	3.283	0.19128	-5.881	0.00855	2	0.93773	0	2.565	0	1	7	14.868	0	11	0.0711702	0	3.384	0	0.28729	1	6	8	0	1	1	0	213.024	0	0	5.577	0.53315	-1.441	2	0	10	-0.912	0.372	0.376	0	15415.1	142.1	3.35054
No1685	2	4.227	24.189	3	4.068	0.59178	4.068	0.88651	-5.602	0.24139	3	0.93773	0	2.817	0	0	3	4.672	0	11	0.176095	0	0	0	0.92118	0	3	4	0	0	1	1	119.143	0	1	0	0.99269	0.08	2	1	4	2.948	0.217	0.223	0	15194.7	73.6	4.47175
No1686	2	4.127	24.535	2	3.05	0.98659	2.973	0.9848	-5.137	0.84246	0	0.25672	13.124	1.698	2.385	1	3	0	1.097	16	0.172634	1	0	0	0.86926	1	4	3	1	0	0	1	129.003	-3.878	0	0	0.99269	0	1	1	5	-0.277	0.266	0.258	0	14065.5	80.58	3.30846
No1687	2	0	25.052	2	4.737	0.59178	5.321	0.88651	-6.046	0.24139	2	0.25672	0	0	0	0	2	0	0	18	0.216324	0	0	0	0.97589	0	2	4	0	0	0	0	55.7051	0	0	0	0.39983	-0.302	0	0	5	3.746	0.094	0.077	0	19361.4	43.86	2.34733
No1688	0	4.01	0	0	5.269	0.59178	5.199	0.9848	-6.752	0.84246	0	0.25672	38.01	2.177	0	0	0	0	2.641	16	0.190295	0	0	0	0.99202	0	1	3	0	0	0	1	63.9419	0	0	0	0.96969	0	1	1	3	2.644	0.123	0.108	-4.341	14995.2	47.61	1.33244
No1689	1	0	11.345	2	1.962	0.59178	1.962	0.9848	-2.468	0.63972	2	0.82734	0	3.596	0	0	2	4.878	0	6	0.14349	0	4.11	0	0.93613	0	3	3	0	1	1	0	58.7117	0	0	0	0.39503	0.09	2	0	3	2.273	0.211	0.169	0	7254.92	38.65	2.45561
No1690	3	12.78	35.413	2	3.053	0.59178	3.008	0.52457	-4.745	0.24139	1	0.25672	0	5.526	0	0	3	0	0	16	0.0857571	0	0	0	0.40108	0	3	6	0	0	0	3	192.213	0	0	0	0.96969	-0.055	3	1	9	4.077	0.292	0.3	0	16922.5	128.32	2.5397
No1691	2	0	22.183	2	4.947	0.98659	4.947	0.72615	-7.106	0.08169	1	0.93773	51.68	0	2.45	1	2	0	0	12	0.186695	0	4.071	0	0.73274	1	1	5	1	1	1	0	142.466	0	1	0	0.96969	0.479	0	1	5	-1.104	0.275	0.262	-4.689	13740.8	95.51	1.60206
No1692	3	0	33.177	3	4.148	0.59178	4.335	0.72615	-5.687	0.02659	2	0.93773	0	3.899	0	0	4	4.985	0	12	0.0605705	0	3.96	0	0.83657	0	3	5	0	1	1	0	131.692	0	0	0	0.6885	-0.005	2	0	6	0.992	0.26	0.254	0	12818.6	84.47	3.68583
No1693	1	0	12.512	1	3.83	0.59178	3.83	0.9848	-4.926	0.63972	1	0.93773	0	0	0	0	3	11.235	0	12	0.165829	0	0	0	0.90148	0	3	3	0	0	0	0	55.5519	0	0	0	0.87038	-0.035	0	0	3	3.266	0.129	0.114	0	10891.8	35.53	2.82995
No1694	1	13.221	12.444	1	5.387	0.98659	5.205	0.88651	-7.032	0.24139	1	0.25672	0	5.941	2.828	1	1	0	0	15	0.0676025	0	0	0	0.29105	1	3	4	1	0	0	3	215.441	0	1	0	0.6885	-0.436	3	3	5	5.053	0.352	0.344	0	17118.6	141.59	2.04139
No1695	2	16.352	24.557	3	2.547	0.98659	2.904	0.19128	-5.214	0.08169	3	0.25672	0	4.61	2.616	1	4	9.61	0	16	0.0820652	0	3.652	0	0.24129	1	8	8	1	1	1	4	206.386	0	0	0	0.39983	-1.304	3	1	10	1.36	0.355	0.318	0	16446	148.82	1.92428
No1696	5	0	55.265	3	2.4	0.98659	2.469	0.52457	-3.974	0.24139	1	0.93773	0	0	0	1	6	0	0	12	0.236789	0	0	1	0.39553	1	1	6	0	0	0	0	224.953	0	0	0	0.87038	-0.581	0	0	8	-0.568	0.5	0.548	0	11131.5	128.93	1.25527
No1697	1	0	11.455	1	4.475	0.59178	4.475	0.9848	-5.224	0.24139	1	0.93773	0	0	0	0	4	10.642	0	11	0.0536867	0	0	0	0.99491	0	4	3	0	0	0	0	72.2907	0	0	0	0.29329	-0.419	0	0	4	1.741	0.156	0.136	0	12624.8	48.67	2.9752
No1698	1	8.937	12.903	1	4.81	0.59178	4.583	0.88651	-5.988	0.84246	1	0.25672	0	8.628	0	0	1	0	2.171	16	0.193927	0	0	0	0.89287	0	3	4	0	0	0	2	105.007	0	0	0	0.99269	0.111	4	1	5	4.188	0.179	0.17	0.093	16488.8	77.56	4.0492
No1699	2	0	23.352	2	1.612	0.79222	1.799	0.93048	-3.725	0.84246	2	0.93773	0	0	2.934	2	2	0	2.282	10	0.169211	0	0	0	0.64924	2	2	2	1	0	0	0	175.888	0	0	5.299	0.87038	-0.372	0	1	5	0.845	0.346	0.353	0	12569.1	103.67	3.5832
No1700	4	7.933	42.816	2	2.934	0.59178	2.934	0.52457	-5.162	0.24139	0	0.25672	0	0	0	0	5	0	0	17	0.0605705	0	0	0	0.381	0	3	6	0	0	0	2	207.803	0	0	0	0.96969	0	0	0	9	1.19	0.439	0.442	0	12231	130.55	1.81954
No1701	0	3.741	0	1	0.768	0.79222	1.156	0.88651	-3.008	0.84246	1	0.82734	37.307	0	1.719	2	1	0	0	6	0.15275	0	3.494	1	0.9954	1	2	4	1	1	1	1	90.6563	0	0	0	0.87038	0.154	0	0	4	0.502	0.269	0.243	-7.726	7119.04	57.51	3.17955
No1702	0	0	0	0	4.598	0.59178	4.598	0.93048	-5.372	0.84246	0	0.82734	0	16.54	0	0	2	11.103	0	6	0.0436704	0	0	0	0.57822	0	2	2	0	0	0	0	28.7127	0	0	0	0.96969	0	8	0	2	4.228	0.054	0.061	0.073	9845.68	18.46	3.12678
No1703	2	3.925	24.58	2	2.433	0.98659	2.975	0.88651	-3.486	0.84246	0	0.93773	0	3.597	2.839	1	2	0	0	11	0.0404228	1	0	0	0.73104	1	3	4	1	0	0	1	155.079	-3.519	0	0	0.99269	0	2	2	4	1.945	0.363	0.345	0	11821.6	95.68	2.54469
No1704	0	0	0	2	3.647	0.98659	2.928	0.93048	-4.652	0.24139	1	0.47245	0	0	3.168	1	0	0	0	0	0.0404228	0	0	0	0.93703	1	0	2	1	0	0	0	129.265	0	0	0	0.53315	0.77	0	1	3	0	0.243	0.268	0	9041.88	71.15	4.09759
No1705	1	4.853	11.653	1	2.875	0.98659	2.648	0.93048	-5.031	0.84246	1	0.93773	0	5.492	2.748	1	1	0	0	10	0.0503047	0	0	0	0.82254	1	1	2	1	0	0	1	156.055	0	0	0	0.96969	-0.14	3	1	4	3.472	0.269	0.307	0	11238.8	86.06	2.40824
No1706	1	8.619	11.99	1	2.625	0.79222	2.397	0.9848	-5.211	0.84246	1	0.25672	0	3.407	5.573	2	2	5.128	0	16	0.0640688	0	0	0	0.72363	2	3	3	2	0	0	2	150.962	0	0	0	0.84757	-0.29	2	1	6	3.659	0.274	0.262	0	14635.7	96.42	2.734
No1707	3	0	34.184	5	3.272	0.59178	3.272	0.72615	-5.12	0.24139	4	0.93773	0	0	0	0	3	0	0	12	0.183127	0	4.571	0	0.64799	0	2	5	0	1	3	0	149.343	0	1	0	0.99269	1.702	0	1	6	1.625	0.32	0.286	0	15453.1	103.79	1.38021
No1708	2	4.013	21.919	1	3.172	0.59178	3.433	0.9848	-4.417	0.24139	0	0.25672	38.439	0	0	0	2	0	0.348	15	0.233407	0	0	0	0.97837	0	1	3	0	0	0	1	107.055	0	0	0	0.87038	0	0	0	5	-1.722	0.25	0.268	-4.655	9623.88	63.12	2.39533
No1709	3	8.266	33.292	3	0.153	0.79222	0.153	0.88651	-3.032	0.63972	1	0.82734	0	8.208	3.921	2	3	0	0	5	0.0436704	1	0	0	0.67208	2	4	4	2	0	0	2	168.417	-3.496	0	0	0.96969	-0.654	5	1	7	0.63	0.337	0.363	-0.494	10140.8	101.47	2.47494
No1710	3	0	35.189	3	3.487	0.37866	3.487	0.88651	-6.382	0.84246	1	0.25672	0	2.852	7.847	3	4	5.727	0	18	0.0857571	1	0	0	0.63631	3	4	4	3	0	0	0	161.084	-3.411	0	0	0.53315	-0.443	2	1	7	3.989	0.248	0.241	0	18360.1	104.91	3.6288
No1711	1	0	12.891	3	5.522	0.59178	5.522	0.88651	-6.555	0.08169	4	0.93773	0	1.901	0	0	1	0	0	12	0.0676025	0	0	0	0.94749	0	1	4	0	0	2	0	107.609	0	1	0	0.99269	1.035	1	1	3	1.88	0.19	0.192	0	16959.6	69.4	1.53148
No1712	1	3.849	11.77	2	2.359	0.98659	2.359	0.88651	-4.624	0.24139	1	0.93773	0	3.877	2.445	1	1	0	0	12	0.0536867	0	3.91	0	0.99524	1	3	4	1	1	1	1	77.1191	0	0	0	0.96969	-0.297	2	0	5	2.8	0.181	0.15	0	12984.1	57.59	2.40226
No1713	0	8.053	0	0	1.211	0.98659	1.211	0.9848	-1.649	0.63972	0	0.93773	0	0	0	1	0	0	1.692	10	0.134824	0	0	0	0.87368	1	2	3	0	0	0	2	140.449	0	0	5.604	0.39503	0	0	1	3	0.7	0.547	0.46	0	6726.8	80.03	1.53782
No1714	2	4.237	24.35	2	2.101	0.79222	3.197	0.33223	-2.814	0.63972	2	0.93773	0	4.618	0	2	7	14.754	0	11	0.0676025	0	0	2	0.61217	2	5	7	0	0	0	1	173.651	0	0	0	0.39983	-1.997	3	0	8	-2.362	0.294	0.308	0	13223.4	107.22	1.57978
No1715	1	3.704	11.975	1	3.054	0.79222	2.951	0.88651	-4.603	0.63972	1	0.93773	37.712	1.41	4.61	2	2	5.029	0	12	0.0571093	0	0	0	0.97784	2	3	4	2	0	0	1	93.9215	0	0	0	0.84757	-0.559	1	0	5	-0.405	0.21	0.191	-4.481	10996.5	63.25	2.31806
No1716	1	0	11.977	1	2.738	0.98659	2.925	0.9848	-4.42	0.63972	1	0.93773	0	3.751	0	1	2	5.071	0	11	0.0436704	0	0	0	0.86942	1	2	3	0	0	0	0	144.867	0	0	5.928	0.96969	-0.349	2	1	3	3.916	0.291	0.314	0	11535.3	80.56	2.30535
No1717	2	8.197	24.119	2	1.224	0.98659	1.12	0.88651	-3.261	0.84246	0	0.93773	0	3.512	2.428	1	2	0	0	12	0.0436704	1	0	0	0.87128	1	4	4	1	0	0	2	126.49	-3.602	0	0	0.99269	0	2	1	5	1.751	0.303	0.28	0	11170	80.33	1.42325
No1718	2	0	24.167	2	1.198	0.98659	1.198	0.88651	-2.207	0.84246	0	0.82734	0	2.934	2.609	1	4	10.08	0	6	0.0404228	1	0	0	0.92512	1	4	4	1	0	0	0	110.1	-3.528	0	0	0.84757	0	2	1	5	0.923	0.291	0.251	0	9991.3	73.01	2.19033
No1719	4	0	45.179	2	4.078	0.59178	4.078	0.88651	-5.203	0.24139	0	0.82734	0	9.321	0	0	4	0	0	6	0.165829	0	0	0	0.77078	0	0	4	0	0	0	0	162.613	0	0	0	0.87038	0	5	0	6	1.262	0.287	0.381	-0.664	10042.6	91.63	3.31249
No1720	1	0	11.914	2	3.714	0.98659	3.714	0.9848	-4.713	0.63972	2	0.93773	0	0	2.504	1	1	0	0	12	0.0536867	0	4.103	0	0.94399	1	2	3	1	1	1	0	91.4502	0	1	0	0.96969	0.457	0	1	4	2.595	0.237	0.18	0	14322.8	70	3.68507
No1721	1	0	11.354	2	3.99	0.37866	3.498	0.9848	-6.719	0.63972	2	0.93773	0	7.11	9.045	3	2	5.23	0	12	0.0640688	0	0	0	0.74297	3	2	3	3	0	0	0	156.748	0	0	0	0.6885	0.276	4	1	5	5.187	0.256	0.273	0	14856.5	94.48	1.60746
No1722	1	3.402	12.028	1	4.528	0.59178	4.528	0.9848	-5.671	0.24139	1	0.93773	50.248	1.34	0	0	1	0	0	12	0.0536867	0	0	0	0.99883	0	2	3	0	0	0	1	86.2729	0	1	0	0.96969	-0.445	1	1	2	-0.871	0.186	0.184	-4.546	11534.3	55.26	1.85733
No1723	2	7.713	24.042	4	3.738	0.98659	3.612	0.72615	-5.033	0.63972	3	0.93773	13.061	2.012	2.632	1	2	0	0	11	0.0711702	0	4.224	0	0.87718	1	4	5	1	1	2	2	118.184	0	0	0	0.84757	-0.926	1	0	7	0.39	0.223	0.202	0	13843.1	79.59	3.94293
No1724	1	0	10.683	2	0.888	0.79222	0.897	0.9848	-2.503	0.24139	2	0.82734	0	0	0	2	2	0	0	6	0.030993	0	0	1	0.81308	2	1	3	0	0	1	0	171.96	0	0	4.945	0.87038	-0.879	0	0	4	0.762	0.426	0.475	0	7039.74	87.11	1.36173
No1725	0	4.144	0	1	2.886	0.59178	2.659	0.93048	-4.251	0.63972	1	0.93773	0	0	0	0	0	0	0	11	0.0340808	0	0	0	0.97067	0	1	2	0	0	1	1	114.128	0	0	0	0.87038	0.595	0	1	2	1.783	0.291	0.284	0	9213.14	64.92	4.36183
No1726	1	8.454	12.201	1	3.296	0.79222	3.193	0.88651	-4.442	0.84246	1	0.25672	0	0	5.347	2	1	0	0	18	0.172634	0	0	0	0.96104	2	3	4	2	0	0	2	102.116	0	0	0	0.87038	-0.194	0	0	5	4.342	0.25	0.211	0	12866.8	66.91	1.70757
No1727	2	12.948	22.648	2	3.285	0.79222	3.285	0.52457	-7.412	0.24139	2	0.25672	36.619	1.497	2.985	2	3	5.355	0	17	0.0894773	0	0	0	0.44695	2	5	6	2	0	0	3	177.769	0	1	0	0.39983	-3.166	1	1	8	1.793	0.288	0.272	-5.113	16829.3	123.44	3.52225
No1728	2	0	25.136	3	4.171	0.59178	4.171	0.9848	-5.438	0.63972	3	0.25672	0	0	0	0	3	5.533	0	18	0.186695	0	0	0	0.98865	0	3	3	0	0	1	0	71.4856	0	0	0	0.96969	-0.496	0	0	4	2.57	0.142	0.131	0	15702.2	46.61	2.79761
No1729	0	0	0	1	2.582	0.79222	2.601	0.93048	-3.254	0.24139	1	0.93773	0	0	0	2	1	0	2.296	10	0.217183	0	3.407	1	0.99419	1	1	2	0	1	1	0	82.6642	0	0	0	0.39503	0.813	0	0	3	2.314	0.248	0.214	0	8434.46	48.38	1.99782
No1730	1	4.229	11.912	1	3.592	0.79222	3.594	0.93048	-5.211	0.84246	1	0.93773	0	8.358	5.513	2	1	0	0	12	0.0536867	0	0	0	0.99977	2	2	2	2	0	0	1	87.8908	0	0	0	0.99269	-0.295	4	0	4	3.392	0.165	0.174	0.103	11998.8	54.02	3.22089
No1731	2	0	24.448	2	2.35	0.59178	2.35	0.93048	-2.807	0.84246	0	0.82734	0	1.955	0	0	2	0	0	6	0.0372253	1	0	0	0.98526	0	2	2	0	0	0	0	78.0769	-3.246	0	0	0.87038	0	1	1	3	1.497	0.187	0.18	0	9814.96	45.76	3.67527
No1732	2	0	22.698	2	1.603	0.37866	1.6	0.72615	-5.809	0.63972	2	0.47245	0	7.143	2.481	3	5	0	0	0	0.727698	0	0	3	0.12019	3	1	5	1	0	0	0	191.922	0	0	0	0.6885	-1.188	3	0	6	0	0.322	0.279	0.451	15250.5	174.44	4.08357
No1733	2	0	23.924	3	3.488	0.59178	3.447	0.88651	-5.126	0.08169	0	0.93773	0	0	0	0	3	4.958	0	11	0.0503047	1	3.724	0	0.76383	0	4	4	0	1	1	0	140.988	-3.367	0	0	0.6885	0	0	2	4	1.679	0.304	0.269	0	14565.9	92.35	1.43933
No1734	1	12.842	11.982	1	3.693	0.59178	3.51	0.88651	-5.517	0.63972	1	0.25672	0	5.474	0	0	2	5.074	0	16	0.0605705	0	0	0	0.82973	0	4	4	0	0	0	3	135.013	0	0	0	0.84757	-0.343	3	1	5	4.448	0.25	0.247	0	13974.8	85.25	4.17615
No1735	0	0	0	1	3.945	0.98659	4.101	0.88651	-5.111	0.63972	0	0.93773	0	0	0	1	3	10.558	0	12	0.169211	0	4.314	1	0.99897	1	3	4	0	1	1	0	73.4048	0	0	0	0.87038	0	0	0	4	3.492	0.173	0.146	0	13843.1	51.05	2.77379
No1736	2	7.427	23.521	2	1.452	0.79222	1.407	0.88651	-2.974	0.63972	2	0.82734	0	1.709	4.895	2	2	0	0	5	0.0436704	0	0	0	0.55999	2	4	4	2	0	0	2	171.77	0	0	0	0.99269	-0.454	1	1	6	1.003	0.421	0.366	0	10005.4	112.22	1.53782
No1737	4	7.209	46.981	4	-1.216	0.37866	0.433	0.19128	-2.846	0.63972	2	0.93773	0	1.457	2.239	3	6	0	0	12	0.0640688	1	0	2	0.20499	2	6	8	1	0	0	2	251.172	-3.544	0	0	0.84757	-2.388	1	1	9	-1.675	0.462	0.477	0	13794.4	154.92	1.94448
No1738	2	3.587	23.739	2	1.696	0.79222	1.696	0.9848	-5.087	0.63972	2	0.93773	37.803	3.059	4.148	2	3	0	0	11	0.0605705	0	0	0	0.83874	2	4	3	2	0	0	1	131.469	0	0	0	0.96969	-1.558	2	0	6	-0.461	0.267	0.265	-4.56	11136	84.22	2.93171
No1739	2	0	24.538	2	4.539	0.59178	4.539	0.93048	-5.438	0.84246	0	0.93773	38.618	0	0	0	2	0	0	12	0.0503047	1	0	0	0.96771	0	2	2	0	0	0	0	82.9517	-4.249	0	0	0.99269	0	0	1	2	-1.892	0.153	0.18	-4.741	12523.1	42.52	3.35468
No1740	2	0	24.097	3	3.508	0.98659	3.895	0.52457	-4.631	0.02659	4	0.82734	0	5.092	3.016	1	4	9.878	0	6	0.0571093	0	0	0	0.78698	1	4	6	1	0	1	0	126.035	0	1	0	0.29329	-1.219	3	1	5	1.288	0.251	0.228	0	14165.2	89.93	3.67779
No1741	1	4.194	12.215	2	4.617	0.98659	4.382	0.9848	-7.108	0.63972	2	0.25672	0	0	2.814	1	1	0	0	18	0.0711702	0	0	0	0.96665	1	2	3	1	0	1	1	113.24	0	0	0	0.96969	0.276	0	0	4	3.205	0.183	0.197	0	15644.3	65.78	1.51851
No1742	2	0	21.885	2	3.823	0.79222	3.157	0.9848	-5.465	0.08169	1	0.82734	0	7.696	5.9	2	2	0	0	6	0.0436704	0	0	0	0.6669	2	0	3	2	0	0	0	181.771	0	0	0	0.84757	0.369	4	1	5	1.252	0.335	0.403	-0.191	10768.5	101.97	3.93475
No1743	1	0	12.122	1	4.565	0.79222	4.565	0.23327	-6.434	0.84246	1	0.25672	0	0	2.881	2	1	0	2.283	16	0.172634	0	0	0	0.98129	2	1	1	1	0	0	0	79.8986	0	0	0	0.96969	-0.193	0	0	3	2.486	0.143	0.152	0	14950.3	44.89	2.91619
No1744	2	4.667	25.537	2	3.796	0.59178	4.322	0.72615	-5.415	0.84246	2	0.25672	0	6.298	0	0	4	10.481	0	18	0.201282	0	0	0	0.93188	0	5	5	0	0	0	1	86.8671	0	0	0	0.96969	-0.806	4	0	7	5.2	0.17	0.141	0	16884.5	71.97	2.98856
No1745	2	0	22.134	2	-1.682	0.37866	1.251	0.72615	-2.604	0.63972	2	0.93773	0	0	0	3	4	0	0.594	11	0.155947	0	0	2	0.68085	1	2	5	0	0	0	0	193.864	0	0	5.708	0.87038	-2.355	0	0	5	0.229	0.452	0.499	0	9622.72	100.62	2.40226
No1746	1	4.19	11.861	1	3.894	0.79222	4.071	0.93048	-5.423	0.84246	1	0.25672	26.185	0	5.259	2	1	0	0	17	0.0605705	0	0	0	0.85544	2	2	2	2	0	0	1	130.706	0	0	0	0.99269	-0.429	0	1	4	0.067	0.265	0.249	0	13787.5	82.26	3.96272
No1747	0	0	0	0	3.545	0.98659	4.775	0.93048	-6.286	0.84246	0	0.82734	0	6.571	3.84	1	0	0	0	6	0.444335	0	0	0	0.90506	1	0	2	1	0	0	0	72.1751	0	0	0	0.99269	0	3	0	2	3.99	0.109	0.139	-0.288	11149.7	35.82	3.35784
No1748	2	0	23.268	3	-0.165	0.59178	0.36	0.88651	0.369	0.84246	3	0.47245	0	3.153	0	0	3	5.232	0	0	0.0372253	0	0	0	0.99999	0	3	4	0	0	1	0	61.7358	0	0	0	0.63709	0.092	2	0	6	0	0.213	0.155	0	7859.4	53.09	1.89763
No1749	2	0	24.419	3	0.416	0.37866	0.362	0.72615	-3.196	0.08169	3	0.93773	0	0	2.027	3	2	0	0	11	0.169211	0	4.117	0	0.28773	3	3	5	1	1	1	0	237.61	0	0	11.022	0.87038	-0.894	0	1	7	1.559	0.501	0.497	0	12810.7	142.04	1.60206
No1750	1	3.868	11.712	2	1.3	0.98659	1.3	0.72615	-3.3	0.24139	1	0.93773	0	0	2.433	1	3	10.466	0	12	0.165829	0	3.894	0	0.92644	1	5	5	1	1	1	1	94.0554	0	0	0	0.99269	-0.311	0	0	6	2.643	0.28	0.2	0	11094.8	72.81	2.62118
No1751	3	0	34.8	4	1.342	0.98659	1.341	0.88651	-3.696	0.84246	1	0.93773	0	0	0	1	3	0	0	12	0.169211	1	4.091	0	0.67476	1	4	4	0	1	1	0	166.638	-3.755	0	5.037	0.87038	-0.268	0	1	6	1.751	0.368	0.351	0	13052.3	101.21	3.53256
No1752	1	3.823	11.419	2	0.506	0.98659	0.506	0.9848	-2.566	0.24139	2	0.82734	0	3.851	2.47	1	1	0	0	6	0.030993	0	3.915	0	0.99959	1	3	3	1	1	1	1	81.994	0	0	0	0.99269	0.687	2	0	4	0.562	0.246	0.206	0	7689.74	54.35	3.04513
No1753	1	3.969	12.787	1	3.373	0.59178	3.371	0.88651	-4.8	0.63972	1	0.25672	0	0	0	0	3	11.398	0	18	0.243673	0	0	0	0.99429	0	4	4	0	0	0	1	69.7776	0	0	0	0.99269	-0.347	0	0	4	3.401	0.17	0.14	0	13510.7	48.42	1.44716
No1754	0	0	0	2	3.911	0.98659	4.312	0.72615	-5.069	0.63972	2	0.82734	0	4.816	2.951	1	3	16.304	0	6	0.0640688	0	4.449	0	0.81035	1	4	5	1	1	1	0	116.111	0	0	0	0.84757	1.469	3	1	6	2.677	0.241	0.202	0	13580.9	87.41	2.29885
No1755	3	0	36.881	3	3.946	0.98659	3.946	0.9848	-5.86	0.84246	1	0.93773	0	1.505	2.649	1	3	0	0	12	0.176095	1	0	0	0.93409	1	3	3	1	0	0	0	124.878	-3.591	0	0	0.84757	-0.378	1	1	4	1.725	0.209	0.226	0	16249.3	71.62	3.1067
No1756	0	8.171	0	0	2.776	0.98659	2.912	0.9848	-4.039	0.84246	0	0.25672	0	0	0	1	1	0	0	16	0.0404228	0	0	0	0.75576	1	3	3	0	0	0	2	157.188	0	0	5.579	0.87038	0	0	1	4	3.703	0.396	0.369	0	10954.3	93.18	4.15915
No1757	1	0	12.221	2	4.108	0.98659	4.108	0.93048	-5.461	0.84246	2	0.93773	0	0	2.805	1	2	5.56	0	12	0.169211	0	0	0	0.93296	1	2	2	1	0	1	0	64.6086	0	0	0	0.87038	0.335	0	0	3	3.434	0.133	0.13	0	14348.6	38.33	3.45728
No1758	0	9.989	0	0	3.243	0.59178	3.209	0.72615	-4.457	0.24139	0	0.93773	51.476	0.982	0	0	2	10.411	0	11	0.176095	0	0	0	0.91524	0	4	5	0	0	0	3	99.9464	0	1	0	0.96969	0	1	1	5	-0.451	0.229	0.195	-4.682	11440	74.47	2.79727
No1759	1	3.696	12.095	2	2.685	0.98659	2.685	0.88651	-4.871	0.08169	2	0.93773	0	1.742	2.742	1	2	0	0	11	0.0503047	0	0	0	0.88244	1	3	4	1	0	1	1	129.979	0	0	0	0.96969	-0.426	1	0	5	1.975	0.274	0.274	0	11278.5	78.92	2.89098
No1760	2	0	24.832	2	2.162	0.98659	2.151	0.72615	-3.252	0.84246	0	0.93773	0	0	2.594	1	5	15.95	0	12	0.243673	1	0	0	0.85561	1	5	5	1	0	0	0	116.131	-3.597	0	0	0.96969	0	0	1	6	4.004	0.278	0.224	0	13564.8	82.24	3.8659
No1761	0	7.752	0	0	2.827	0.59178	2.827	0.93048	-2.771	0.84246	0	0.93773	12.731	0	0	0	0	0	1.193	10	0.137638	0	0	0	0.99977	0	2	2	0	0	0	2	87.9173	0	0	0	0.39503	0	0	1	2	-0.364	0.334	0.273	0	7849.36	54.02	3.17609
No1762	1	0	11.041	2	1.94	0.98659	1.921	0.93048	-4.079	0.84246	2	0.82734	36.882	0	2.126	1	1	0	0	6	0.149605	0	3.277	0	0.96026	1	2	2	1	1	1	0	67.7683	0	0	0	0.63709	-2.637	0	0	3	0.402	0.217	0.191	-4.725	7022.8	41.46	1.83251
No1763	2	0	21.636	2	-0.121	0.79222	1.351	0.9848	-3.035	0.84246	2	0.82734	0	1.317	2.411	2	3	0	0	6	0.155947	0	0	1	0.96362	1	2	3	1	0	0	0	120.919	0	0	0	0.84757	-1.314	1	0	4	1.068	0.276	0.288	0	8789.4	66.4	1.78176
No1764	0	4.187	0	1	2.966	0.59178	2.999	0.88651	-4.901	0.63972	0	0.93773	0	3.273	0	0	2	10.49	0	12	0.0503047	0	4.375	0	0.97504	0	4	4	0	1	1	1	52.1289	0	0	0	0.6885	0	2	0	4	3.535	0.143	0.102	0	11374.6	43.71	1.74036
No1765	0	0	0	2	4.305	0.59178	4.305	0.33223	-5.152	0.08169	3	0.47245	0	0	0	0	0	0	0	0	0.0372253	0	0	0	0.10098	0	0	7	0	0	1	0	273.716	0	4	0	0.6885	3.319	0	5	2	0	0.604	0.581	0	12278.6	180.87	1.83569
No1766	0	4.071	0	1	0.996	0.79222	0.623	0.9848	-2.084	0.63972	1	0.82734	0	0	6.156	2	0	0	0	6	0.030993	0	0	0	0.92989	2	1	3	2	0	0	1	118.141	0	0	0	0.87038	0.729	0	1	4	1.212	0.329	0.299	0	8699.86	72.28	2.96402
No1767	1	0	12.19	2	2.392	0.59178	2.392	0.88651	-4.004	0.08169	3	0.82734	0	1.73	0	0	2	0	0	5	0.0404228	0	0	0	0.63955	0	2	4	0	0	1	0	157.779	0	2	0	0.87038	0.879	1	2	3	1.051	0.387	0.355	0	10547.6	104.6	2.72263
No1768	2	4.22	25.245	2	2.993	0.98659	3.179	0.72615	-4.915	0.84246	0	0.25672	13.795	0	2.508	1	4	10.546	0	17	0.190295	1	0	0	0.54012	1	5	5	1	0	0	1	167.141	-3.754	0	0	0.84757	0	0	2	6	2.604	0.31	0.278	0	16830.6	114.14	3.96038
No1769	1	0	10.657	2	2.857	0.79222	2.858	0.93048	-4.958	0.24139	2	0.47245	0	6.543	2.332	2	1	0	0	0	0.0436704	0	4.062	0	0.95809	2	2	2	1	1	1	0	120.3	0	0	5.03	0.84757	0.395	3	0	4	0	0.218	0.242	0.388	9026.56	67.48	4.2645
No1770	2	3.615	23.286	3	1.916	0.98659	2.102	0.52457	-4.256	0.02659	3	0.93773	0	4.394	2.506	1	5	9.379	0	11	0.0605705	0	3.697	0	0.65601	1	7	6	1	1	1	1	137.633	0	0	0	0.6885	-1.17	3	0	8	1.225	0.313	0.26	0	12233.1	103.02	3.63944
No1771	2	0	23.452	2	3.403	0.98659	3.403	0.88651	-5.935	0.63972	2	0.93773	0	3.113	2.809	1	3	5.306	0	12	0.0640688	0	0	0	0.86829	1	3	4	1	0	0	0	120.004	0	1	0	0.53315	-0.09	2	1	4	3.581	0.218	0.208	0	15848.7	80.7	3.6964
No1772	2	0	23.501	4	1.346	0.98659	1.716	0.88651	-2.766	0.84246	4	0.82734	0	5.104	2.757	1	3	5.046	0	6	0.0503047	0	0	0	0.9929	1	3	4	1	0	2	0	86.5729	0	0	0	0.99269	1.033	3	0	5	1.209	0.202	0.184	0	11251	58.64	2.44716
No1773	0	0	0	3	4.766	0.59178	4.857	0.9848	-5.078	0.63972	2	0.82734	0	8.451	0	0	0	0	0	6	0.0503047	0	4.818	0	0.95596	0	1	3	0	1	1	0	49.5237	0	1	0	0.96969	2.095	4	1	2	3.716	0.122	0.098	-0.197	12796.4	40.9	4.24105
No1774	0	0	0	1	3.571	0.79222	3.246	0.23327	-5.301	0.63972	1	0.82734	36.697	0	2.461	2	0	0	0	6	0.0340808	0	0	0	0.94316	2	0	1	1	0	0	0	146.235	0	0	5.156	0.99269	-0.059	0	1	2	-0.657	0.304	0.378	-4.412	9372.78	70.14	2.67302
No1775	1	0	11.635	1	1.681	0.79222	1.681	0.93048	-2.59	0.84246	1	0.93773	0	1.645	2.826	2	2	5.195	2.076	10	0.220327	0	0	0	0.99972	2	2	2	1	0	0	0	85.9293	0	0	0	0.63709	-0.018	1	0	4	2.604	0.253	0.218	0	8801.66	54.12	4.06391
No1776	2	0	21.464	2	-0.349	0.79222	-0.155	0.9848	-1.139	0.63972	2	0.47245	0	1.966	4.703	2	2	0	0	0	0.137638	0	0	0	0.84494	2	2	3	2	0	0	0	129.061	0	1	0	0.99269	-0.579	1	1	4	0	0.466	0.38	0	6539.4	83.5	2.95689
No1777	1	15.95	13.049	1	5.047	0.59178	4.821	0.72615	-6.648	0.84246	1	0.03452	41.683	0	0	0	1	0	1.767	21	0.212524	0	0	0	0.73394	0	4	5	0	0	0	4	133.458	0	0	0	0.96969	-0.766	0	1	7	-0.921	0.21	0.199	-4.881	18787.2	95.39	3.61826
No1778	1	12.709	12.08	1	4.07	0.98659	3.705	0.88651	-6.983	0.63972	1	0.25672	0	1.651	2.743	1	1	0	0	16	0.0676025	0	0	0	0.54828	1	3	4	1	0	0	3	172.626	0	1	0	0.6885	-0.202	1	2	5	3.673	0.292	0.282	0	18218.2	113.35	3.2048
No1779	1	8.694	10.98	1	0.941	0.98659	2.431	0.72615	-3.114	0.84246	1	0.93773	0	2.065	0	1	2	0	2.115	10	0.16249	0	0	1	0.74218	0	3	5	0	0	0	2	145.383	0	0	0	0.87038	-0.682	1	1	5	2.142	0.341	0.318	0	10977.8	94.56	2.02325
No1780	3	7.416	36.441	4	-1.565	0.79222	0.281	0.33223	-2.783	0.84246	5	0.93773	0	3.356	2.462	2	4	0	0	12	0.0711702	0	0	1	0.52379	1	5	7	1	0	1	2	166.459	0	0	0	0.96969	-2.085	2	0	9	-0.218	0.327	0.311	0	14064.6	115.73	1.6721
No1781	2	12.647	21.39	1	3.514	0.59178	3.559	0.72615	-6.352	0.24139	0	0.03452	0	1.86	0	0	4	0	0	21	0.0676025	0	0	0	0.31059	0	5	5	0	0	0	3	208.601	0	0	0	0.96969	0	1	1	8	3.616	0.412	0.393	0	14639.9	139.01	1.63347
No1782	3	0	34.588	3	0.463	0.79222	1.71	0.88651	-3.894	0.63972	3	0.93773	0	1.409	2.57	2	4	0	0	11	0.0503047	0	0	1	0.56529	1	3	4	1	0	0	0	190.572	0	0	0	0.96969	-1.877	1	1	5	0.809	0.395	0.407	0	12443.6	111.71	1.81954
No1783	0	12.122	0	0	0.889	0.79222	0.888	0.72615	-2.554	0.84246	0	0.93773	0	1.882	3.171	2	0	0	0	12	0.0372253	0	0	0	0.89914	2	3	5	1	0	0	3	126.947	0	0	5.553	0.99269	0	1	0	5	2.959	0.322	0.304	0	8876.24	76.72	3.57136
No1784	2	0	23.209	2	0.545	0.79222	0.545	0.93048	-2.242	0.84246	2	0.82734	0	0	5.427	2	3	0	0	5	0.15275	0	0	0	0.93585	2	3	2	2	0	0	0	117.243	0	0	0	0.87038	-0.455	0	0	5	0.233	0.316	0.281	0	8254.02	71.34	1.46982
No1785	0	5.195	0	0	4.241	0.98659	4.242	0.23327	-5.656	0.63972	0	0.25672	0	0	0	1	1	0	2.18	16	0.165829	0	0	1	0.72665	1	0	1	0	0	0	1	66.3785	0	0	0	0.84757	0	0	0	2	2.136	0.089	0.133	0	11937.7	25.16	3.85248
No1786	0	8.8	0	0	2.955	0.59178	2.423	0.23327	-2.254	0.84246	0	0.93773	0	2.112	0	0	0	0	1.963	10	0.14349	0	0	0	0.56351	0	1	1	0	0	0	2	45.1026	0	0	0	0.87038	0	1	0	2	0	0.078	0.121	0	6889.26	17.82	3.9111
No1787	2	8.189	22.545	1	3.066	0.59178	3.796	0.72615	-4.831	0.24139	0	0.25672	0	1.554	0	0	2	0	0	17	0.0784028	0	0	0	0.94328	0	1	5	0	0	0	2	108.334	0	0	0	0.84757	0	1	0	7	2.637	0.176	0.179	0	15405.6	70.12	3.27265
No1788	2	4.085	23.512	2	3.248	0.59178	3.248	0.52457	-3.979	0.63972	2	0.93773	0	1.719	0	0	4	10.418	0	12	0.0571093	0	0	0	0.77883	0	5	6	0	0	0	1	125.173	0	1	0	0.39983	-0.706	1	1	5	1.126	0.281	0.237	0	13447.7	90.79	1.95904
No1789	2	0	23.474	1	4.943	0.98659	4.943	0.88651	-6.627	0.24139	0	0.25672	0	1.533	3.417	1	3	5.334	0	18	0.373397	0	0	0	0.96017	1	1	4	1	0	0	0	110.75	0	0	0	0.96969	0	1	0	5	4.291	0.188	0.193	0	15506.2	67.08	3.80892
No1790	2	0	24.459	2	4.36	0.79222	4.554	0.72615	-6.534	0.63972	2	0.93773	74.421	1.429	4.153	2	5	13.978	0	12	0.093225	0	0	0	0.82406	2	5	5	2	0	0	0	118.597	0	0	0	0.29329	-2.283	1	0	7	-0.974	0.196	0.184	-9.434	14693.6	85.89	3.75089
No1791	5	0	61.543	5	2.41	0.59178	3.03	0.72615	-5.671	0.63972	3	0.93773	38.245	0.963	0	0	5	0	0	12	0.0857571	1	0	0	0.68517	0	5	5	0	0	0	0	153.72	-4.455	0	0	0.84757	-1.75	1	1	7	-1.397	0.25	0.259	-4.613	16199.3	100.2	2.51786
No1792	2	3.421	24.855	3	3.949	0.98659	3.949	0.33223	-5.851	0.84246	3	0.93773	38.192	4.146	2.431	1	4	10.332	0	12	0.19759	0	4.222	0	0.52943	1	6	7	1	1	1	1	149.451	0	1	0	0.84757	-1.126	3	1	7	-0.01	0.283	0.25	-4.612	15479.6	115.18	2.49554
No1793	3	0	34.269	2	4.674	0.59178	4.674	0.9848	-6.771	0.08169	1	0.93773	77.878	0	0	0	3	0	0	12	0.193927	0	0	0	0.96495	0	1	3	0	0	0	0	111.596	0	0	0	0.96969	-1.052	0	0	5	-3.561	0.183	0.213	-10.14	12631.4	66.13	1.80277
No1794	2	0	22.419	3	-0.95	0.05547	0.244	0.72615	-1.223	0.08169	3	0.47245	0	5.08	4.843	5	4	4.979	0	0	0.165829	0	0	1	0.32221	3	3	5	2	0	0	0	243.469	0	0	5.085	0.29329	-2.07	3	0	8	0	0.376	0.488	-0.678	9204.56	137.53	3.19089
No1795	2	0	22.177	2	-0.199	0.98659	1.263	0.72615	-2.227	0.63972	2	0.82734	0	0	0	1	5	10.922	0	6	0.159195	0	0	1	0.92631	0	4	5	0	0	0	0	117.893	0	0	0	0.96969	-1.176	0	0	5	1.635	0.293	0.267	0	9418.22	72.83	2.77597
No1796	2	0	20.527	2	-0.588	0.98659	0.771	0.88651	-1.294	0.84246	2	0.47245	0	3.011	0	1	3	0	0	0	0.134824	0	0	1	0.87655	0	2	4	0	0	0	0	134.388	0	1	0	0.96969	-0.888	2	1	3	0	0.439	0.414	0	6158.4	79.67	1.80277
No1797	1	4.33	12.128	2	2.612	0.98659	2.733	0.88651	-5.008	0.84246	2	0.93773	0	4.066	3.421	1	1	0	0	12	0.183127	0	0	0	0.98291	1	2	4	1	0	1	1	67.9286	0	0	0	0.6885	1.238	2	0	4	3.472	0.123	0.116	0	14225.7	45.23	2.93526
No1798	3	0	37.646	3	3.682	0.98659	3.682	0.9848	-5.188	0.84246	1	0.93773	12.904	3.863	2.641	1	3	0	0	12	0.0711702	1	0	0	0.91252	1	3	3	1	0	0	0	120.003	-3.572	0	0	0.39983	-0.39	2	1	5	0.565	0.192	0.197	0	15303.3	74.86	2.83283
No1799	0	4.397	0	1	3.158	0.79222	3.163	0.9848	-4.628	0.02659	0	0.93773	0	0	2.68	2	1	0	0	11	0.0404228	0	2.815	1	0.99679	1	1	3	1	1	1	1	90.6563	0	0	0	0.99269	0	0	0	4	1.921	0.198	0.199	0	11793.1	49.55	3.63266
No1800	4	3.698	46.931	3	3.402	0.59178	3.402	0.52457	-4.405	0.24139	0	0.93773	0	1.284	0	0	5	4.82	0	12	0.0536867	1	0	0	0.57831	0	4	6	0	0	0	1	176.189	-4.156	0	0	0.96969	0	1	1	7	-1.12	0.366	0.369	0	13394.5	110.46	1.32222
No1801	3	0	32.387	3	-3.035	0.37866	-1.569	0.88651	-0.226	0.84246	3	0.47245	0	0	5.205	3	4	0	0	0	0.0372253	0	0	1	0.70013	2	3	4	2	0	0	0	157.97	0	0	0	0.6885	-1.421	0	0	7	0	0.404	0.375	0	7626.4	98.74	1.76716
No1802	2	8.318	23.183	2	2.086	0.98659	2.254	0.52457	-3.999	0.24139	2	0.93773	0	1.753	2.705	1	3	4.851	0	11	0.0571093	0	0	0	0.3452	1	5	6	1	0	0	2	191.27	0	1	0	0.39983	-0.483	1	2	6	1.863	0.395	0.349	0	14085.6	134.71	1.98227
No1803	1	7.419	12.366	2	2.903	0.98659	3.09	0.52457	-6.405	0.02659	2	0.25672	38.357	3.146	0	1	4	4.762	0	16	0.0784028	0	3.418	0	0.51349	1	7	6	0	1	1	2	173.172	0	0	5.638	0.6885	-1.378	2	0	8	-0.116	0.31	0.301	-4.545	13692.2	116.74	4.1691
No1804	2	0	23.974	2	3.526	0.37866	3.778	0.88651	-6.452	0.63972	2	0.25672	0	0	7.499	3	2	0	0	18	0.093225	0	0	0	0.69993	3	2	4	3	0	0	0	139.274	0	1	0	0.39983	-0.697	0	1	6	3.205	0.224	0.198	0	19567.4	98.76	3.20398
No1805	3	7.584	34.997	3	1.223	0.98659	1.178	0.52457	-3.227	0.84246	1	0.93773	0	1.75	2.825	1	3	0	0	11	0.0640688	1	0	0	0.39598	1	5	6	1	0	0	2	191.269	-2.852	0	0	0.96969	-0.212	1	2	7	2.92	0.363	0.337	0	14826.8	128.88	2.76678
No1806	1	3.864	12.184	2	3.859	0.98659	3.851	0.72615	-5.875	0.08169	2	0.93773	36.27	0	2.747	1	2	3.718	0	12	0.0640688	0	0	0	0.91154	1	3	5	1	0	1	1	119.271	0	0	0	0.6885	-0.838	0	0	5	0.187	0.23	0.233	-4.809	11320.7	75	4.12406
No1807	0	4.708	0	0	3.916	0.98659	3.765	0.9848	-4.07	0.84246	0	0.25672	13.046	0	0	1	0	0	0	17	0.0676025	0	0	0	0.8968	1	1	3	0	0	0	1	42.448	0	0	0	0.96969	0	0	0	4	3.992	0.101	0.075	0	13929.7	35.16	1.64345
No1808	0	0	0	1	3.468	0.59178	3.529	0.88651	-4.157	0.63972	0	0.93773	0	3.846	0	0	1	5.176	0	12	0.0605705	0	4.604	0	0.78426	0	2	4	0	1	1	0	22.1228	0	0	0	0.96969	0	2	0	4	4.2	0.081	0.039	0	13089.8	28.07	1.59106
No1809	5	0	57.629	4	0.096	0.79222	1.568	0.52457	-4.578	0.24139	2	0.93773	0	1.413	2.41	2	6	0	0	12	0.179593	0	0	1	0.2434	1	3	6	1	0	0	0	253.38	0	0	0	0.84757	-1.92	1	1	8	-0.743	0.44	0.502	0	14211.5	148.49	2.66885
No1810	1	8.396	12.452	1	2.984	0.98659	3.175	0.9848	-5.172	0.84246	1	0.93773	13.931	3.678	3.041	1	1	0	0	11	0.0711702	0	0	0	0.99783	1	2	3	1	0	0	2	82.1543	0	0	0	0.84757	-0.192	2	0	5	1.791	0.128	0.134	0	14559	50.16	2.64098
No1811	1	12.063	12.142	1	3.188	0.59178	3.048	0.72615	-5.056	0.08169	1	0.25672	0	1.819	0	0	2	0	1.19	16	0.169211	0	0	0	0.74594	0	5	5	0	0	0	3	131.463	0	1	0	0.96969	0.011	1	1	5	2.643	0.31	0.267	0	13698.9	94.18	3.52081
No1812	1	7.954	11.16	1	4.018	0.98659	4.018	0.9848	-7.247	0.84246	1	0.25672	37.358	0	1.796	1	2	0	0	17	0.0676025	0	0	0	0.9552	1	4	3	1	0	0	2	103.768	0	0	0	0.96969	-2.086	0	0	5	1.458	0.206	0.197	-5.004	13775.4	68.02	1.90037
No1813	0	0	0	1	1.155	0.98659	2.729	0.9848	-2.912	0.24139	1	0.82734	0	0	0	1	1	0	0	6	0.409874	0	3.461	1	0.90518	0	1	3	0	1	1	0	56.4685	0	0	0	0.87038	0.994	0	0	3	1.387	0.142	0.123	0	9659.6	35.83	1.94448
No1814	1	4.335	12.631	2	4.572	0.59178	4.759	0.10671	-7.35	0.02659	2	0.25672	0	7.831	0	0	6	26.543	0	18	0.1008	0	4.033	0	0.54394	0	8	9	0	1	1	1	125.617	0	1	0	0.15134	-0.12	5	1	8	4.744	0.223	0.168	0	19970.7	113.77	2.71475
No1815	2	0	22.686	2	3.206	0.59178	3.206	0.88651	-3.652	0.84246	0	0.82734	35.439	0	0	0	3	3.569	0	6	0.0404228	1	0	0	0.90771	0	3	4	0	0	0	0	129.419	-3.769	0	0	0.96969	0	0	1	4	-0.749	0.31	0.32	-4.827	7936.48	75.54	3.60244
No1816	2	0	21.723	3	1.947	0.79222	3.418	0.88651	-5.186	0.63972	2	0.93773	0	0	2.533	2	4	5.609	0	12	0.0571093	0	0	1	0.90707	1	3	4	1	0	1	0	126.949	0	0	0	0.84757	-1.699	0	0	5	2.398	0.25	0.248	0	13796.7	75.63	4.59525
No1817	3	3.512	35.723	4	2.615	0.98659	2.615	0.52457	-5.143	0.08169	2	0.93773	13.112	3.081	1.958	1	5	4.757	0	11	0.0676025	1	3.669	0	0.48826	1	7	6	1	1	1	1	171.064	-4.063	0	0	0.53315	-0.564	2	1	8	-1.339	0.33	0.299	0	14896.1	119.24	1.4624
No1818	2	4.078	26.169	2	3.924	0.98659	3.924	0.9848	-5.88	0.84246	2	0.25672	0	1.702	2.915	1	3	0	0	17	0.388104	0	0	0	0.88431	1	4	3	1	0	0	1	106.632	0	0	0	0.87038	-0.405	1	0	7	3.936	0.187	0.168	0	18987.5	78.68	2.39094
No1819	1	0	11.713	2	3.757	0.98659	3.213	0.9848	-4.831	0.24139	2	0.82734	0	3.895	3.262	1	2	5.079	0	6	0.0536867	0	0	0	0.92078	1	2	3	1	0	0	0	121.698	0	0	0	0.6885	0.65	2	1	4	2.205	0.223	0.23	0	12452.8	73.66	4.4493
No1820	0	12.317	0	0	3.464	0.98659	3.464	0.88651	-3.946	0.84246	0	0.25672	0	0	0	1	1	0	0	18	0.0469652	0	0	1	0.99225	1	3	4	0	0	0	3	94.8298	0	0	0	0.87038	0	0	0	4	2.348	0.235	0.213	0	11210.7	58.9	1.65321
No1821	0	0	0	1	3.965	0.98659	3.985	0.93048	-4.577	0.08169	1	0.93773	0	0	0	1	1	0	0	12	0.0372253	0	3.331	1	0.86098	0	1	2	0	1	1	0	61.3434	0	0	0	0.87038	0.539	0	0	2	2.36	0.144	0.146	0	10776.1	32.59	3.69788
No1822	2	3.886	23.606	2	1.825	0.79222	2.018	0.88651	-4.32	0.84246	2	0.93773	27.719	2.958	4.465	2	2	0	0	12	0.0640688	0	0	0	0.91621	2	3	4	2	0	0	1	109.855	0	0	0	0.96969	-1.678	2	0	6	-1.575	0.213	0.204	0	12501.4	74.33	3.3822
No1823	2	17.914	25.252	2	3.958	0.59178	4.533	0.88651	-5.788	0.84246	2	0.25672	0	6.434	0	0	2	0	0	16	0.19759	0	0	0	0.90251	0	4	4	0	0	0	4	117.483	0	0	0	0.99269	-1.103	4	0	8	2.682	0.177	0.189	0	17567.9	76.26	4.13191
No1824	3	7.57	32.672	2	1.018	0.98659	2.229	0.52457	-3.607	0.24139	1	0.93773	0	1.366	0	1	4	0	0	11	0.0469652	0	0	1	0.42032	0	2	6	0	0	0	2	208.981	0	1	0	0.96969	-1.104	1	1	7	0.074	0.455	0.471	0	11228	126.24	2.10721
No1825	1	0	10.873	1	0.917	0.98659	0.917	0.9848	-2.037	0.84246	1	0.82734	0	4.56	2.655	1	3	10.104	0	6	0.030993	0	0	0	0.99187	1	3	3	1	0	0	0	70.6393	0	0	0	0.99269	-0.143	3	0	4	1.898	0.213	0.182	0	7653.54	47.56	1.70329
No1826	2	12.993	25.358	2	7.018	0.59178	7.018	0.72615	-8.441	0.63972	0	0.03452	0	6.375	0	0	3	5.193	0	23	0.093225	1	0	0	0.85376	0	3	5	0	0	0	3	131.659	-4.161	0	0	0.6885	0	3	1	6	2.499	0.18	0.192	-0.014	20457.3	82.46	1.66276
No1827	0	0	0	1	5.35	0.59178	5.128	0.93048	-6.304	0.84246	1	0.93773	36.322	0	0	0	1	3.86	0	11	0.165829	0	4.477	0	0.9973	0	2	2	0	1	1	0	74.6872	0	0	0	0.99269	0.839	0	1	2	2.929	0.183	0.16	-4.663	11220	49.83	4.24767
No1828	0	7.14	0	0	3.999	0.98659	3.999	0.9848	-5.133	0.84246	0	0.93773	37.328	0	2.727	1	0	0	0	12	0.0469652	0	0	0	0.92763	1	2	3	1	0	0	2	60.19	0	0	0	0.96969	0	0	0	3	0.426	0.14	0.134	-4.473	10434.9	37.81	4.40457
No1829	2	0	23.196	3	2.275	0.59178	2.275	0.88651	-3.356	0.63972	3	0.82734	0	3.068	0	0	3	4.545	0	6	0.0436704	0	3.973	0	0.99207	0	4	4	0	1	1	0	80.6761	0	0	0	0.99269	-0.816	2	0	5	1.728	0.224	0.185	0	10660.5	58.97	1.80277
No1830	0	0	0	0	4.029	0.98659	4.03	0.93048	-5.585	0.84246	0	0.93773	37.321	0	2.895	1	0	0	0	12	0.165829	0	0	0	0.90506	1	0	2	1	0	0	0	72.1751	0	0	0	0.96969	0	0	0	2	0.513	0.131	0.159	-4.355	9488.28	35.82	4.41602
No1831	1	0	11.647	1	1.098	0.59178	2.642	0.93048	-2.737	0.84246	1	0.82734	0	0	0	0	1	0	0	6	0.406627	0	0	0	0.62053	0	1	2	0	0	0	0	38.6157	0	0	0	0.87038	0.476	0	0	2	1.373	0.086	0.089	0	9248.72	20.31	1.86034
No1832	2	0	23.968	2	2.035	0.98659	2.04	0.88651	-3.129	0.84246	0	0.93773	0	0	2.539	1	4	11.23	0	11	0.281354	1	0	0	0.67435	1	4	4	1	0	0	0	152.915	-3.461	0	0	0.96969	0	0	2	5	1.623	0.364	0.31	0	13191.3	101.25	1.54407
No1833	2	7.789	21.419	1	0.333	0.59178	0.331	0.72615	-1.008	0.24139	0	0.82734	0	1.504	0	0	3	5.169	0	5	0.0340808	0	0	0	0.90361	0	2	5	0	0	0	2	119.239	0	0	0	0.87038	0	1	0	7	0.113	0.331	0.308	0	7038.46	76.11	2.00647
No1834	1	8.103	11.832	2	2.012	0.98659	2.012	0.88651	-3.149	0.84246	2	0.93773	0	1.571	3.023	1	2	4.995	0	11	0.16249	0	0	0	0.99773	1	3	4	1	0	1	2	93.0599	0	0	0	0.99269	0.259	1	0	5	1.987	0.22	0.204	0	10663	56.15	1.53782
No1835	2	0	22.85	3	2.503	0.59178	2.504	0.88651	-4.723	0.63972	1	0.82734	0	5.119	0	0	3	5.868	0	6	0.165829	1	0	0	0.90778	0	3	4	0	0	1	0	129.419	-3.485	0	0	0.87038	-0.228	3	1	4	2.578	0.244	0.272	-0.172	10997.3	75.53	4.12325
No1836	2	0	24.264	2	1.467	0.98659	1.467	0.93048	-3.445	0.84246	2	0.93773	0	0	3.029	1	3	0	0	11	0.0571093	0	0	0	0.98059	1	3	2	1	0	0	0	97.281	0	0	0	0.99269	-0.145	0	0	5	1.031	0.205	0.19	0	12136.7	62.55	3.76178
No1837	0	0	0	1	3.995	0.59178	3.995	0.72615	-3.836	0.63972	2	0.82734	0	0	0	0	0	0	0	6	0.0436704	0	0	0	0.6727	0	0	5	0	0	1	0	149.763	0	2	0	0.63709	1.008	0	2	3	1.759	0.35	0.327	0	11404.5	101.41	1.43136
No1838	1	0	11.602	3	3.791	0.98659	4.286	0.33223	-7.236	0.02659	3	0.93773	0	1.726	0	1	4	14.918	0	12	0.0784028	0	7.286	0	0.73284	1	6	7	0	2	2	0	132.495	0	0	5.614	0.29329	-0.277	1	0	7	2.573	0.227	0.202	0	18422.9	95.5	3.427
No1839	1	8.283	11.389	1	0.595	0.98659	2.039	0.88651	-3.727	0.84246	1	0.93773	0	6.717	0	1	3	5.061	0	11	0.0469652	0	0	1	0.97321	0	3	4	0	0	0	2	113.474	0	0	0	0.99269	-1.004	4	0	5	3.429	0.222	0.246	0	10400.7	64.35	2.34537
No1840	1	3.956	12.679	1	4.65	0.59178	4.65	0.93048	-6.179	0.63972	1	0.25672	13.009	1.656	0	0	2	0	0	17	0.0571093	0	0	0	0.97142	0	3	2	0	0	0	1	74.4549	0	0	0	0.99269	-0.284	1	0	3	2.169	0.144	0.15	0	13521.4	43.1	4.19696
No1841	1	0	11.043	2	2.311	0.98659	1.683	0.88651	-2.726	0.63972	2	0.47245	0	1.764	2.537	1	2	4.733	0	0	0.030993	0	0	0	0.69788	1	2	4	1	0	0	0	150.255	0	1	0	0.96969	0.013	1	2	4	0	0.398	0.358	0	9228.52	98.96	3.0162
No1842	2	4.185	24.092	2	3.757	0.98659	4.197	0.72615	-4.666	0.24139	2	0.82734	0	11.223	0	1	2	0	0	5	0.0503047	0	0	0	0.41705	1	3	5	0	0	0	1	208.458	0	1	5.811	0.6885	0.14	6	2	4	1.427	0.339	0.413	-0.844	12732.1	126.59	4.4533
No1843	2	14.364	21.422	1	3.803	0.59178	3.803	0.72615	-6.364	0.24139	0	0.03452	40.983	0	0	0	4	0	0	21	0.0784028	0	0	0	0.5241	0	5	5	0	0	0	4	180.012	0	0	0	0.84757	0	0	0	9	-2.91	0.326	0.33	-4.924	13580.8	115.7	3.29765
No1844	1	12.309	12.263	1	3.816	0.98659	3.816	0.9848	-5.29	0.84246	1	0.25672	0	3.851	2.806	1	1	0	1.259	16	0.172634	0	0	0	0.98979	1	3	3	1	0	0	3	101.255	0	0	0	0.99269	-0.22	2	0	5	1.8	0.193	0.198	0	13356.6	59.81	1.56229
No1845	1	0	12.631	1	2.732	0.79222	2.798	0.88651	-3.925	0.63972	1	0.93773	0	0	2.728	2	3	5.357	0	12	0.0640688	0	0	1	0.98336	2	2	4	1	0	0	0	95.2352	0	0	0	0.96969	-0.268	0	0	5	2.262	0.181	0.17	0	14346.9	61.8	2.91934
No1846	2	3.788	24.593	2	2.576	0.79222	2.576	0.72615	-4.566	0.63972	0	0.93773	0	0	4.739	2	3	5.372	0	12	0.172634	1	0	0	0.79848	2	4	5	2	0	0	1	133.383	-3.793	0	0	0.96969	0	0	1	6	2.302	0.291	0.255	0	15098.3	88.7	2.87938
No1847	4	0	48.251	5	4.743	0.98659	5.059	0.52457	-6.722	0.84246	1	0.93773	0	3.067	1.557	1	5	4.691	0	12	0.186695	2	3.436	0	0.49417	1	4	6	1	1	0	0	179.561	-7.713	0	0	0.96969	-1.331	2	2	7	1.21	0.304	0.294	0	18566.3	118.65	2.09167
No1848	3	0	36.446	4	6.03	0.59178	6.03	0.72615	-7.442	0.02659	2	0.93773	77.995	1.535	0	0	5	9.584	0	12	0.205002	1	0	0	0.88915	0	3	5	0	0	1	0	121.852	-5.195	0	0	0.84757	-0.358	1	1	5	-5.902	0.192	0.205	-10.514	16599.7	78.05	1.49831
No1849	0	9.298	0	0	5.028	0.98659	5.195	0.9848	-7.261	0.63972	0	0.25672	0	0	0	1	0	0	2.101	16	0.240211	0	0	0	0.87368	1	2	3	0	0	0	2	140.449	0	0	6.273	0.63709	0	0	1	3	5.772	0.257	0.267	0	14526.7	80.03	1.63849
No1850	1	0	12.083	3	3.583	0.98659	4.198	0.88651	-5.811	0.02659	3	0.93773	0	1.769	2.927	1	2	5.335	0	12	0.172634	0	4.249	0	0.99856	1	3	4	1	1	2	0	73.7991	0	0	0	0.99269	0.61	1	0	4	3.186	0.168	0.141	0	12328.4	50.69	3.04902
No1851	2	0	23.389	3	1.857	0.79222	1.857	0.88651	-4.544	0.63972	4	0.93773	0	0	6.097	2	2	0	0	12	0.0571093	0	0	0	0.99393	2	2	4	2	0	1	0	100.504	0	0	0	0.6885	-0.146	0	0	4	2.119	0.2	0.199	0	12934.5	58.2	1.41497
No1852	1	0	13.209	1	4.881	0.98659	4.881	0.9848	-7.154	0.24139	1	0.93773	0	0	3.17	1	1	0	0	12	0.186695	0	0	0	0.88808	1	1	3	1	0	0	0	127.571	0	1	0	0.53315	0.08	0	1	3	2.972	0.207	0.208	0	14886.8	78.19	2.13672
No1853	0	0	0	0	4.065	0.98659	4.165	0.93048	-5.307	0.63972	0	0.82734	0	11.605	0	1	0	0	0	6	0.165829	0	0	0	0.80607	1	0	2	0	0	0	0	64.308	0	0	6.572	0.63709	0	5	0	2	6.594	0.088	0.134	0.422	10767.6	29.26	2.49136
No1854	1	0	11.569	2	3.153	0.98659	3.743	0.88651	-4.293	0.08169	2	0.93773	0	0	0	1	3	5.11	0	12	0.165829	0	0	1	0.93277	1	2	4	0	0	1	0	113.579	0	1	0	0.99269	0.511	0	1	3	2.507	0.268	0.241	0	12961.9	71.83	1.58546
No1855	3	0	36.436	3	1.033	0.59178	1.083	0.72615	-2.066	0.63972	1	0.82734	0	2.588	0	0	5	9.698	0	5	0.0469652	1	0	0	0.58801	0	5	5	0	0	0	0	159.792	-3.584	0	0	0.84757	-0.601	2	2	6	0.286	0.367	0.331	0	11815.8	109.53	1.68574
No1856	2	0	21.125	2	4.002	0.79222	3.335	0.9848	-5.908	0.08169	1	0.82734	0	5.911	5.958	2	2	0	0	6	0.0436704	0	0	0	0.6669	2	0	3	2	0	0	0	181.771	0	0	0	0.84757	0.415	3	1	5	0.728	0.336	0.401	-0.17	11746.8	101.97	4.03244
No1857	0	4.437	0	0	3.525	0.59178	3.433	0.93048	-4.999	0.84246	0	0.93773	0	4.197	0	0	0	0	0	11	0.0372253	0	0	0	0.97071	0	1	2	0	0	0	1	114.128	0	0	0	0.87038	0	2	1	2	5.543	0.256	0.269	0	9411.76	64.91	4.41218
No1858	0	8.633	0	0	1.332	0.98659	1.334	0.72615	-1.727	0.84246	0	0.93773	0	0	0	1	2	5.299	1.482	11	0.159195	0	0	1	0.99328	1	3	5	0	0	0	2	81.76	0	0	0	0.87038	0	0	0	5	0.719	0.231	0.186	0	9498.1	58.48	1.72428
No1859	1	8.071	11.774	2	1.965	0.98659	1.738	0.88651	-3.152	0.84246	2	0.93773	0	1.572	3.019	1	2	4.985	0	10	0.159195	0	0	0	0.83726	1	3	4	1	0	1	2	135.875	0	0	0	0.99269	0.276	1	1	5	2.095	0.334	0.302	0	11006.9	84.39	1.57978
[truncated: 8,132 more rows]
