# Supplementary material for: Novel in silico screening system for plant defense activators using deep learning-based prediction of reactive oxygen species accumulation
Source: Plant Methods. 2023 Dec 8;19:142. doi: 10.1186/s13007-023-01118-7 (PMC10704738; doi:10.1186/s13007-023-01118-7)
Supplement: Supplementary file 2 — Additional file 2: Table S2. The ROS peak height and time of Fig. 8a. [file 13007_2023_1118_MOESM2_ESM.xlsx]

## Sheet: sheet1
Additional Table 2. The ROS peak height and time of Figure 8a.
a <0.05, b <0.01, c <0.005; significantly different from the DMSO control.
Chemicals	ROS Peak height (RLU)	ROS Peak time (min)
DMSO_control	330.1±77.5	23
R1	287.3±110.0	26
R2	179.8±47.2	19
R3	332.3±41.0	23
R4	278.6±65.4	19
R5	316.1±97.5	23
S1-1	2329.6±276.7c	21
S1-2	362.3±129.5	22
S1-3	1854.1±206.0c	14
S1-4	3410.9±361.5c	20
S1-5	300.0±72.4	15
S1-6	636.6±252.0	13
S1-7	687.5±288.6	16
S1-8	117.3±25.3a	13
S1-9	414.8±119.5	21
S1-10	255.3±76.6	18
S1-11	1812.4±620.4a	15
S1-12	670.7±127.5a	21
S1-13	316.8±119.7	31
S1-14	355.8±94.9	23
S1-15	3727.3±1403.1a	22
S1-16	1347.3±643.1	34
S2-1	228.8±96.0	14
S2-2	382.9±156.6	16
S2-3	815.2±227.9a	19
S2-4	349.9±48.1	15
S2-5	476.1±96.3	20
S2-6	21.4±6.4c	18
S2-7	366.6±104.4	27
S2-8	751.5±546.4	23
S2-9	1132.3±632.7	31
S2-10	698.3±85.5c	22
S2-11	265.7±133.3	27
S2-12	784.9±210.3a	25
S2-13	400.3±79.0	20
S2-14	234.7±19.5	17
S2-15	497.7±96.8	13
S2-16	91.3±40.7a	19
S2-17	48.6±7.9c	15
S2-18	177.4±40.4	20
S2-19	1079.6±201.7c	19
S2-20	258.5±66.4	17
S2-21	775.3±207.9a	23
